# Supplementary material for: Existing evidence related to soil retention of phosphorus from on-site wastewater treatment systems in boreal and temperate climate zones: a systematic map
Source: Environ Evid. 2023 Apr 3;12:6. doi: 10.1186/s13750-023-00300-7 (PMC11378865; doi:10.1186/s13750-023-00300-7)
Supplement: Supplementary file 4 — Additional file 4. Excluded studies. [file 13750_2023_300_MOESM4_ESM.xlsx]

## Sheet: Blad1
Author	Year	Title	Reason for exclusion	Comment
Aarhus University	2015	Streams 2014. NOVANA. Videnskabelig rapport fra DCE - Nationalt Center for Miljø og Energi nr. 165	wrong subject
Aarhus University	2017	Streams 2015. NOVANA. Videnskabelig rapport fra DCE - Nationalt Center for Miljø og Energi nr. 206	wrong subject
Aarhus University	2018	Water Environment and Nature 2016. NOVANA. Videnskabelig rapport fra DCE - Nationalt Center for Miljø og Energi nr. 274	wrong study design	modeled or estimated values
Abbasi, S. A.; Tabassum, A.; Ponni, G.; Tauseef, S. M.	2019	Potential of joyweed Alternanthera sessilis for rapid treatment of domestic sewage in SHEFROL® bioreactor	wrong intervention	in-system, non-natural soil
Abbassi, B. E.	2008	Effect of hydraulic loading variations on the performance of decentralized small scale activated sludge treatment plant	wrong climate zone
Abbassi, B. E.	2008	Performance evaluation of decentralized fixed bed activated sludge wastewater treatment plant: Case study at Jordan Traffic Institute	wrong intervention
Abbene, I. J.	2010	Shallow groundwater quality in the Village of Patchogue, Suffolk County, New York	no comparator
Abdollahi, Z.; Kavian, A.; Sadeghi, S. H. R.; Khosrovyan, A.; DelValls, A.	2019	Identifying environmental risk associated with anthropogenic activities in Zanjanrud River, Iran, using an integrated approach	wrong outcome	contribution of OWTSs not evaluated
Abegglen, C.; Ospelt, M.; Siegrist, H.	2008	Biological nutrient removal in a small-scale MBR treating household wastewater	wrong intervention
Abel, C. D. T.; Sharma, S. K.; Malolo, Y. N.; Maeng, S. K.; Kennedy, M. D.; Amy, G. L.	2012	Attenuation of bulk organic matter, nutrients (N and P), and pathogen indicators during soil passage: Effect of temperature and redox conditions in simulated soil aquifer treatment (SAT)	wrong intervention	silica sand
Abel, C. D. T.; Vortisch, R. C.; Ntelya, J. P.; Sharma, S. K.; Kennedy, M. D.	2015	Effect of primary effluent coagulation on performance of laboratory-scale managed aquifer recharge system	wrong intervention	non-natural soil
Aboul-Kassim, T. A.; Dowidar, N. M.	1992	Sewage disposal as a source of phosphorus in the coastal environment of Alexandria	wrong climate zone
Abrahamsson, A.; Ljunggren, M.	2008	Bedömningsgrunder och reningskrav för avloppsreningsverk, 25-2000 pe, i Laholms kommun	wrong subject
Abu-Alhail, S.; Alrekabi, W. S. N.; Akish, A. A.	2016	Research on conceptual model of contaminant transport from septic tank through saturated and unsaturated sand medium	wrong study design	theoretical model
Agah, A. E.; Wyseure, G.	2013	Numerical modeling of transport and transformationl of synthetic wastewater in irrigated soils using HYDRUS-1D	wrong subject	synthetic wastewater
Ahern, J. J.; Weand, B. L.	1979	Keep Recreational Waters Algae-Free	wrong outcome	contribution of OWTSs not evaluated
Ahmedi, F.; Pelivanoski, P.	2016	Fly ash particles as a filter material in on-site wastewater treatment systems for total phosphorus reduction	wrong intervention	non-natural soil
Ahmedi, F.; Pelivanoski, P.	2011	Sand, gravel, clay, and coal combustion byproducts used as a filter material for phosphorus removal in small scale on-site wastewater systems - An overview	wrong publication type
Akunna, J. C.; O’Keeffe, J. M.; Allan, R.	2017	Reviewing factors affecting the effectiveness of decentralised domestic wastewater treatment systems for phosphorus and pathogen removal	wrong publication type	review
Alhajjar, B. J.; Chesters, G.; Harkin, J. M.	1989	Septic Tank Effluent Quality and Detergents	wrong intervention
Alhajjar, B. J.; Harkin, J. M.; Chesters, G.	1989	Detergent formula and characteristics of wastewater in septic tanks	wrong intervention
Al-Khashman, O. A.	2008	Assessment of the spring water quality in The Shoubak area, Jordan	wrong climate zone
Al-Khashman, O. A.	2007	Study of water quality of springs in Petra region, Jordan: A three-year follow-up	wrong climate zone
Allen, J.	1973	SEWAGE FARMING	wrong publication type
Allen, J. C.; Hatcher, K. J.	2005	Local Utility and Industries Partner to Achieve Phosphorus Reduction	wrong outcome
Allen, Jr, L.H.	1988	Dairy-siting criteria and other options for wastewater management on high water-table soils	wrong subject	dairy farm water
Almer, B.	1972	Ivosjon a culturally-influenced lake	wrong intervention
Almuktar, S.; Abed, S. N.; Scholz, M.	2018	Wetlands for wastewater treatment and subsequent recycling of treated effluent: a review	wrong publication type	review
Al-Zou’by, J. Y.; Al-Zboon, K. K.; Al-Tabbal, J. A.	2017	Low-cost treatment of grey water and reuse for irrigation of home garden plants	wrong intervention	harvesting
Amador, J. A.; Potts, D. A.; Patenaude, E. L.; Görres, J. H.	2008	Effects of sand depth on domestic wastewater renovation in intermittently aerated leachfield mesocosms	wrong intervention
American Society of Agricultural and Biological Engineers - author unknown	2007	Nutrient removal in small wastewater treatment systems	wrong intervention	complete system
Amofah, L. R.	2007	A small scale wastewater treatment system adapted to nutrient recovery in cold climate : performance and possible sorbents	wrong intervention	amended soil
Amofah, L. R.	2012	Towards sustainability of environmental protection : recovery of nutrients from wastewater filtration and the washing of arsenic contaminated soils	wrong intervention	non-natural soil
Amoozegar, A.; Schoeneberger, P. J.; Vepraskas, M. J.	1991	Characterization of Soils and Saprolites from the Piedmont Region for Waste Disposal Purposes	wrong intervention	ultisol
Anand, S. P.; Meera, D.; Singh, V. P.; Yadav, S.; Yadava, R. N.	2018	Effects of Anthropogenic Activities on the Fresh Water Ecosystem-A Case Study of Kappithodu in Kerala	wrong climate zone
Andersen, D. S.; Helmers, M. J.; Burns, R. T.	2015	PHOSPHORUS SORPTION CAPACITY OF SIX IOWA SOILS BEFORE AND AFTER FIVE YEARS OF USE AS VEGETATIVE TREATMENT AREAS	wrong subject	P solutions
Andersen, J. M.; Boutrup, S.; van der Bijl, L.; Svendsen, L. M.; Bøgestrand, J.; Grant, R.; Lauridsen, T. L.; Ellermann, T.; Ærtebjerg, G.; Nielsen, K. E.; Søgaard, B.; Jørgensen, L. F.; Dahlgren, K.	2006	Aquatic and Terrestrial Environment 2004. State and trends – technical summary. NERI Technical Report, No. 579	wrong subject
Anderson, D. L., Lewis, A. L., & Sherman, K. M.	1989	Unsaturated Zone Monitoring Below Subsurface Wastewater Infiltration Systems Serving Individual Homes in Florida	no comparator
Anderson, D. L.; Siegrist, R. L.; Otis, R. J.	1985	Technology assessment of intermittent sand filters	wrong subject
Anderson, D. L.; Tyl, M. B.; Otis, R. J.; Mayer, T. G.; Sherman, K. M.; Sievers, D. M.	1998	Onsite wastewater nutrient reduction systems (OWNRS) for nutrient sensitive environments	wrong climate zone	complete system
Anderson, E. L.; Pepper, I. L.; Kneebone, W. R.; Drake, R. J.	1981	Reclamation of wastewater with a soil-turf filter: -- II: Removal of phosphorus, boron, sodium and chlorine	wrong intervention	harvesting
Anderson, M. R.	1978	A Case Study of Soil Phosphorus and Heavy Metals Due to Extended Effluent Irrigation	wrong subject	too large-scale system
Andersson, C.; Tendaj, M.; Rothman, M.	1992	Filtration at Bromma sewage treatment plant	wrong intervention	quick filters for WWTP
Andersson, J.; Nielsen, D.	2015	En studie av eutrofierande näringsämnen i tre biflöden till Suseån:-Falkenbergs kommun, Halland	wrong outcome	contribution of OWTSs not evaluated
Andersson, M.; Bergström, F.; Medin, J.	2013	Föroreningskällor till sjön Anten. En kartläggning och kvantifiering av kväve-och fosfortillförsel	wrong study design
Andrade, E. M. d.; Lopes, F. B.; Palacio, H. A. Q.; Aquino, D. d. N.; Alexandre, D. M. B.	2010	Land use and groundwater quality: the case of Baixo Acarau Irrigated Perimeter, Brazil	wrong climate zone
Andres, A. S.; Sims, J. T.	2013	Assessing potential impacts of a wastewater rapid infiltration basin system on groundwater quality: A delaware case study	wrong subject	too large-scale system
Anh, T. N. Q.; Harada, H.; Fujii, S.; Anh, P. N.; Lieu, P. K.; Tanaka, S.	2016	Preliminary analysis of phosphorus flow in Hue Citadel	wrong outcome	contribution of soil based OWTSs not evaluated separately
Ann, Y.; Reddy, K. R.; Delfino, J. J.	1999	Influence of chemical amendments on phosphorus immobilization in soils from a constructed wetland	wrong subject
Aran, D.; Antelo, J.; Fiol, S.; Macias, F.	2018	Immobilization of phosphate by a Technosol spolic silandic: kinetics, equilibrium and dependency on environmental variables	wrong intervention	non-natural soil
Arctander Vik, E.	1978	Summary of preliminary results on wastewater filtration	wrong intervention
Arias, C. A.; Del Bubba, M.; Brix, H.	2001	Phosphorus removal by sands for use as media in subsurface flow constructed reed beds	wrong subject	synthetic wastewater
Arnold, J.; Schnieders, J. H.	1999	Filter media cleaning of a rapid flow sand filterfor a surface water plant	wrong intervention
Askinis, S.	2007	Treatment of domestic wastewater by natural means	wrong intervention	in-system, not soil infiltration
Atasoy, M.; Palmquist, R. B.; Phaneuf, D. J.	2006	Estimating the effects of urban residential development on water quality using microdata	wrong outcome	contribution of soil based OWTSs not evaluated separately
Aulenbach, D. B.	1979	Long-term recharge of trickling filter effluent into sand	wrong subject	too large-scale system
Aulenbach, D. B.; Chan, Y. Y.	1988	Heavy metals removal in a rapid infiltration sand column	wrong subject	mixed industrial wastewater
Aulenbach, D. B.; Clesceri, N. L.; Mitchell, J. R.	1981	The impact of sewers on the nutrient budget of Lake George, N.Y	wrong study design	modeled or estimated values
Aulenbach, D. B.; Clesceri, N. L.; Tofflemire, J.; Ferris, J. J.	1975	Thirty-Five Years of Use of a Natural Sand Bed for Polishing a Secondary-Treated Effluent	wrong subject	too large-scale system
Aulenbach, D. B.; Clesceri, N. L.; Tofflemire, T. J.	1975	Water renovation using deep natural sand beds. A metricized article	wrong subject	too large-scale system
Aulenbach, D. B.; Ferris, J. J.; Clesceri, N. L.; Tofflemire, T. J.	1974	PROTRACTED RECHARGE OF TREATED SEWAGE INTO SAND PART III--NUTRIENT TRANSPORT THROUGH THE SAND	wrong subject	too large-scale system
Aulenbach, D. B.; Glavin, T. P.; Romero Rojas, J. A.	1974	Protracted Recharge of Treated Sewage into Sand Part I—Quality Changes in Vertical Transport Through the Sand	wrong subject	too large-scale system
Aulenbach, D. B.; Harris, R. R.; Reach, R. C.	1978	Purification of Secondary Effluent in a Natural Sand Filter	wrong subject	too large-scale system
Aulenbach, D. B.; Tofflemire, T. J.	1975	Thirty-Five Years of Continuous Discharge of Secondary Treated Effluent onto Sand Beds	wrong subject	too large-scale system
Avnimelech, Y.; Wodka, M.	1988	Accumulation of nutrients in the sediments of Maaleh Hakishon reclaimed effluents reservoir	wrong outcome
Bach, M.; Ostrowski, M.	2013	Analysis of intensively used catchments based on integrated modelling	wrong study design	model study
Badruzzaman, M.; Pinzon, J.; Oppenheimer, J.; Jacangelo, J. G.	2012	Sources of nutrients impacting surface waters in Florida: A review	wrong publication type	review
Bahlo, K. E.	1990	Purification of domestic sewage with and without faeces by vertical intermittent filtration in reed and rush beds	wrong intervention	wetland
Bahr, T. G.; Ball, R. C.; Tanner, H.	1974	THE MICHIGAN STATE UNIVERSITY WATER QUALITY MANAGEMENT PROGRAM	wrong subject	municipal wastewater
Bain, R. C., Jr.; Horner, R. R.; Nelson, L.	1986	Nonpoint pollution control strategies for moses lake, washington	wrong subject
Baker, M. J.; Blowes, D. W.; Ptacek, C. J.	1998	Laboratory development of permeable reactive mixtures for the removal of phosphorus from onsite wastewater disposal systems	wrong subject	P solution
Baker, M. J.; Blowes, D. W.; Ptacek, C. J.	1997	Phosphorous adsorption and precipitation in a permeable reactive wall: Applications for wastewater disposal systems	wrong intervention	non-natural soil
Baker, M.J., Blowes, D.W., Robertson, W.D, Ptacek, C.J.	1995	Laboratory studies on the development of a reactive mixture to remove phosphates from septic system effluent	wrong publication type	conference abstract
Bales, J. L.; Curtin, G. K.; Campbell, I. C.; Hart, B. T.	1981	Eutrophication study of lake Daylesford, Victoria	wrong study design	contribution of soil based OWTSs not evaluated separately
Bali, M.; Gueddari, M.; Boukchina, R.	2011	Removal of contaminants and pathogens from secondary effluents using intermittent sand filters	wrong climate zone
Barile, P. J.	2004	Evidence of anthropogenic nitrogen enrichment of the littoral waters of east central Florida	wrong outcome	contribution of OWTSs not evaluated
Barnard, J. L.; Stevens, G. M.; Leslie, P. J.	1985	Design strategies for nutrient removal plant	wrong subject	too large-scale system
Barton, L.; Schipper, L. A.; Barkle, G. F.; McLeod, M.; Speir, T. W.; Taylor, M. D.; McGill, A. C.	2005	Land Application of Domestic Effluent onto Four Soil Types: Plant Uptake and Nutrient Leaching	wrong intervention	harvesting
Barton, P. G.	1984	Preliminary results from spray irrigating domestic sewage effluent under Pinus radiata at Waitangi Forest	wrong subject	municipal wastewater
Bate, G.; Mkhwanazi, M.; Simonis, J.	2018	The effects of population growth on the groundwater quality of a sandy rural catchment	wrong outcome	contribution of OWTSs not evaluated
Batista Seguí, M. D. M.; Tyrrel, S.; Hess, T.; Sakrabani, R.; Knaggs, D.	2019	Long-term phosphorus accumulation and removal efficiency in a land-based wastewater treatment system in the UK	wrong subject	too large-scale system
Bauer, D.	1981	Evaluation Of On-site Wastewater Treatment and Disposal Options	wrong publication type	review
Baxter, K. M.	1985	Effects of Discharging a Primary Sewage Effluent on the Triassic Sandstone Aquifer at a Site in the English West Midlands	wrong subject	too large-scale system
Beavers, P. D.; Tully, I. K.	2005	Nutrient reduction evaluation of sewage effluent treatment options for small communities	wrong subject
Bedbabis, S.; Ben Rouina, B.; Boukhris, M.; Ferrara, G.	2014	Effect of irrigation with treated wastewater on soil chemical properties and infiltration rate	wrong climate zone
Beek, J.; de Haan, F. A. M.	1973	Phosphate removal by soil in relation to waste disposal	wrong subject
Behrendt, H.; de Wit, M.	1999	Nitrogen and phosphorus emissions from soil to surface water in the Rhine and Elbe basins	wrong outcome	contribution of OWTSs not evaluated
Bekele, E.; Toze, S.; Patterson, B.; Higginson, S.	2011	Managed aquifer recharge of treated wastewater: Water quality changes resulting from infiltration through the vadose zone	wrong subject	municipal wastewater
Belaid, N.; Neel, C.; Kallel, M.; Ayoub, T.; Ayadi, A.; Baudu, M.	2012	Long term effects of treated wastewater irrigation on calcisol fertility: a case study of Sfax-Tunisia	wrong climate zone
Bemhart, A. P.	1973	Protection of Water-Supply Wells from Contamination by Wastewater	wrong publication type
Bengtsson, B.	2017	Vattenkemiska tillstånd och trender i vattendrag på Gotland 2010-2015	wrong study design	modeled or estimated values
Bennett, E. R.; Linstedt, K. D.; Felton, J.	1973	COMPARISON OF SEPTIC TANK AND AEROBIC TREATMENT UNITS: THE IMPACT OF WASTEWATER VARIATIONS ON THESE SYSTEMS	wrong outcome
Bennett, EM; Carpenter, SR; Caraco, NF	2001	Human Impact on Erodable Phosphorus and Eutrophication: A Global Perspective: Increasing accumulation of phosphorus in soil threatens rivers, lakes, and coastal oceans with eutrophication	wrong publication type	review
Bercoff, A.; Morling, S.	2013	Investigation of the treatment process at Kungsberget's wastewater treatment plant under periods of irregular and low loads	wrong intervention
Bhattacharjee, A.; Jana, B. B.; Mandal, S. K.; Lahiri, S.; Bhakta, J. N.	2021	Assessing phosphorus removal potential of laterite soil for water treatment and eco-technological application	wrong intervention	synthetic wastewater
Biedron, I.; Swiderska-Bróz, M.; Traczewska, T. M.; Trusz-Zdybek, A.; Wolska, M.	2013	The influence of the type of filter material on change of the value of selected indicators of groundwater quality	wrong language
Bischofsberger, W.; Rettinger, S.	1990	Subsoil Percolation of Sewage: Purification Efficiency of Unsaturated Zone and Mass Balance of Organic Load	no comparator
Bisone, S.; Gautier, M.; Masson, M.; Forquet, N.	2017	Influence of loading rate and modes on infiltration of treated wastewater in soil-based constructed wetland	wrong intervention	technosoil
Blum, K.	2018	Targeted and untargeted analysis of organic contaminants from on-site sewage treatment facilities Removal, fate and environmental impact	wrong subject
Blume, H. P.; Horn, R.; Alaily, F.; Jayakody, A. N.; Meshref, H.	1980	Sand Cambisol functioning as a filter through long-term irrigation with waste water	wrong subject	too large-scale system
Bodo, B. A.	1992	Statistical analyses of regional surface water quality in southeastern Ontario	wrong outcome
Borg, A.	1993	Flöden av kväve och fosfor i Forshällaåns avrinningsområde: beräkning av olika källors bidrag till växtnäringsläckaget	wrong study design	theoretical model
Bottcher, A. B.; Monke, E. J.; Beasley, D. B.; Huggins, L. F.	1982	Management effects on water quality of subsurface drainage	wrong subject
Bouldin; Capener, H. R.; Casler, G. L.; Durfee, A. E.; Loehr, R. C.	1977	Lakes and Phosphorus Inputs, a Focus on Management	wrong subject
Bouwer, H.	1974	Design and Operation of Land Treatment Systems for Minimum Contamination of Ground Water	wrong subject
Bouwer, H.	1993	From sewage farm to zero discharge	wrong publication type
Bouwer, H.	1988	Groundwater Recharge as a Treatment of Sewage Effluent for Unrestricted Irrigation	wrong climate zone
Bouwer, H.	1985	Renovation of Wastewater with Rapid-Infiltration Land Treatment Systems	wrong climate zone
Bouwer, H.	1991	Role of Groundwater Recharge in Treatment and Storage of Wastewater for Reuse	wrong subject
Bouwer, H.	1989	Ground water recharge with sewage effluent	wrong climate zone
Bouwer, H.; Lance, J. C.; Rice, R. C.	1971	RENOVATING SEWAGE EFFLUENT BY GROUND-WATER RECHARGE	wrong subject	municipal wastewater
Bouwer, H.; Rice, R. C.	1984	Renovation of wastewater at the 23rd Avenue rapid infiltration project	wrong subject
Bouwer, H.; Rice, R. C.; Bouwer, E. J.	1983	The vadose zone as a waste water treatment system	wrong subject
Bouwer, H.; Rice, R. C.; Lance, J. C.; Gilbert, R. G.	1977	Controlled Recharge of Waste Water for Aquifer Protection and Production of Renovated Water	wrong publication type
Bove, P.; Claveau-Mallet, D.; Boutet, É.; Lida, F.; Comeau, Y.	2018	Development and modelling of a steel slag filter effluent neutralization process with CO2-enriched air from an upstream bioprocess	wrong intervention	steel-slag
Bowes, M. J.; Hilton, J.; Irons, G. P.; Hornby, D. D.	2005	The relative contribution of sewage and diffuse phosphorus sources in the River Avon catchment, southern England: Implications for nutrient management	wrong outcome	contribution of OWTSs not evaluated
Bowes, M. J.; Jarvie, H. P.; Halliday, S. J.; Skeffington, R. A.; Wade, A. J.; Loewenthal, M.; Gozzard, E.; Newman, J. R.; Palmer-Felgate, E. J.	2015	Characterising phosphorus and nitrate inputs to a rural river using high-frequency concentration-flow relationships	wrong outcome	contribution of OWTSs not evaluated
Bowes, M. J.; Jarvie, H. P.; Naden, P. S.; Old, G. H.; Scarlett, P. M.; Roberts, C.; Armstrong, L. K.; Harman, S. A.; Wickham, H. D.; Collins, A. L.	2014	Identifying priorities for nutrient mitigation using river concentration–flow relationships: The Thames basin, UK	wrong subject
Bowes, M. J.; Neal, C.; Jarvie, H. P.; Smith, J. T.; Davies, H. N.	2010	Predicting phosphorus concentrations in British rivers resulting from the introduction of improved phosphorus removal from sewage effluent	wrong subject
Bowker, R.P.G.; Stensel, H.D.	1990	Phosphorus Removal from Wastewater	wrong publication type	review
Boyle, W. C.; Siegrist, R. L.; Saw, C. C.	1981	Treatment of Residential Graywater with Intermittent Sand Filtration	wrong outcome
Boyle, W.C.; Otis, R.J.	1980	On-Site Alternatives for Treatment and Disposal	wrong publication type	review
Boynton, W. R.; Hodgkins, C. L. S.; O'Leary, C. A.; Bailey, E. M.; Bayard, A. R.; Wainger, L. A.	2014	Multi-decade Responses of a Tidal Creek System to Nutrient Load Reductions: Mattawoman Creek, Maryland USA	wrong outcome	contribution of OWTSs not evaluated
Bradford-Hartke, Z.; Lane, J.; Lant, P.; Leslie, G.	2015	Environmental Benefits and Burdens of Phosphorus Recovery from Municipal Wastewater	wrong subject	municipal wastewater
Braga, E. S.; Bonetti, C.; Burone, L.	2000	Eutrophication and bacterial pollution caused by industrial and domestic wastes at the Baixada Santista Estuarine System–Brazil	wrong climate zone
Brakebill, J. W.; Preston, S. D.	2003	A hydrologic network supporting spatially referenced regression modeling in the Chesapeake Bay watershed	wrong subject
Brenner, A.; Shandalov, S.; Messalem, R.; Yakirevich, A.; Oron, G.; Rebhun, M.	2000	Wastewater reclamation for agricultural reuse in Israel: Trends and experimental results	wrong intervention	non-natural soil
Bridson-Pateman, E.; Hayward, J.; Jamieson, R.; Boutilier, L.; Lake, C.	2013	The effects of dosed versus gravity-fed loading methods on the performance and reliability of contour trench disposal fields used for onsite wastewater treatment	wrong subject	municipal wastewater
Briere, F.; Beron, P.	1978	The septic tank in winter	wrong language
Brink, N.	1962	Biologiska sandbäddar och slambrunnar för behandling av avloppsvatten vid små enheter	wrong subject
Brink, N.	1969	Kväve och fosfor i Sävjaån	wrong subject
Brink, N.	1968	Self-purification in an open ditch	wrong intervention	ditch
Brix, H.; Arias, C. A.	2005	Danish guidelines for small-scale constructed wetland systems for onsite treatment of domestic sewage	wrong subject
Brix, H.; Arias, C. A.; del Bubba, M.	2001	Media Selection for Sustainable Phosphorus Removal in Subsurface Flow Constructed Wetlands	wrong subject	synthetic wastewater
Brix, H.; Schierup, H. H.;	1989	The use of aquatic macrophytes in water-pollution control	wrong intervention
Broadhead, K.; Taylor, M.; Wake, H.	2015	A review of the effectiveness of different on-site wastewater treatment systems and their management to reduce phosphorus pollution	wrong publication type	review
Brookman, S. K. E.; Chadwick, D. R.; Retter, A. R.	2005	Lysimeter experiments to determine the ability of soil to reduce concentrations of BOD, available P and inorganic N in dirty water	wrong subject	dairy farm water
Brooks, A. S.; Rozenwald, M. N.; Geohring, L. D.; Lion, L. W.; Steenhuis, T. S.	2000	Phosphorus removal by wollastonite: A constructed wetland substrate	wrong intervention	non-natural soil
Brooks, K. N.; Borovsky, J. P.; Holtschlag, D. J.; Mace, A.	1976	Feasibility of Using Iron Ore Overburden Material as a Media for Disposal of Secondary Sewage Effluent in Northeastern Minnesota	wrong subject	municipal wastewater
Brown, L. M.; White, J. R.; Reddy, K. R.	2007	Effect of alum on phosphorus sequestration, macrophytes, microbial community, and mineralogy in a municipal wastewater treatment wetland	wrong intervention	wetland
Browne, F. X.	1980	Water pollution. Nonpoint sources	wrong publication type
Brownlie, W.; May, L.; McDonald, C.; Roaf, S.; Spears, B. M.	2014	Assessment of a novel development policy for the control of phosphorus losses from private sewage systems to the Loch Leven catchment, Scotland, UK	wrong outcome
Brzezinska, M.; Sokolowska, Z.; Alekseeva, T.; Alekseev, A.; Hajnos, M.; Szarlip, P.	2011	SOME CHARACTERISTICS OF ORGANIC SOILS IRRIGATED WITH MUNICIPAL WASTEWATER	wrong subject	municipal wastewater
Bucksteeg, K.	1990	TREATMENT OF DOMESTIC SEWAGE IN EMERGENT HELOPHYTE BEDS - GERMAN EXPERIENCES AND ATV-GUIDELINES H-262	wrong intervention
Bunce, J.T.; Ndam, E.; Ofiteru, I.D.; Moore, A.; Graham, D.W.	2018	A review of phosphorus removal technologies and their applicability to small-scale domestic wastewater treatment systems	wrong publication type	review
Burde, M.; Rolf, F.; Grabowski, F.	2001	Innovative low cast procedure for nutrient removal as an integrated element of a decentralised water management concept for rural areas	wrong subject
Burgess, K.	2008	Use of water quality measurements to detect potential septic system input at Grand Lake, Oklahoma	wrong intervention
Burton, T. M.	1982	Studies of Land Application in Old Growth Forests in Southern Michigan	wrong subject	municipal wastewater
Burton, T. M.; Hook, J. E.	1979	A Mass Balance Study of Application of Municipal Waste Water to Forests in Michigan	wrong subject	municipal wastewater
Burton, T. M.; Hook, J. E.	1982	Oldfield Management Studies on the Water Quality Management Facility at Michigan State University	wrong intervention	harvesting
Burton, T. M.; King, D. L.	1981	Michigan State University Water Quality Management Facility - A Lake-Land System to Recycle Municipal Wastewater	wrong subject	municipal wastewater
Burubai, W.; Akor, A. J.; Lilly, M. T.; Ayawari, D. T.	2007	An evaluation of septic tank performance in Bayelsa State, Nigeria	wrong climate zone
Bus, A.; Karczmarczyk, A.; Baryla, A.	2019	Calcined Eggshell as a P Reactive Media Filter—Batch Tests and Column Sorption Experiment	wrong subject	synthetic wastewater
Busse, L.; Simpson, J.; Cooper, S.; Kamer, K.; Stein, E.	2003	A Survey of Algae and Nutrients in the Malibu Creek Watershed	wrong outcome
Bussey, K. W., & Walter, D. A.	1996	Spatial and Temporal Distribution of Specific Conductance, Boron, and Phosphorus in a Sewage-Contaminated Aquifer Near Ashumet Pond, Cape Cod, Massachusetts	wrong subject	too large-scale system
Butler, R. G.; Orlob, G. T.; McGauhey, P. H.	1954	Underground Movement of Bacterial and Chemical Pollutants	wrong subject
Butler, R. M.; Husted, J. V.; Walter, J. N.	1974	GRASS FILTRATION FOR FINAL TREATMENT OF WASTEWATER	wrong subject
Calder, N.; Anderson, B. C.; Martin, D. G.	2006	Field investigation of advanced filtration for phosphorus removal from constructed treatment wetland effluents	wrong subject	too clean wastewater - after wetland
Cameron, K. C.; Di, H. J.; McLaren, R. G.	1997	Is soil an appropriate dumping ground for our wastes?	wrong publication type	review
Campbell, J. M.; Jordan, P.; Arnscheidt, J.	2015	Using high-resolution phosphorus data to investigate mitigation measures in headwater river catchments	wrong outcome	contribution of OWTSs not evaluated
Canion, A.; Ransom, K. M.; Katz, B. G.	2020	Discrimination of Nitrogen Sources in Karst Spring Contributing Areas Using a Bayesian Isotope Mixing Model and Wastewater Tracers (Florida, USA)	wrong subject
Cannon, J. W.	2010	Modeling phosphate adsorption for South Carolina soils	wrong study design
Carlson, R. R.; Hartment, R. B.	1982	Rapid Infiltration Treatment of Primary and Secondary Effluents	wrong subject	too large-scale system
Carlsson, L.	1977	Grundvattenpåverkan genom infiltration av behandlat avloppsvatten vid Ånn, Jämtlands län	wrong subject	tertiary cleaned wastewater
Cashell, M.	1986	Alternative Onsite Wastewater Treatment and Disposal Systems on Severely Limited Sites	wrong publication type
Cassell, E. A.; Meals, D. W.; Bouzoun, J. R.	1979	Spray Application of Wastewater Effluent in West Dover, Vermont: An Initial Assessment	wrong subject	too large-scale system
Celen, M.; Karpuzcu, M.; Onkal Engin, G.; Tetzlaff, B.; Wendland, F.	2014	Modelling total phosphorus input pathways in the Porsuk reservoir catchment in Turkey	wrong climate zone
Chadwick, D.; Brookman, S.; Leeds-Harrison, P.; Tyrrel, S.; Fleming, S.; Pain, B.	2000	Soil based treatment systems for dirty water	wrong subject	agricultural wastewater
Chaichana, R.; Leah, R.; Moss, B.	2010	Birds as eutrophicating agents: A nutrient budget for a small lake in a protected area	wrong outcome
Chaillou, K.; Gérente, C.; Andrès, Y.; Wolbert, D.	2011	Bathroom greywater characterization and potential treatments for reuse	wrong outcome
Chakrabarti, C.	1995	Residual Effects of Long-Term Land Application of Domestic Wastewater	wrong climate zone
Chan, A.	2008	Phosphorus and other drain field loads derived from data collected at on-site wastewater treatment systems in the Catskill/Delaware watershed in New York	wrong outcome
Chang, N. B.; Wanielista, M.; Daranpob, A.	2010	Filter media for nutrient removal in natural systems and built environments: II-design and application challenges	wrong publication type
Chang, N. B.; Wanielista, M.; Daranpob, A.; Hossian, F.; Xuan, Z.	2009	Nutrient and pathogen removal with an innovative passive underground drainfield for on-site wastewater treatment	wrong intervention	recirculation
Chang, N. B.; Wanielista, M.; Daranpob, A.; Xuan, Z.; Hossain, F.	2010	New performance-based passive septic tank underground drainfield for nutrient and pathogen removal using sorption media	wrong intervention	non-natural soil
Chang, N. B.; Wanielista, M.; Hossain, F.; Naujock, L.	2008	Material characterization and reaction kinetics of green sorption media for nutrients removal	wrong subject
Chang, N. B.; Wanielista, M.; Hossain, F.; Xuan, Z.; Daranpob, A.	2009	Nutrient and pathogen removal in a passive On-site Sewage Treatment and Disposal System (OSTDS) with a recirculation filtration tank	wrong intervention	engineered system
Chang, N.-B.; Wanielista, M.; Daranpob, A.; Xuan, Z.; Starrett, S.	2009	Nutrient and Pathogen Removal with an Innovative Underground Drainfield for On-Site Wastewater	wrong intervention	non-natural soil
Charles, K. J.; Ashbolt, N. J.; Roser, D. J.; McGuinness, R.; Deere, D. A.	2005	Effluent quality from 200 on-site sewage systems: Design values for guidelines	wrong outcome
Charles, K.; Ashbolt, N.; Ferguson, C.; Roser, D.; McGuinness, R.; Deere, D.	2004	Centralised versus decentralised sewage systems: A comparison of pathogen and nutrient loads released into Sydney's drinking water catchments	wrong outcome
Charles, K.; Roser, D.; Ashbolt, N.; Deere, D.; McGuinness, R.	2003	Buffer distances for on-site sewage systems in Sydney's drinking water catchments	wrong outcome
Chemical Week - author unknown	1976	Waste-Treatment 'Farm' Harvests Firms	wrong intervention
Chen, C. W.; Weintraub, L. H. Z.; Goldstein, R. A.; Siegrist, R. L.; Kirkland, S.; Mancl, K.	2001	Framework to account for onsite wastewater systems in caluculating total maximum daily loads	wrong outcome
Chen, J.	2012	Comparative experiment study on the total phosphorus removal efficiency of different infiltration media combinations in the CRI system	wrong subject
Chen, J. S.; Mansell, R. S.; Nkedi-Kizza, P.; Burgoa, B. A.	1996	Phosphorus transport during transient, unsaturated water flow in an acid sandy soil	wrong subject	synthetic wastewater
Chen, J.; Jiang, Z.; Chen, Y.; Qiu, Y.; Tao, T.; Du, X.; Pan, J.	2021	Pollutants removal, greenhouse gases emission and functional genes in wastewater ecological soil infiltration systems: Influences of influent surface organic loading and aeration mode	wrong intervention	non-natural soil
Chen, X.; Fukushi, K.	2016	Development of natural treatment system consisting of black soil and Kentucky bluegrass for the post-treatment of anaerobically digested strong wastewater	wrong subject	pig farm wastewater and artificial wastewater
Chen, X.; Wang, Y.; Sun, T.; Chen, Y.; Zhang, M.; Ye, C.	2021	Evaluation and prediction of water quality in the dammed estuaries and rivers of Taihu Lake	wrong outcome
Chen, Y. X.; Zhu, G. W.; Tian, G. M.; Chen, H. L.	2003	Phosphorus and copper leaching from dredged sediment applied on a sandy loam soil: column study	wrong subject
Cherfouh, R.; Lucas, Y.; Derridj, A.; Merdy, P.	2018	Long-term, low technicality sewage sludge amendment and irrigation with treated wastewater under Mediterranean climate: impact on agronomical soil quality	wrong subject	sludge/too large-scale system
Cheung, K. C.; Venkitachalam, T. H.	2006	Kinetic studies on phosphorus sorption by selected soil amendments for septic tank effluent renovation	wrong intervention
Childs, C. W.; Searle, P. L.; Wells, N.	1977	Infiltration Through Soil as a Tertiary Treatment of Sewage Effluent	wrong intervention	harvesting
Childs, K. E.; Upchurch, S. B.; Ellis, B.	1974	Sampling of variable, waste-migration patterns in ground water	no comparator
Chong, R. W.; Flinders, A.; Krogh, C.; Battye-Smith, W.; Emmanual, A.	1999	Retrofitting of intermittent decanted extended aeration (IDEA) plant for enhanced biological phosphorus removal	wrong intervention
Chorus, I.; Heinzmann, B.	1994	A strategy for protection of a major drinking water resource	wrong outcome	contribution of OWTSs not evaluated
Chowdhry, N. A.	1978	Domestic Waste Water Disposal and Nutrient Removal by Septic Tank - Sand Filter System	wrong intervention	amended sand
Chowdhury, N.; Zhu, J.; Nakhla, G.; Patel, A.; Islam, M.	2009	A novel liquid-solid circulating fluidized-bed bioreactor for biological nutrient removal from municipal wastewater	wrong intervention	non-natural soil
Christopherson, S. H.; Anderson, J. J.; Gustafson, D. M.	2005	Evaluation of recirculating sand filter in a cold climate	wrong intervention	recirculation
Christopherson, S. H.; Anderson, J. L.; Gustafson, D. M.; Mancl, K.	2001	Evaluation of recirculating sand filters in Minnesota	wrong intervention	recirculation
Ciuk Karlsson, S.	2015	Simulating water and pollutant transport in bark, charcoal and sand filters for greywater treatment	wrong subject	synthetic wastewater
Civan, A.; Worrall, F.; Jarvie, H. P.; Howden, N. J. K.; Burt, T. P.	2018	Forty-year trends in the flux and concentration of phosphorus in British rivers	wrong outcome
Claesson, A.; Forsberg, A.	1980	Algal assay studies of waste-water polluted lakes	wrong outcome
Clanton, C. J.; Anderson, J. L.; Machmeier, R. E.; Hansel, M. J.	1985	LAND TREATMENT OF SEPTAGE	wrong subject	sludge
Clark, J. F.; Simpson, H. J.; Bopp, R. F.; Deck, B.	1992	Geochemistry and loading history of phosphate and silicate in the Hudson estuary	wrong subject	too large-scale system
Claveau-Mallet, D.; Boutet, É.; Comeau, Y.	2018	Steel slag filter design criteria for phosphorus removal from wastewater in decentralized applications	wrong intervention	non-natural soil
Clesceri, N. L.	1977	Nutrient Removal and Sludge Disposal Within Septic Systems-Phase III	wrong intervention
Clifford, R., Jr.; Wilkinson, J. W.; Clesceri, N. L.	1986	Statistical Assessment of a Limnological Data Set	wrong outcome
Coale, F. J.; Porter, P. S.; Davis, W.	1994	Soil amendments for reducing phosphorus concentrations of drainage water from histosols	wrong climate zone
Coccagna, L.	1989	Direct Filtration	wrong publication type
Cogger, C.	1988	On-Site Septic Systems: the Risk of Groundwater Contamination	wrong publication type
Cole, C. A.; Bratton, S.	1995	FRESH-WATER WETLANDS OF CAPE-HATTERAS-NATIONAL-SEASHORE - WATER-QUALITY IN A RESORT SETTING	wrong subject
Cole, C. A.; Sharpe, W. E.	1981	Impact of Water Conservation on Residential Septic Tank Effluent Quality	wrong outcome
Collick, A. S.; Easton, Z. M.; Montalto, F. A.; Gao, B.; Kim, Y.-J.; Day, L.; Steenhuis, T. S.	2006	Hydrological Evaluation of Septic Disposal Field Design in Sloping Terrains	wrong outcome
Colman, J. A.	2005	Response curves for phosphorus plume lengths from reactive-solute-transport simulations of onland disposal of wastewater in noncarbonate sand and gravel aquifers	wrong study design	computer simulations
Colombani, N.; Mastrocicco, M.; Prommer, H.; Sbarbati, C.; Petitta, M.	2015	Fate of arsenic, phosphate and ammonium plumes in a coastal aquifer affected by saltwater intrusion	wrong subject
Conry, T.	1995	Survey of conditions and impact of septic tank pollution on the water quality in Lake Granbury Texas	wrong publication type	conference abstract
Cooke, G. D.; McComas, M. R.; Waller, D. W.; Kennedy, R. H.	1977	The Occurrence of Internal Phosphorus Loading in Two Small, Eutrophic Glacial Lakes in Northeastern Ohio	wrong outcome
Cooke, G. D.; Waller, D. W.; McComas, M. R.; Heath, R. T.	1977	Limnological and Geochemical Characteristics of the Twin Lakes Watershed, Ohio	wrong outcome	contribution of OWTSs not evaluated
Cooke, G. D.; Bhargava, T. N.; McComas, M. R.; Wilson, M. C.; Heath, R. T.	1973	SOME ASPECTS OF PHOSPHORUS DYNAMICS OF THE TWIN LAKES WATERSHED	wrong outcome
Cooper, P.; Day, M.; Thomas, V.	1994	Process Options for Phosphorus and Nitrogen Removal from Wastewater	wrong publication type	review
Copetti, D.; Marziali, L.; Viviano, G.; Valsecchi, L.; Guzzella, L.	2019	Intensive monitoring of conventional and surrogate quality parameters in a highly urbanized river affected by multiple combined sewer overflows	wrong subject
Copper, P. F.; Hobson, J. A.;	1988	Sewage treatment by reed bed systems: the present situation in the United Kingdom	wrong publication type	review
Cormier, J. A.; Duranceau, S. J.	2019	Comparison of a modified and traditional rapid infiltration basin for treatment of nutrients in wastewater effluent	wrong subject	too-large scale system
Couto, M. C. L.; Braga, F. S.; Lange, L. C.	2013	Leachate treatment by rapid infiltration process as an alternative for small towns	wrong subject	landfill leachate
Crites, R. W.	1985	Nitrogen Removal in Rapid Filtration Systems	wrong subject	too large-scale system
Crites, R. W.; Pound, C.	1976	LAND TREATMENT OF MUNICIPAL WASTEWATER	wrong publication type	also wrong subject: municipal wastewater
Crockford, L.; O'Riordain, S.; Taylor, D.; Melland, A. R.; Shortle, G.; Jordan, P.	2017	The application of high temporal resolution data in river catchment modelling and management strategies	wrong study design	modeled or estimated values
Crops and Soils Magazine Vol 30, No 2, p 23, November, 197 (author unknown)	1977	Soil's Natural Processes Can Clean Wastes from Sewage Water	wrong publication type
Crossman, J.; Whitehead, P. G.; Futter, M. N.; Jin, L.; Shahgedanova, M.; Castellazzi, M.; Wade, A. J.	2013	The interactive responses of water quality and hydrology to changes in multiple stressors, and implications for the long-term effective management of phosphorus	wrong study design	modeled or estimated values
Cruz, L. M. D.; Tonetti, A. L.; Gomes, B.	2018	Association of septic tank and sand filter for wastewater treatment: full-scale feasibility for decentralized sanitation	wrong intervention	non-natural soil
Cucarella Cabañas, V.; Renman, G.	2009	Recycling Filter Substrates used for Phosphorus Removal from Wastewater as Soil Amendments	wrong intervention
Cucarella, V.; Zaleski, T.; Mazurek, R.; Renman, G.	2007	Fertilizer Potential of Calcium-Rich Substrates Used for Phosphorus Removal from Wastewater	wrong subject
Curran, D.T.	2015	Phosphate Removal and Recovery from Wastewater by Natural Materials for Ecologically Engineered Wastewater Treatment Systems	wrong intervention	non-natural soil
Curtis, J.; Morgenroth, E.	2014	Estimating the effects of land-use and catchment characteristics on lake water quality: Irish lakes 2004-2009	wrong outcome	contribution of OWTSs not evaluated
Cyrus, J. S.; Reddy, G. B.	2010	Sorption and desorption of phosphorus by shale: Batch and column studies	wrong subject
da Silva, D. D.; Migliorini, R. B.; e Silva, E. C.; de Lima, Z. M.; de Moura, I. B.	2014	Lack of sanitation and groundwater in shallow aquifer: Region of the neighborhood Pedra Noventa, Cuiaba (MT)	wrong language
Dabell, K.; Hendy, C.; Hadfield, J.; Kim, N.	2006	Initial stages of effluent plume development, Kinloch water treatment plant (WTP), Kinloch, Taupo, New Zealand	wrong subject	too large-scale system
Dacewicz, E.	2019	Waste assessment decision support systems used for domestic sewage treatment	wrong outcome
Dalahmeh, S. S.; Hylander, L. D.; Vinnerås, B.; Pell, M.; Öborn, I.; Jönsson, H.;	2011	Potential of organic filter materials for treating greywater to achieve irrigation quality: A review	wrong publication type	review
Dalahmeh, S. S.; Pell, M.; Hylander, L. D.; Lalander, C.; Vinneras, B.; Jonsson, H.	2014	Effects of changing hydraulic and organic loading rates on pollutant reduction in bark, charcoal and sand filters treating greywater	wrong subject	synthetic wastewater
Dalahmeh, S. S.; Pell, M.; Vinnerås, B.; Hylander, L. D.; Öborn, I.; Jönsson, H.	2012	Efficiency of bark, activated charcoal, foam and sand filters in reducing pollutants from greywater	wrong subject	artificial wastewater
Dalahmeh, S. S.; Stenström, Y.; Jebrane, M.; Hylander, L. D.; Daniel, G.; Heinmaa, I.	2020	Efficiency of Iron- and Calcium-Impregnated Biochar in Adsorbing Phosphate From Wastewater in Onsite Wastewater Treatment Systems	wrong intervention	biochar
Daldorph, P. W. G.; Spraggs, G. E.; Lees, M. J.; Wheater, H. S.; Chapra, S. C.	2001	Integrated lake and catchment phosphorus model - A eutrophication management tool. II: Application to Rutland Water	wrong outcome	contribition of OWTSs not evaluated
Dama, P.; Bell, J.; Foxon, K. M.; Brouckaert, C. J.; Huang, T.; Buckley, C. A.; Naidoo, V.; Stuckey, D.; Ujang, Z.	2002	Pilot-scale study of an anaerobic baffled reactor for the treatment of domestic wastewater	wrong intervention
Darvishi, H. H.; Aghayari, F.	2012	Studies on variations of domestic wastewater pollution indexes after being treated by agronomical soil	no comparator
Das, R.; Das, S. N.	2003	Impact of wastewater discharge on soil and ground water - A case study	wrong climate zone
Dasher, D. H.; Urban, L. V.; Dvoracek, M. J.; Fish, E. B.	1981	Effects of Recreation on Water Quality in Guadalupe Mountains National Park	wrong outcome
David, M. B.; Struchtemeyer, R. A.	1982	Disposal of Sewage Effluent on Forested Land: Effects on Groundwater	wrong subject
Davies, T. H.; Hart, B. T.	1990	Reed bed treatment of wastewaters in a pilot-scale facility	wrong intervention	wetland
Davis, C. C.	1972	PLANKTON DYNAMICS IN A NEWFOUNDLAND LAKE	wrong outcome	contribution of OWTSs not evaluated
Day, L.	2004	Septic systems as potential pollution sources in the Cannonsville Reservoir watershed, New York	wrong outcome
De Araujo, A. L.; Konig, A.; Ceballos, B. S. O.	2003	Soil and water changes after sewage irrigation practice in semi-arid region of Northeast Brazil	wrong subject
de Bustamante, I.	1990	Land Applications: Its Effectiveness in Purification of Urban and Industrial Wastewaters in La Mancha, Spain	wrong subject
de Rozari, P.; Greenway, M.; El Hanandeh, A.	2016	Phosphorus removal from secondary sewage and septage using sand media amended with biochar in constructed wetland mesocosms	wrong intervention
De Wit, M.	1999	Modelling nutrient fluxes from source to river load: A macroscopic analysis applied to the Rhine and Elbe basins	wrong study design	modeled or estimated values
Deay, A.; Stroehlein, J. L.; Tucker, T. C.	1972	EFFECTS OF TREATMENT PLANT EFFLUENT ON SOIL PROPERTIES	wrong subject	municipal wastewater
Debbaut, V.	1992	Characterization of soil with respect to effluent disposal	wrong language
Debroux, J. F.; Smith, D. W.; Lichty, C. W.; Carlson, D.	2012	Metal ion and other key water quality constituent attenuation in soil columns	wrong subject	tertiary cleaned wastewater
DeBusk, T. A.; Reddy, K. R.;	1987	Wastewater treatment using floating aquatic macrophytes: contaminant removal processes and management strategies	wrong intervention
Demirjian, Y. A.	1976	Performance and Economics of the System	wrong subject	municipal wastewater
Demisch, R. R.	1980	Treatment of Sewage Effluent	wrong intervention	chemical additives added
Diamadopoulus, E.; Benedek, A.	1984	Aluminum hydrolysis effects on phosphorus removal from wastewaters	wrong study design	batch study
Diaz-Elsayed, N.; Xu, X.; Balaguer-Barbosa, M.; Zhang, Q.	2017	An evaluation of the sustainability of onsite wastewater treatment systems for nutrient management	wrong subject	hypothetical scenarios
Diehl, S.	1987	Skäldervikens eutrofiering - en studie av närsaltstransporter och föroreningskällor i Rönneåns vattendragssystem 1978-1984	wrong intervention
Dierberg, F. E.	1980	The Effects of Secondary Sewage Effluent on the Water Quality, Nutrient Cycles and Mass Balances, and Accumulation of Soil Organic Matter in Cypress Domes	wrong intervention	wetland
Dierberg, F. E.; Brezonik, P. L.	1983	Tertiary treatment of municipal wastewater by cypress domes	wrong intervention	wetland
Diggle, A. J.; Bell, L. C.	1984	Movement of applied phosphorus following the mining and revegetation of mineral sands on Australia's east coast	wrong subject
Dillaha, T. A.; Younos, T. M.; Niimi, M.	1984	BIOLOGICAL TREATMENT OF WASTEWATER IN SOILS BY THE NIIMI PROCESS	wrong subject	synthetic wastewater
Dillaha, T. A.; Zolan, W. J.	1983	Comparative Laboratory Study of Sewage Treatment by a Capillary Siphon Trench System Versus a Conventional Leaching Trench System	wrong subject	synthetic wastewater
Dillon, K.; Burnett, W.; Kim, G.; Chanton, J.; Corbett, D. R.; Elliott, K.; Kump, L.	2003	Groundwater flow and phosphate dynamics surrounding a high discharge wastewater disposal well in the Florida Keys	wrong subject	too large-scale system
Dimitriou, I.; Aronsson, P.	2011	Wastewater and sewage sludge application to willows and poplars grown in lysimeters-Plant response and treatment efficiency	wrong intervention	harvesting
Dion, N. P.	1979	Environmental Features, General Hydrology, and External Sources of Nutrients Affecting Wilderness Lake, King County, Washington	wrong outcome	contribution of OWTSs not evaluated
Diop, C.; Diarra, M. D.; Sonko, E. M.; Tine, M.; Matty, F.; Silva, A. d.; Dione, I. P. M.; Tine, A.	2014	Experimental study of slow sand filtration for the treatment of various wastewaters in tropical environment	wrong climate zone
D'Itri, F. M.	1981	Managing Vegetation in Wastewater Application	wrong subject	municipal wastewater
Djodjic, F.	2008	Identifiering av riskområden för fosforförluster i ett jordbruksdominerat avrinningsområde i Dalarna	wrong subject
Dodd; R.; McDowell. R. (Hawke’s Bay Regional Council and Environment Southland)	2014	Phosphorus retention and movement through stony soils: Implications of intensive feeding systems and winter forage crops	wrong subject
Doerr, S. M.; Effler, S. W.	1996	Forecasting impacts of a hypolimnetic wastewater discharge on lake water quality	wrong subject
Dorioz, J. M.; Quetin, P.; Lazzarotto, J.; Orand, A.	2004	Phosphorus mass balance and the evaluation of the origin of phosphorus outputs in a sub-watershed of lake Léman	wrong language
Dowdy, R. H.; Clapp, C. E.; Marten, G. C.; Linden; Larson, W. E.	1982	Wastewater Crop Management Studies in Minnesota	wrong intervention	harvesting
Drizo, A.	2019	Phosphorus Pollution Control: Policies and Strategies	wrong publication type
Drost, B. W.	1983	Water Resources of the Tulalip Indian Reservation, Washington	wrong outcome	contribution of OWTSs not evaluated
Drradji, M.; Souiki, L.; Grara, N.; Haddad, N.; Berrebbah, H.; Djebar, M. R.	2015	Test of purification of raw sewage to the laboratory by using a model plant: Phragmites australis	wrong intervention	wetland
Dubey, A.	1993	Sewell Commission considers alternative septic system	wrong publication type
Dubuc, Y.; Janneteau, P.; Labonte, R.; Roy, C.; Briere, F.	1986	Domestic wastewater treatment by peatlands in a northern climate: a water quality study	wrong subject	too large-scale system
Dudley, B.; May, L.	2007	Estimating the phosphorus load to water bodies from septic tanks	wrong subject
Duethmann, D.; Anthony, S.; Carvalho, L.; Spears, B.	2009	A model-based assessment of non-compliance of phosphorus standards for lakes in England and Wales	wrong study design	modeled or estimated values
Dugan, G. L.; Young, R. H. F.; Lau, L. S.	1975	Land disposal of wastewater in Hawaii	wrong climate zone
Dunne, E. J.; Culleton, N.; O'Donovan, G.; Harrington, R.; Daly, K.	2005	Phosphorus retention and sorption by constructed wetland soils in Southeast Ireland	wrong subject	synthetic wastewater
Dziamba, M. J.	1975	Land disposal of sewage effluent: the East Windsor project	wrong subject	too large-scale system
Earles, T. A.; Lorenz, W. F.; Koger, W. L.	2005	Phosphorus trade credits for non-point source projects	wrong study design
Ebers, T.; Bischofsberger, W.	1990	Wastewater treatment by soil absorption systems	redundant	Ebers 1987
Ebie, Y.; Kondo, T.; Kadoya, N.; Mouri, M.; Maruyama, O.; Noritake, S.; Inamori, Y.; Xu, K.	2008	Recovery oriented phosphorus adsorption process in decentralized advanced Johkasou	wrong intervention	in-system
Eddins, W. H.; Crawford, J. K.	1984	Reconnaissance of Water-Quality Characteristics of Streams in the City of Charlotte and Mecklenburg County, North Carolina	wrong subject
Eddy-Miller, C. A.; Peterson, D. A.; Wheeler, J. D.; Leemon, D. J.	2010	Characterization of water quality and biological communities, Fish Creek, Teton County, Wyoming, 2007-08	wrong outcome
Edwards, A. C.; Withers, P. J. A.	2007	Linking phosphorus sources to impacts in different types of water body	wrong publication type
Edwards, A. C.; Withers, P. J. A.	2008	Transport and delivery of suspended solids, nitrogen and phosphorus from various sources to freshwaters in the UK	wrong outcome	contribution of OWTSs not evaluated
Effert, D.; Morand, J.; Cashell, M.	1985	Field performance of three onsite effluent polishing units	wrong intervention	amended sand
Effler, S. W.; Auer, M. T.; Peng, F.; Perkins, M.; O'Donnell, S. M.; Prestigiacomo, A. R.; Matthews, D. A.; DePetro, P. A.; Lambert, R. S.; Minott, N. M.	2012	Factors diminishing the effectiveness of phosphorus loading from municipal effluent: Critical information for TMDL analyses	wrong subject	municipal wastewater
Effler, S. W.; Matthews, D. A.	2008	Implications of redox processes for the rehabilitation of an urban lake, onondaga lake, New York	wrong intervention
Efroymson, R. A.; Jones, D. S.; Gold, A. J.	2007	An ecological risk assessment framework for effects of onsite wastewater treatment systems and other localized sources of nutrients on aquatic ecosystems	wrong study design
Ehrenfeld, J. G.	1984	Feasibility of Using Forest Vegetation to Renovate Septic Tank Effluent in the New Jersey Pine Barrens	wrong intervention	only plant uptake
Eikum, A. S.; Seabloom, R. W.	1982	Alternative wastewater treatment; low-cost small systems, research and development. Proceedings of a Conference at Oslo, Norway, 7-10 September 1981	wrong outcome
Ejhed, H.; Olshammar, M.; Brånvall, G.; Gerner, A.; Bergström, J.; Johnsson, H.; Blombäck, K.; Nisell, J.; Gustavsson, H.; Persson, C.; Alavi, G.	2011	Beräkning av kväve-och fosforbelastning på vatten och hav för uppföljning av miljökvalitetsmålet Ingen övergödning	wrong study design	modeled or estimated values
Ejhed, H.; Widén-Nilsson, E.; Tengdelius Brunell, J.; Hytteborn, J.	2016	Näringsbelastningen på Östersjön och Västerhavet 2014 : Sveriges underlag till Helcoms sjätte Pollution Load Compilation	wrong study design	modeled or estimated values
Ekholm, P.; Jaakkola, E.; Kiirikki, M.; Lahti, K.; Lehtoranta, J.; Mäkelä, V.; Näykki, T.; Pietola, L.; Tattari, S.; Valkama, P.; Vesikko, L.; Väisänen, S.	2011	The effect of gypsum on phosphorus losses at the catchment scale	wrong subject
Ekstrand, S. (IVL)	2010	Tillgängliga modellverktyg för beräkning av belastning, åtgärdseffekt och retention - kväve och fosfor. Slutrapport	wrong publication type	modeled or estimated values
Elangovan, N. S.; Lavanya, V.; Arunthathi, S.	2018	Assessment of groundwater contamination in a suburban area of Chennai, Tamil Nadu, India	wrong climate zone
Elling, A. E.	1985	Managing vegetation on peat-sand filter beds for wastewater disposal	wrong intervention	plant uptake
Elliott, H. A.; Jaiswal, D.	2012	Phosphorus Management for Sustainable Agricultural Irrigation of Reclaimed Water	wrong subject
Ellis, B. G.; Erickson, A. E.; Knezek, B. D.; Kunz, R. J.; Schneider, I. F.	1973	Land Treatment of Wastewater in Southeastern Michigan	wrong intervention	harvesting
Elmefors, E.	2016	Bergkross och naturgrus som filtermaterial i markbäddar – Materialval och provtagningsplan inför fullskalestudie	wrong subject
Emrich, G. H.	1978	Formulating Public Policy on Land Application of Wastewater and Residuals	wrong subject	municipal wastewater
Enell, M.	1987	Det sydvästskånska sjölandskapet. Sjöarnas fosfor- och kvävebelastningar samt översiktliga näringsbudgetar	wrong subject
Enfield, C. G.	1982	MODELING PHOSPHORUS SORPTION AND MOVEMENT IN SOILS IN RELATION TO SEPTIC TANK LEACH FIELDS	wrong study design
Enfield, C. G.	1982	Modelling phosphorus sorption and movement in soils in relation to septic tank leach fields	wrong study design	modeled or estimated values
Enfield, C. G.	1976	Phosphate Transport Through Soil	wrong publication type
Enfield, C. G.; Bledsoe, B. E.	1975	Fate of wastewater phosphorus in soil	wrong publication type
Enfield, C. G.; Leach, L. E.	1975	Phosphorus model of Muskegon wastewater system	wrong study design
Engelen, G. B.; Kal, B. F. M.; Buyse, J. J.; Van Pruissen, F. G. M.	1992	The hydrology of the Loosdrecht lakes area	wrong subject
Environment Agency, U. K.	2005	Impacts of sewage effluent disposal into aquifers on groundwater quality phase 1: review of existing practice	wrong publication type
Environment Agency, U. K.	2012	Modelling of nitrate and phosphorus for river catchments	wrong study design
Environment Agency, U. K.	2000	Pilot catchment study of nutrient sources: control options and costs	wrong outcome	assumed P removal
Environment Agency, U. K.	2013	Uncertainty assessment of phosphorus risk to surface waters	wrong publication type	review
Environmental Protection Agency, I.	2018	Catchment Management Support Tools for Characterisation and Evaluation of Programme of Measures	wrong publication type	review
Environmental Protection Agency, I.	2013	Water saving technologies to reduce water consumption and wastewater production	wrong outcome
Erickson, B. E.	2011	Cleaning the chesapeake	wrong publication type	review
Eriksson, M.; Olshammar, M.	2006	Utsläpp av fosfor från enskilda avlopp: Slutrapport	wrong intervention	assumed P removal
Eriksson, W.; Grahnström, A.; Lejonbäck, P.; Söderlund, A.	2014	Övergödningen av sjön Anten-en underlagsrapport för Alingsås kommun	wrong subject
Erlandsson, Å.	2007	Miljösystemanalys av VA-system i omvandlingsområden	wrong publication type
Eshel, G.; Lin, C.; Banin, A.	2015	Novel approach for quantitatively estimating element retention and material balances in soil profiles of recharge basins used for wastewater reclamation	wrong subject	too large-scale system
Essandoh, H. M. K.; Tizaoui, C.; Mohamed, M. H. A.; Amy, G.; Brdjanovic, D.	2011	Soil aquifer treatment of artificial wastewater under saturated conditions	wrong subject	synthetic wastewater
Etnier, C.; Braun, D.; Grenier, A.; Macrellis, A.; Miles, R. J.; White, T. C.	2006	Micro-Scale Evaluation of Phosphorus Management: Alternative Wastewater Systems Evaluation. Project No WU-HT-03-22	wrong publication type	review
Eturki, S.; Makni, H.; Boukchina, R.; Ben Dhia, H.	2011	Study of the purification performance of sand filter drained in a complementary treatment of urban wastewater under soil and climatic conditions of the southern Tunisia	wrong climate zone
European Environment Agency	2005	Source apportionment of nitrogen and phosphorus inputs into the aquatic environment	wrong subject
Evans, J.	1972	RESEARCH NEEDS--LAND DISPOSAL OF MUNICIPAL SEWAGE WASTES	wrong subject	municipal wastewater
Evans, K. F.; Tobin, R. L.	1979	Water-Quality Assessment of Rattlesnake Creek Watershed, Ohio	wrong outcome	contribution of OWTSs not evaluated
Eveborn, D.	2003	SMÅSKALIG RENING AV AVLOPPSVATTEN MED POLONITE R@–FILTER	wrong intervention	non-natural soil
Eveborn, D.; Djodjic, F.	2015	GIS-kartering av miljöskyddsnivå för små avlopp: Ett hjälpmedel vid tillstånds-och tillsynsarbete	wrong study design	modeled or estimated values
Eveborn, D.; Gustafsson, J.P.; Elmefors, E.; Ljung, E.	2012	Kvantifiering av fosforläckage från markbaserade avloppssystem	redundant
Eveborn, D.; Renman, G.; Kärrman, E.; Gustafsson, J. P.	2010	Bed filters for phosphorus removal in on-site wastewater treatment : Removal mechanisms and sustainability	redundant
Eveborn, D.; Renman, G.; Kärrman, E.; Gustafsson, J. P.	2013	Sustainable phosphorus removal in onsite wastewater treatment	redundant	all included studies assessed separately
Eveborn, D.; Sörelius Kiessling, H.	2013	Environmental systems analysis on enhanced phosphorus removal in onsite wastewater treatment	wrong intervention
Ezzati, G.; Healy, M. G.; Christianson, L.; Daly, K.; Fenton, O.; Feyereisen, G.; Thornton, S.; Callery, O.	2020	Use of rapid small-scale column tests for simultaneous prediction of phosphorus and nitrogen retention in large-scale filters	wrong intervention	non-natural soil
Falkiner, R. A.; Polglase, P. J.	1997	Transport of phosphorus through soil in an effluent-irrigated tree plantation	wrong intervention	harvesting
Fan, C.; Chang, F. C.; Ko, C. H.; Teng, C. J.; Chang, T. C.; Sheu, Y. S.	2009	Treatment of septic tank effluents by a full-scale capillary seepage soil biofiltration system	wrong intervention	engineered system
FANN VA-teknik AB	2018	Markbaserad rening – inventering av över 200 hushåll i Uppland	wrong subject
Farahbakhshazad, N.; Morrison, G. M.	2003	Phosphorus removal in a vertical upflow constructed wetland system	wrong intervention	wetland
Farnham, R. S.	2015	Use of organic soils for wastewater filtration	wrong subject	municipal wastewater
Farooq, S.; Al-Yousef, A. K.; Al-Layla, R. I.; Ishaq, A. M.	1994	Tertiary treatment of sewage effluent via pilot scale slow sand filtration	wrong climate zone
Fatehi Pouladi, S.; Renman, G.	2011	Phosphorus Removal from Domestic Wastewater Using Dual Reactive Materials Polonite® and Absol®	wrong intervention	non-natural soil
Fei, H. X.; Pan, J.; Tong, D. L.; Huang, L. L.; Yu, L.; Sun, Y. F.; Qi, S. Y.; Huang, Y. Y.	2017	Effect of COD/N Ratio on Removal Performances in Two Subsurface Wastewater Infiltration Systems	wrong intervention	non-natural soil
Fernández-Baca, C. P.; Omar, A. E. H.; Pollard, J. T.; Richardson, R. E.	2019	Microbial communities controlling methane and nutrient cycling in leach field soils	wrong subject	synthetic wastewater
Fernandez-Baca, C. P.; Richardson, R. E.	2018	Effects of Changes in Soil Moisture on Composition and Activity of Soil Microbial Communities Controlling Greenhouse Gas Cycling in Soils	wrong outcome
Fernando Morante, C.; Brito, L. M.; Paul Carrion, M.; Maribel Aguilar, A.; RamÍrez, J. T.	2020	URBAN WASTEWATER TREATMENT THROUGH A SYSTEM OF GREEN FILTERS IN THE MONTAÑITA COMMUNE, SANTA ELENA, ECUADOR	wrong subject
Ferreira, A. R. L.; Sanches Fernandes, L. F.; Cortes, R. M. V.; Pacheco, F. A. L.	2017	Assessing anthropogenic impacts on riverine ecosystems using nested partial least squares regression	wrong subject	no septic tanks
Ferrell, G. M.	2001	Effects of Land Use on Water Quality and Transport of Selected Constituents in Streams in Mecklenburg County, North Carolina, 1994-98	wrong outcome
Feuillade, J.; Orand, A.; Feuillade, J.	1994	Lake surroundings and historical background [Lake Nantua, Franche-Comte, France]	wrong outcome	contribution of OWTSs not evaluated
Field, S. J.	2009	EVALUATION OF PHOSPHORUS LOADING FOR DELAVAN LAKE IN SOUTHEASTERN WISCONSIN	wrong outcome	contribution of OWTSs not evaluated
Field, S. J.; Duerk, M. D.	1988	Hydrology and Water Quality of Delavan Lake in Southeastern Wisconsin	wrong outcome	contribution of OWTSs not evaluated
Fine, P.; Atzmon, N.; Adani, F.; Hass, A.; Twardowska, I.; Allen, H. E.; Haggblom, M. M.; Stefaniak, S.	2006	DISPOSAL OF SEWAGE EFFLUENT AND BIOSOLIDS IN EUCALYPTUS PLANTATIONS: A LYSIMETER SIMULATION STUDY	wrong intervention	harvesting
Fink, D. H.; Thomas, G. W.; Meyer, W. J.	1970	Adsorption of anionic detergents by soils	wrong outcome
Finlayson-Bourque, D.	2014	PHOSPHORUS RETENTION IN ON-SITE WASTEWATER SYSTEMS IN NOVA SCOTIA	wrong subject	one part municipal wastewater; the other part infiltation facilities but no comparator
Fiorentino, C.; Mancini, M.	2018	Wastewater storage basins for irrigation reuse and P/N removal: Finishing lagoons in Imola, Bologna, Italy	wrong intervention
Fiskell, J. G. A.; Rebertus, R.; Comerford, N. B.; Pritchett, W. L.	1984	Comparing soil tests for a forested acid sandy soil topdressed with sewage effluent	wrong subject
Fitzgerald, G. P.; Rohlich, G. A.	1964	BIOLOGICAL REMOVAL OF NUTRIENTS FROM TREATED SEWAGE: LABORATORY EXPERIMENTS	wrong outcome
Fitzsimmons, D. W.; Lewis, G. C.; Naylor, D. V.; Busch, J. R.	1972	NITROGEN, PHOSPHORUS AND OTHER INORGANIC MATERIALS IN WATERS IN A GRAVITY-IRRIGATED AREA	wrong intervention	harvesting
Flaig, E. G.; Mansell, R. S.; Yuan, T. L.	1987	PHOSPHATE RETENTION IN A DEEP SAND IRRIGATED WITH SECONDARY MUNICIPAL WASTE-WATER	wrong subject	municipal wastewater
Fletcher, T.; Zinger, Y.; Deletic, A.	2007	Treatment efficiency of biofilters; results of a large-scale column study	wrong subject
Flowers, J.; Hines, B.; Young, R.	2005	Predicting the impact of urban development and municipal wastewater reuse on water quality in Lake Fort Phantom Hill	wrong study design	modeled or estimated values
Forsberg, C.	1986	FOSFOROMSÄTTNING INOM HÖRBYÅNS AVRINNINGSOMRÅDE / Phosphorus Turnover in the Watershed of the River Hörbyån	wrong outcome
Forster, L.; Muller, O.; Schwarz, K.	1983	Lysimeter Studies to Measure Wastewater Purification Level and Nutrient Concentration in Percolated Water (Lysimeteruntersuchungen zur Abwasserreinigung und Nahrstoffkonzentration im Sickerwasser)	wrong language
Fourie, A. B.; Van Ryneveld, M. B.;	1995	The fate in the subsurface of contaminants associated with on-site sanitation: A review	wrong publication type	review
Fowdar, H. S.; Hatt, B. E.; Breen, P.; Cook, P. L. M.; Deletic, A.	2017	Designing living walls for greywater treatment	wrong intervention
Fowdar, H. S.; Hatt, B. E.; Cresswell, T.; Harrison, J. J.; Cook, P. L. M.; Deletic, A.	2017	Phosphorus fate and dynamics in greywater biofiltration systems	wrong subject	artificial wastewater
Foy, R. H.; Lennox, S. D.	2000	Contributions of diffuse and point sources to the phosphorus loads in the River Main over a 22-year period	wrong outcome	contribution of OWTSs not evaluated
Foy, R. H.; Lennox, S. D.; Gibson, C. E.	2003	Changing perspectives on the importance of urban phosphorus inputs as the cause of nutrient enrichment in Lough Neagh	wrong outcome	contribution of OWTSs not evaluated
Foy, R. H.; Smith, R. V.; Stevens, R. J.; Stewart, D. A.	1982	Identification of factors affecting nitrogen and phosphorus loadings to Lough Neagh	wrong study design	modeled or estimated values
Fritz, W. R.; Helle, S. C.	1979	Cypress Wetlands: A natural tertiary treatment alternative	wrong intervention	wetland
Fujimura, Y.; Kiuchi, K.; Amano, Y.; Machida, M.	2017	Performance evaluation of nitrogen removal type on-site treatment system for domestic wastewater	wrong intervention	wetland
Fusillo, T. V.	1981	Impact of suburban residential development on water resources in the area of Winslow Township, Camden County, New Jersey	wrong subject
Føllesdal, M.	2005	Wastewater treatment in filter beds (Filtralite)	wrong intervention	non-natural soil
Gadegast, M.; Hirt, U.; Venohr, M.	2014	Changes in waste water disposal for central European river catchments and its nutrient impacts on surface waters for the period 1878-1939	wrong study design	modeled or estimated values
Ganjegunte, G.; Ulery, A.; Niu, G.; Wu, Y.	2019	Soil organic carbon balance and nutrients (NPK) availability under treated wastewater irrigation for bioenergy sorghum production in an arid ecosystem	wrong outcome
Ganrot, Z.	2012	Use of zeolites for improved nutrient recovery from decentralized domestic wastewater	wrong intervention
Gao, P. P.; Li, Y. Z.; Guo, X. J.; Huang, T.; Yuan, D. H.; Tan, X. D.	2017	Detecting the Changes of Water Qualities and Fluorescent DOM in a Constructed Rapid Infiltration System	wrong intervention
Gao, Q.; Blum, K. M.; Gago-Ferrero, P.; Wiberg, K.; Ahrens, L.; Andersson, P. L.	2019	Impact of on-site wastewater infiltration systems on organic contaminants in groundwater and recipient waters	wrong subject
Garn, H. S.; Robertson, D. M.; Rose, W. J.; Saad, D. A.	2010	Hydrology, water quality, and response to changes in phosphorus loading of Minocqua and Kawaguesaga Lakes, Oneida County, Wisconsin, with special emphasis on effects of urbanization	wrong study design	modeled or estimated values
Garnier, J.; Nemery, J.; Billen, G.; Théry, S.	2005	Nutrient dynamics and control of eutrophication in the Marne River system: modelling the role of exchangeable phosphorus	wrong outcome	contribition of OWTSs not evaluated
Garzón-Zúñiga, M. A.; Buelna, G.	2011	Treatment of wastewater from a school in a decentralized filtration system by percolation over organic packing media	wrong intervention
Gasiunas, V.; Aškinis, S.	2011	Additional removal of phosphorus using coagulant by purification of wastewater in sand filters	wrong intervention	non-natural soil
Gautam, R. K.; Banerjee, S.; Gautam, P. K.; Chattopadhyaya, M. C.	2014	Remediation technologies for phosphate removal from wastewater: An overview	wrong publication type	review
Gayle, G. A.; Reddy, G. B.; Reddy, M. R.; Ross, S. M.; Dunn, S. J.	1981	Factors to be Considered in Disposing Domestic Waste on Problem Sites and Appraisal of Water Quality in a Piedmont Setting	wrong intervention	ultisols (not mentioned but but the area is dominated by these)
Geller, G.	1997	Horizontal subsurface flow systems in the German speaking countries: summary of long-term scientific and practical experiences; recommendations	wrong publication type
Gerritse, R. G.	1993	Mobility of phosphate from wastewater in calcareous sands of rottnest island (W.a.)	wrong subject
Gerritse, R. G.; Adeney, J. A.; Dimmock, G. M.; Oliver, Y. M.	1995	Retention of nitrate and phosphate in soils of the darling plateau in western australia:Implications for domestic septic tank systems	wrong climate zone
Geza, M.; Lowe, K. S.; Huntzinger, D. N.; McCray, J. E.	2013	New Conceptual Model for Soil Treatment Units: Formation of Multiple Hydraulic Zones during Unsaturated Wastewater Infiltration	wrong outcome	model
Geza, M.; McCray, J. E.	2007	Modeling the effect of population growth on stream nutrient concentration in turkey creek watershed using the WARMF model	wrong study design	modelling study
Geza, M.; McCray, J. E.; Murray, K. E.	2010	Model evaluation of potential impacts of on-site wastewater systems on phosphorus in Turkey Creek Watershed	wrong study design	modelling study
Ghafouri, M.; Rook, J.; Stagnitti, F.	2006	Nutrient fate in treated wastewater amenity irrigation	wrong intervention
Gibbs, M. M.	1979	Groundwater input to Lake Taupo, New Zealand: nitrogen and phosphorus inputs from Taupo township	wrong intervention	volcanic ash soil
Gibbs, M. M.	1991	Nutrient concentration changes in the ground water beneath taupo township following sewage reticulation	wrong intervention	volcanic ash soil
Gill, L. , Ó Luanaigh, N., Patel, T., Misstear, B., Johnston, P.	2009	On-site Wastewater Treatment: Investigation of Rapid Percolating Subsoils, Reed Beds and Effluent Distribution.	wrong subject	no P data
Gill, L. M.	2016	Assessment of disposal options for treated waste water from single houses in low permeability subsoils	wrong subject	no P data
Gill, L. W.; Mockler, E. M.	2016	Modeling the pathways and attenuation of nutrients from domestic wastewater treatment systems at a catchment scale	wrong study design	modelling study
Gill, L. W.; O'Suilleabhain, C.; Misstear, B. D. R.; Johnston, P.; Patel, T.; O'Luanaigh, N.	2008	Nitrogen Loading on Groundwater from the Discharge of On-Site Domestic Wastewater Effluent into Different Subsoils in Ireland	wrong subject	no P data
Gill, L. W.; Veale, P. L.; Murray, M.	2011	Recycled glass compared to sand as a media in polishing filters for on-site wastewater treatment	wrong intervention	non-natural soil
Gill, L.; Doran, C.; Misstear, D.; Sheahan, B.	2009	The use of recycled glass as a filter media for on-site wastewater treatment	wrong intervention	non-natural soil
Gill, L.; Súilleabháin, C.; Johnston, P.; Misstear, B.	2005	An investigation into the performance of subsoils and stratified sand filters for the treatment of wastewater from on-site systems	wrong publication type
Gillefalk, M.; Mooij, W. M.; Teurlincx, S.; Janssen, A. B. G.; Janse, J. H.; Chang, M.; Köhler, J.; Hilt, S.	2019	Modelling induced bank filtration effects on freshwater ecosystems to ensure sustainable drinking water production	wrong outcome
Gilliom, R. J.	1984	Tools for assessing lake eutrophication in the puget sound region, washington	wrong study design	modeled or estimated values
Glasgow H.B, Jr.; Burkholder, J. M.	2000	Water quality trends and management implications from a five-year study of a eutrophic estuary	wrong subject	argricultural source
Gold, A. J.; Lamb, B. E.; Loomis, G. W.; Boyd, J. R.; Cabelli, V. J.; McKiel, C. G.	1992	Wastewater renovation in buried and recirculating sand filters	wrong intervention	recirculation
Gold, A.; Sims, J.	2006	Special issue: fate of phosphorus in septic tanks (autonomous waste water treatment systems)	wrong publication type
Gooddy, D. C.; Bowes, M. J.; Lapworth, D. J.; Lamb, A. L.; Williams, P. J.; Newton, R. J.; Davies, C. L.; Surridge, B. W. J.	2018	Evaluating the stable isotopic composition of phosphate oxygen as a tracer of phosphorus from waste water treatment works	wrong outcome
Gray, A. V.; Li, W.	1999	Case study on water quality modelling of Dianchi lake, Yunnan province, south west China	wrong outcome	contribution of OWTSs not evaluated
Gray, C. W.; Pang, L.; Dodd, R.; McDowell, R. W.; Close, M. E.	2015	Transport of phosphorus in an alluvial gravel aquifer	wrong subject
Gray, S. R.; Becker, N. S. C.	2002	Contaminant flows in urban residential water systems	wrong subject	no septic tanks
Gray, S.; Booker, N.	2003	Wastewater services for small communities	wrong outcome
Greene, S.; Taylor, D.; McElarney, Y. R.; Foy, R. H.; Jordan, P.	2011	An evaluation of catchment-scale phosphorus mitigation using load apportionment modelling	wrong study design
Grieve, I. C.; Gilvear, D. J.	1994	QUANTIFYING ANTHROPOGENIC NUTRIENT SOURCES AND LOADINGS WITHIN A SMALL CATCHMENT WITH CONSERVATION INTERESTS, EASTERN SCOTLAND	wrong outcome	contribution of OWTSs not evaluated
Grim, J.	1969	Our efforts in scientific groundwork for the protection of lake Constance	wrong outcome
Grmela, J.; Kopp, R.; Hadašová, L.	2014	Eutrophication potential of wastewater treatment plants in the upper reaches of svratka river	wrong subject
Grochowska, J.; Augustyniak, R.; Lopata, M.; Tandyrak, R.	2020	Is It Possible to Restore a Heavily Polluted, Shallow, Urban Lake?	wrong outcome	contribution of OWTSs not evaluated
Grochowska, J.; Tandyrak, R.; Wisniewski, G.	2014	Long-term hydrochemical changes in a lake after the application of several protection measures in the catchment	wrong outcome	contribution of OWTSs not evaluated
Groterud, O.; Lindbak, P. E.	1981	Sorption of phosphorus in various sandy soils investigated by column and shaking experiments	wrong subject	added P
Grundtner, A.; Gupta, S.; Bloom, P.	2014	River bank materials as a source and as carriers of phosphorus to lake Pepin	wrong subject
Gruneberg, B.; Rucker, J.; Nixdorf, B.; Behrendt, H.	2011	Dilemma of Non-Steady State in Lakes - Development and Predictability of In-Lake P Concentration in Dimictic Lake Scharmutzelsee (Germany) after Abrupt Load Reduction	wrong study design
Grönlund, E.	2012	The recovery of two polluted subarctic lakes-towards nutrient management or a pristine state?	wrong intervention
Grøterud, A. O.; Haaland, S.	2012	A simple approach to calculate internal phosphorus loads in shallow lakes	wrong study design	modeled or estimated values
Gschwend, P. M.; Reynolds, M. D.	1987	Monodisperse ferrous phosphate colloids in an anoxic groundwater plume	wrong subject	too large-scale system
Guaya, D.; Valderrama, C.; Farran, A.; Sauras, T.; Cortina, J. L.	2018	Valorisation of N and P from waste water by using natural reactive hybrid sorbents: Nutrients (N,P,K) release evaluation in amended soils by dynamic experiments	wrong subject	artificial wastewater
Gubernat, S.; Maslon, A.; Czarnota, J.; Koszelnik, P.	2020	Reactive Materials in the Removal of Phosphorus Compounds from Wastewater-A Review	wrong publication type
Gude, V. G.; Truax, D. D.; Magbanua, B. S.	2013	Natural treatment and onsite processes	wrong publication type	review
Guellouz, L.; Bouhlila, R. J.; Rahman, M.; Brebbia, C. A.; Dalhousie, U.; Wessex Institute of Technology, U. K.	2000	Modelling of unsaturated flow with nitrogen and phosphate transport	wrong study design	modelling study
Guilloteau, J. A.	1994	Treatment of municipal sewage by infiltration-percolation	wrong language
Guilloteau, J. A.	1994	Urban waste water treatment by infiltration-percolation	wrong language
Guilloteau, J. A.; Lienard, A.; Vachon, A.; Lesavre, J.	1993	Wastewater treatment by infiltration basins. Case study: Saint Symphorien de Lay, France	wrong subject	too large-scale system
Gujar, Z.; Kandhar, I. A.; Channa, A.; Azam, M.; Soomro, S. A.; Memon, S. A.; Harijan, K.; Mirjat, N. H.; Mahar, R. B.; Shaikh, S. A.	2019	Removal of bulk pollutants from wastewater through river sand during gravity and suction flow process	wrong intervention
Gustafsson, J. P.; Renman, G.	2005	Avskiljning av ammoniumkväve och fosfatfosfor i reaktiva filtermaterial	wrong intervention	non-natural soil
Gutierrez-Gines, M. J.; Mishra, M.; McIntyre, C.; Chau, H. W.; Esperschuetz, J.; McLenaghen, R.; Bourke, M. P.; Robinson, B. H.	2020	Risks and benefits of pasture irrigation using treated municipal effluent : a lysimeter case study, Canterbury, New Zealand	wrong subject	municipal wastewater
Gyllström, M.; Larsson, M.; Mentzer, J.; Petersson, M. C.	2016	Åtgärder mot övergödning för att nå god ekologiskt status	wrong study design	modeled or estimated values
Haberl, R.; Perfler, R.	1991	Nutrient removal in a reed bed system	wrong intervention	wetland
Haggard, B. E.	2010	Phosphorus concentrations, loads, and sources within the Illinois river drainage area, Northwest Arkansas, 1997-2008	wrong outcome	contribution of OWTSs not evaluated
Haith, D. A.; Hollingshead, N.; Bell, M. L.; Kreszewski, S. W.; Morey, S. J.	2012	Nutrient Loads to Cayuga Lake, New York: Watershed Modeling on a Budget	wrong outcome	contribution of OWTSs not evaluated - estimated but based on assumed values
Hale, R. L.; Grimm, N. B.; Vörösmarty, C. J.; Fekete, B.	2015	Nitrogen and phosphorus fluxes from watersheds of the northeast U.S. from 1930 to 2000: Role of anthropogenic nutrient inputs, infrastructure, and runoff	wrong subject	no septic tanks
Hall, D. W.	2006	Surface-Water Quantity and Quality of the Upper Milwaukee River, Cedar Creek, and Root River Basins, Wisconsin, 2004	wrong subject	no septic tanks
Hall, G. H.; Collins, V. G.; Jones, J. G.; Horsley, R. W.	1978	The effect of sewage effluent on Grasmere (English Lake District) with particular reference to inorganic nitrogen transformations	wrong intervention	no information about soil infiltration before conversion
Hall, M. W.	1975	Conceptual Model of Nutrient Transport in Subsurface Soil Systems	wrong publication type
Hall, M. W.	2011	WATER QUALITY DEGRADATION BY SEPTIC TANK DRAINAGE	wrong publication type
Halliday, S. J.; Skeffington, R. A.; Bowes, M. J.; Gozzard, E.; Newman, J. R.; Loewenthal, M.; Palmer-Felgate, E. J.; Jarvie, H. P.; Wade, A. J.	2014	The water quality of the River Enborne, UK: Observations from high-frequency monitoring in a rural, lowland river system	wrong outcome	contribution of OWTSs not evaluated
Hamasaki, T.; Fujikawa, Y.; Sugahara, M.; Ozaki, H.; Yano, T.; Imada, R.; Prasal, G.; Tainaka, Y.; Nakamura, W.; Haruki, F.	2004	Re-evaluation and re-construction of water purification system using soil II. Removal of pollutants from infiltrating water	wrong subject	also wrong intervention: synthetic wastewater/amended soil
Hamisi, R.; Wörman, A.; Renman, G.	2019	Filtration System For On-Site Wastewater Treatment : Experiences From Modelling and Experimental Investigations	wrong publication type	thesis - all included papers assessed separately; different criteria
Han, G. B.; Lee, J. G.; Lee, B. H.; Lee, Y. W.	2006	Development of soil-covered SBR process for small scale sewage treatment	wrong intervention	in-system
Han, H.; Rafiq, M. K.; Zhou, T.; Xu, R.; Mašek, O.; Li, X.	2019	A critical review of clay-based composites with enhanced adsorption performance for metal and organic pollutants	wrong publication type	review
Hanrahan, G.; Gledhill, M.; House, W. A.; Worsfold, P. J.	2001	Phosphorus loading in the frome catchment, UK: Seasonal refinement of the coefficient modeling approach	wrong study design	no data on contribution from OWS (literature values used for model)
Hargett, D.; Tyler, E. J.; Siegrist, R. L.	1981	Soil infiltration capacity as affected by septic tank effluent application strategies	wrong outcome
Harper, H. H.; Bachmann, R. W.; Jones, J. R.; Peters, R. H.; Soballe, D. M.	1995	Effects of groundwater seepage from septic tank areas on nutrient loadings and bacteriological inputs to Clear Lake	wrong publication type	conference abstract
Harris, P. J.	1995	Water quality impacts from on-site waste disposal systems to coastal areas through groundwater discharge	wrong publication type	review
Harris, S. E.; Reynolds, J. H.; Hill, D. W.; Filip, D. S.; Middlebrooks, E. J.	1977	Intermittent Sand Filtration for Upgrading Waste Stabilization Pond Effluents	wrong subject	municipal wastewater
Hartland-Rowe, R.; Wright, P. B.	1975	EFFECTS OF SEWAGE EFFLUENT ON A SWAMPLAND STREAM	wrong intervention	wetland
Hartman, R. B.; Linstedt, K. D.; Bennett, E. R.; Carlson, R. R.; Leach, L. E.	1981	Treatment of Primary Effluent by Rapid Infiltration	wrong subject	municipal wastewater
Hassan, G. M.; Reneau Jr, R. B.; Hagedorn, C.	2010	Solute transport dynamics where highly treated effluent is applied to soil at varying rates and dosing frequencies	wrong intervention	ultisol
Hassan, G.; Reneau Jr, R. B.; Hagedorn, C.	2008	On-site waste treatment and disposal by sequencing batch reactor-drip irrigation: Effluent distribution and solute transport	wrong intervention	ultisol
Hatt, B. E.; Fletcher, T. D.; Walsh, C. J.; Taylor, S. L.	2004	The influence of urban density and drainage infrastructure on the concentrations and loads of pollutants in small streams	wrong outcome	contribution of OWTSs not evaluated
Havard, P.; Jamieson, R.; Cudmore, D.; Boutilier, L.; Gordon, R.	2008	Performance and hydraulics of lateral flow sand filters for on-site wastewater treatment	wrong subject	municipal wastewater
Have, M. R.	1975	SOME LIMNOLOGICAL ASPECTS OF 20 SELECTED LAKES IN EAGAN AND APPLE VALLEY, MINNESOTA	wrong outcome	contribution of OWTSs not evaluated
Hayes, S.; Newland, L.; Morgan, K.; Dean, K.	1990	Septic tank and agricultural non-point source pollution within a rural watershed	wrong subject	source of P not identified
He, J.; Dougherty, M.; Arriaga, F. J.; AbdelGadir, A. H.	2013	Impact of a real-time controlled wastewater subsurface drip disposal system on the selected chemical properties of a vertisol	wrong subject	synthetic wastewater
He, J.; Dougherty, M.; Arriaga, F. J.; Fulton, J. P.; Wood, C. W.; Shaw, J. N.; Lange, C. R.	2013	Short-term soil nutrient impact in a real-time drain field soil moisture-controlled SDI wastewater disposal system	wrong subject	synthetic wastewater
He, Y. Q.; Wang, R. L.; Liviu, G.; Lu, Q.	2017	An integrated algal-bacterial system for the bio-conversion of wheat bran and treatment of rural domestic effluent	wrong outcome
Healy, M. G.; Burke, P.; Rodgers, M.	2010	The use of laboratory sand, soil and crushed-glass filter columns for polishing domestic-strength synthetic wastewater that has undergone secondary treatment	wrong subject	synthetic wastewater
Hedin, J.	2018	Markbaserad rening – en studie av funktion i fält / Soil-based wastewater treatment – a field study	wrong outcome
Hedin, J.	2019	Små avlopp – provtagning i fält	wrong subject	no primary P data
Hedström, A.	2006	Reactive filter materials for ammonium and phosphorus sorption in small scale wastewater treatment	wrong publication type	thesis - all included papers assessed separately; different criteria
Hedström, A.; Amofah, L. R.	2008	Adsorption and desorption of ammonium by clinoptilolite adsorbent in municipal wastewater treatment systems	wrong intervention	wrong soil type
Hedström, A.; Amofah, L. R.; Hanaeus, J.	2007	Småskalig avloppsanläggning med salixbädd och sorbenter	wrong intervention	engineered system
Heinonen-Tanski, H.; Juntunen, P.; Rajala, R.; Haume, E.; Niemelä, A.	2003	Costs of tertiary treatment of municipal wastewater by rapid sand filter with coagulants and UV	wrong subject	municipal wastewater
Heinonen-Tanski, H.; Matikka, V.	2017	Chemical and microbiological quality of effluents from different on-site wastewater treatment systems across Finland and Sweden	wrong publication type
Heistad, A.	2008	Small scale wastewater treatment: design optimization, reduction efficiency and risk prediction	wrong intervention
Heistad, A.; Seidu, R.; Flø, A.; Paruch, A. M.; Hanssen, J. F.; Stenström, T.	2009	Long-term hygienic barrier efficiency of a compact on-site wastewater treatment system	wrong intervention	in-system
Hellström, D.; Jonsson, L.	2004	BRA SMÅ AVLOPP En utvärdering av anläggningar för enskilda avlopp / Evaluation of small wastewater treatment systems	wrong intervention	in-system
Hellwig, J.; Stahl, K.; Lange, J.	2017	Patterns in the linkage of water quantity and quality during low-flows	no comparator
Henry, C. D.; Moldenhauer, R. E.; Engelbert, L. E.; Truog, E.	1954	Sewage Effluent Disposal Through Crop Irrigation	wrong intervention
Hepner, L. D.; Valentine, J. A.; Weber, C.; Johnson, R.; Christie, T.; Mancl, K.	2001	Evaluation of experimental on-lot system technologies in Pennsylvania	wrong subject
Herrmann, I.	2014	Filter beds for on-site wastewater treatment Towards more reliable estimations of phosphorus retention	wrong publication type	thesis - all included papers assessed separately
Herrmann, I.; Hedström, A.; Viklander, M.	2012	Phosphorus fluxes and recovery options in the wastewater system of the city of Luleå, Northern Sweden	wrong publication type
Herrmann, I.; Hedström, A.; Viklander, M.	2014	Phosphorus Retention in Filter Beds for On-Site Wastewater Treatment Improving the Design and Interpretation of Laboratory Filter Experiments	wrong intervention	reactive filter medium
Herrmann, I.; Hedström, A.; Viklander, M.	2015	Treatment of phosphorus and bacteria in alkaline and sand filters used for on-site sanitation reliminary results from a full-scale study	wrong publication type	conference abstract
Herrmann, I.; Jourak, A.; Gustafsson, J. P.; Hedström, A.; Lundström, T. S.; Viklander, M.	2013	Modeling phosphate transport and removal in a compact bed filled with a mineral-based sorbent for domestic wastewater treatment	wrong intervention
Herrmann, I.; Jourak, A.; Hedström, A.; Lundström, T. S.; Viklander, M.	2013	The Effect of Hydraulic Loading Rate and Influent Source on the Binding Capacity of Phosphorus Filters	wrong intervention	non-natural soil
Herrmann, I.; Nordqvist, K.; Hedström, A.; Viklander, M.	2014	Effect of temperature on the performance of laboratory-scale phosphorus-removing filter beds in on-site wastewater treatment	wrong intervention	non-natural soil
Herrmann, I.; Vidal, B.; Hedström, A.	2017	Slutrapport av projekten "Fosforfällor för små avlopp - hur länge fungerar de?" och "Bakterieutsläpp från små avlopp". Luleå: Luleå tekniska universitet; 2017.	redundant (Vidal 2018)
Hershman, S.; Russell, S. O.	1976	Presenting Trends in Lake Eutrophication	wrong study design	modeled or estimated values
Hetling, L. J.; Stoddard, A.; Brosnan, T. M.; Hammerman, D. A.; Norris, T. M.	2003	Effect of water quality management efforts on wastewater loadings during the past century	wrong intervention
Hey, T.	2016	Municipal wastewater treatment by microsieving, microfiltration and forward osmosis : Concepts and potentials	wrong subject	thesis but included papers assessed separately
Hill, D. E.	1972	Waste Water Renovation in Connecticut Soils	wrong subject	synthetic wastewater
Hinkle, S. J.; Weick, R. J.; Johnson, J. M.; Cahill, J. D.; Smith, S. G.; Rich, B. J.	2005	Organic Wastewater Compounds, Pharmaceuticals, and Coliphage in Ground Water Receiving Discharge from Onsite Wastewater Treatment Systems near La Pine, Oregon: Occurrence and Implications for Transport	wrong subject	P not studied
Hjelmqvist, J.	2012	Små avlopp ingen skitsak: Uppföljning av Naturvårdsverkets tillsynskampanj för små avlopp	wrong publication type
Hjerdt, N.; Brandt, M.; Pers, L.; Rosberg, J.	2009	Förbättring av beräkning av erosion och sedimentation (retention) i små vattendrag	wrong study design	modeled or estimated values
Ho, G. E.; Gibbs, R. A.; Mathew, K.; Parker, W. F.	1992	Groundwater recharge of sewage effluent through amended sand	wrong subject	too large-scale system
Ho, G. E.; Notodarmojo, S.	1995	Phosphorus movement through soils and groundwater: Application of a time-dependent sorption model	wrong subject	synthetic wastewater
Holas, J.; Holas, M.; Chour, V.; Scottish Environment Protection Agency	1999	Pollution by phosphorus and nitrogen in water streams feeding the Zelivka drinking water reservoir	wrong outcome	contribution of OWTSs not evaluated
Holford, I. C. R.; Patrick Jr, W. H.	1979	Effects of redox potential and pH on phosphate removal from wastewater during land application	wrong subject	artificial wastewater
Holm, B.; Heinsoo, K.	2013	Municipal wastewater application to Short Rotation Coppice of willows - treatment efficiency and clone response in Estonian case study	wrong intervention
Holm, C.	2008	Environmental systems analysis of wastewater systems in a river basin – case study Sävjaån	wrong intervention
Holm, C.	2008	Miljösystemanalys för avloppshantering i Sävjaåns avrinningsområde år 2030	wrong publication type	assumed P removal
Honda, R.; Hara, Y.; Sekiyama, M.; Hiramatsu, A.	2010	Impacts of housing development on nutrients flow along canals in a peri-urban area of Bangkok, Thailand	wrong climate zone
Hong, Y. Y.; Huang, G. H.; An, C. J.; Song, P.; Xin, X. Y.; Chen, X. J.; Zhang, P.; Zhao, Y. Y.; Zheng, R. B.	2019	Enhanced nitrogen removal in the treatment of rural domestic sewage using vertical-flow multi-soil-layering systems: Experimental and modeling insights	wrong subject	synthetic wastewater
Hoos, A. B.; Terziotti, S.; McMahon, G.; Savvas, K.; Tighe, K. C.; Alkons-Wolinsky, R.	2008	Data to Support Statistical Modeling of Instream Nutrient Load Based on Watershed Attributes, Southeastern United States, 2002	wrong outcome	contribution of OWTSs not evaluated
Hortenstine, C. C.	1976	Chemical Changes in the Soil Solution from a Spodosol Irrigated with Secondary-Treated Sewage Effluent	wrong subject	municipal wastewater
Hortenstine, C. C.; Wing, J. M.; Overman, A. R.	1971	Wastewater renovation through soil and plants	wrong publication type
Hossain, F.; Chang, N. B.; Wanielista, M.; Xuan, Z. M.; Daranpob, A.	2010	Nitrification and Denitrification in a Passive On-site Wastewater Treatment System with a Recirculation Filtration Tank	wrong intervention	recirculating filter (retention during natural flow cannot be quantified)
House, C. H.; Bergmann, B. A.; Stomp, A. M.; Frederick, D. J.	1999	Combining constructed wetlands and aquatic and soil filters for reclamation and reuse of water	wrong intervention	wetland
Howell, J.-A.	2010	The distribution of phosphorus in sediment and water downstream from a sewage treatment works	wrong outcome	contribution of OWTSs not evaluated
Hu, Z.; Gagnon, G. A.	2006	Impact of filter media on the performance of full-scale recirculating biofilters for treating multi-residential wastewater	wrong intervention
Hu, C.; Zhang, T. C.; Huang, Y. H.; Dahab, M. F.; Surampalli, R.	2005	Effects of long-term wastewater application on chemical properties and phosphorus adsorption capacity in soils of a wastewater land treatment system	wrong subject	too large-scale system
Hu, C.; Zhang, T. C.; Kendrick, D.; Huang, Y. H.; Dahab, M. F.; Surampalli, R.	2006	Muskegon wastewater land treatment system: Fate and transport of phosphorus in soils and life expectancy of the system	wrong intervention
Hu, H.; Mao, X.; Barry, D. A.; Liu, C.; Li, P.	2015	Modeling reactive transport of reclaimed water through large soil columns with different low-permeability layers	wrong subject
Hu, W. F.; Lo, W.; Chua, H.; Sin, S. N.; Yu, P. H. F.	2001	Nutrient release and sediment oxygen demand in a eutrophic land-locked embayment in Hong Kong	wrong subject
Huang, L.; Su, Y.	2009	Phosphorus removal in sewage by mixed steel slag fillings	wrong intervention	non-natural soil
Hultman, B.; Jonsson, K.; Plaza, E.	1994	Combined nitrogen and phosphorus removal in a full-scale continuous up-flow sand filter	wrong subject	H3PO4 is added to the wastewater and then precipitated with Fe just before entering the sand filter. Also Methanol is added to the wastewater
Humphrey, C. P.; Anderson-Evans, E.; O'Driscoll, M.; Manda, A.; Iverson, G.	2015	Comparison of phosphorus concentrations in coastal plain watersheds served by onsite wastewater treatment systems and a municipal sewer treatment system	wrong intervention	highly weathered soils
Humphrey, C. P; O’Driscoll, M.; Iverson, G.; Anderson-Evans, E.	2019	Is on-site wastewater a significant source of phosphorus to coastal plain streams?	wrong intervention	ultisol
Humphrey, C.; Dillane, D.; Iverson, G.; O'Driscoll, M.	2021	Water table dynamics beneath onsite wastewater systems in eastern North Carolina in response to Hurricane Florence	wrong outcome
Huser, B. J.; Futter, M. N.; Wang, R.; Folster, J.	2018	Persistent and widespread long-term phosphorus declines in Boreal lakes in Sweden	wrong outcome
Hylander, L. D.; Kietlinska, A.; Renman, G.; Simán, G.	2006	Phosphorus retention in filter materials for wastewater treatment and its subsequent suitability for plant production	wrong intervention	non-natural soil
Hylander, L. D.; Simán, G.	2006	Phosphorus fractionation in soils and wastewater sorbent materials as an indicator of material specific and storage-dependant availability	wrong outcome	no data on P removal
Håkanson, L.	1995	FOSFORFLÖDEN OCH EUTROFIERINGSEFFEKTER – KALIBRERINGAR OCH SIMULERINGAR MED LEEDS-MODELLEN I SJÖN SÖDRA BULLAREN / Flows and effects of phosphorus – calibrations and simulations using the LEEDS-model (Lake Eutrophication, Effect-Dose-Sensitivity model) in Lake S. Bullaren, Sweden	wrong study design	modeled or estimated values
Ibrahim, S.; Azab El-Liethy, M.; Abia, A. L. K.; Abdel-Gabbar, M.; Mahmoud Al Zanaty, A.; Mohamed Kamel, M.	2020	Design of a bioaugmented multistage biofilter for accelerated municipal wastewater treatment and deactivation of pathogenic microorganisms	wrong intervention
Idelovitch, E.	1980	Ground-water recharge with municipal effluent in Israel	wrong subject	municipal wastewater
Idelovitch, E.	1978	Wastewater reuse by biological-chemical treatment and groundwater recharge	wrong subject	municipal wastewater
Idelovitch, E.; Icekson-Tal, N.; Avraham, O.; Michail, M.	2003	The long-term performance of soil aquifer treatment (SAT) for effluent reuse	wrong subject	too large-scale system
Idelovitch, E.; Michail, M.	1984	Soil-aquifer treatment - a new approach to an old method of wastewater reuse	wrong subject	too large-scale system
Iital, A.; Pachel, K.; Loigu, E.; Pihlak, M.; Leisk, U.	2010	Recent trends in nutrient concentrations in Estonian rivers as a response to large-scale changes in land-use intensity and life-styles	wrong outcome	contribution of OWTSs not evaluated
Ishak, K. A. S. S.; Panneerselvam, A.; Ambikapathy, V.; Sathya, R.; Vinothkanna, A.	2021	An investigation of sewage water treatment plant and its physico-chemical analysis	wrong intervention	in-system
Ishaq, A. M.; Mahsood, A. R.	1993	Recharging aquifers in Saudi Arabia with secondary effluents through amended sand	wrong intervention
Iskandar, I. K.	1978	The effect of waste water reuse in cold regions on land treatment systems	wrong subject	wastewater spiked with metals
Iskandar, I. K.; Syers, J. K.	1980	Effectiveness of land application for phosphorus removal from municipal waste water at Manteca, California	wrong subject	municipal wastewater
Itayama, T.; Kiji, M.; Suetsugu, A.; Tanaka, N.; Saito, T.; Iwami, N.; Mizuochi, M.; Inamori, Y.	2006	On site experiments of the slanted soil treatment systems for domestic gray water	wrong intervention	non-natural soil
Itayama, T.; Kiji, M.; Suetsugu, A.; Tanaka, N.; Saito, T.; Iwami, N.; Mizuochi, M.; Inamori, Y.; Wang, X. C.; Chen, R.	2005	On site experiments the slanted soil treatment systems for domestic gray water	wrong intervention	engineered system
Itoyama, T.; Yokose, H.; Yoshida, S.; Kuwahara, M.	1990	Evaluation of land application using secondary effluent in a forest slope: estimation of drained water quality and discussion of the effect upon soil or plants and behaviour of bacteria	wrong outcome
Jacks, G.; Forsberg, J.; Mahgoub, F.; Palmqvist, K.	2000	Sustainability of local water supply and sewage system - A case study in a vulnerable environment	wrong outcome	contribution of OWTSs not evaluated
Jaiswal, D.; Elliott, H. A.	2013	Applicability of phosphorus site indices to wastewater effluent-irrigated cropland	wrong subject	municipal wastewater
Jaiswal, D.; Elliott, H. A.	2010	Soil phosphorus dynamics in a sprinkler irrigation system for land application of municipal wastewater effluent	wrong intervention
James, B. R.; Rabenhorst, M. C.; Frigon, G. A.	1992	Phosphorus sorption by peat and sand amended with iron oxides or steel wool	wrong subject	artificial wastewater
Jamshidzadeh, Z.; Tavangari Barzi, M.	2019	Substrate removal kinetics and performance assessment of recirculation sand filters for treating restaurant greywater	wrong intervention	in-system
Jarvie, H. P.; Jurgens, M. D.; Williams, R. J.; Neal, C.; Davies, J. J. L.; Barrett, C.; White, J.	2005	Role of river bed sediments as sources and sinks of phosphorus across two major eutrophic UK river basins: the Hampshire Avon and Herefordshire Wye	wrong outcome
Jarvie, H. P.; Neal, C.; Williams, R. J.	2004	Assessing changes in phosphorus concentrations in relation to in-stream plant ecology in lowland permeable catchments: Bringing ecosystem functioning into water quality monitoring	wrong subject
Jarvie, H. P.; Neal, C.; Withers, P. J. A.	2006	Sewage-effluent phosphorus: a greater risk to river eutrophication than agricultural phosphorus?	wrong subject	cannot differentiate between septic tanks and WWTP
Jarvie, H. P.; Neal, C.; Withers, P. J. A.; Robinson, A.; Salter, N.	2003	Nutrient water quality of the Wye catchment, UK: exploring patterns and fluxes using the Environment Agency data archives	wrong subject	agricultural water and contributions from WWTPs
Jarvie, H. P.; Withers, P. J. A.; Bowes, M. J.; Palmer-Felgate, E. J.; Harper, D. M.; Wasiak, K.; Wasiak, P.; Hodgkinson, R. A.; Bates, A.; Stoate, C.; Neal, M.; Wickham, H. D.; Harman, S. A.; Armstrong, L. K.	2010	Streamwater phosphorus and nitrogen across a gradient in rural-agricultural land use intensity	wrong subject
Jaworski, N. A.	1981	Sources of nutrients and the scale of eutrophication problems in estuaries	wrong study design	modeled or estimated values
Jenkins, T. F.; Martel, C. J.	1978	Performance of Overland Flow Land Treatment in Cold Climates	wrong intervention
Jenkins, T. F.; Martel, C. J.	1979	Pilot scale study of overland flow land treatment in cold climates	wrong intervention
Jenkins, T. F.; Palazzo, A. J.	1981	Wastewater Treatment by a Prototype Slow Rate Land Treatment System	wrong intervention	harvesting
Jensen, S. M.; Esposito, C.; Konnerup, D.; Brix, H.; Arias, C. A.	2021	Phosphorus recovery from wastewater: Bioavailability of p bound to calcareous material for maize (zea mays l.) growth	wrong intervention
Jenssen, P.	2014	Community wastewater infiltration at 69o northern latitude – 25 years of experience	wrong subject	too large-scale system
Jenssen, P.	2006	Naturbasert rensing av avlopsvann - en kunnskapssammenstilling med hovedvekt på norske arfaringer	wrong publication type	review, examples not described sufficiently
Jenssen, P. D.; Krogstad, T.	1988	Particles found in clogging layers of wastewater infiltration systems may cause reduction in infiltration rate and enhance phosphorus adsorption	wrong outcome	no data on P removal
Jenssen, P. D.; Krogstad, T.; Paruch, A. M.; Mæhlum, T.; Adam, K.; Arias, C. A.; Heistad, A.; Jonsson, L.; Hellström, D.; Brix, H.; Yli-Halla, M.; Vråle, L.; Valve, M.	2010	Filter bed systems treating domestic wastewater in the Nordic countries - Performance and reuse of filter media	wrong intervention	reactive filter medium
Jenssen, P. D.; Maehlum, T.; Roseth, R.; Braskerud, B.; Syversen, N.; Njos, A.; Krogstad, T.	1994	The potential of natural ecosystem self-purifying measures for controlling nutrient inputs	wrong intervention	wetland
Jenssen, P. D; Siegrist, R. L.	1990	TECHNOLOGY ASSESSMENT OF WASTEWATER TREATMENT BY SOIL INFILTRATION SYSTEMS	wrong publication type
Jenssen, P.; Kraft, P.; Kohler, J.C.	1996	Jordbaserte rensemetoder - erfaringer og nyheter	wrong subject	too large-scale system
Jeong, J.; Santhi, C.; Arnold, J. G.; Srinivasan, R.; Pradhan, S.; Flynn, K.	2011	Development of algorithms for modeling onsite wastewater systems within Swat	wrong intervention	ultisol
Jeppson, R. W.; Drainage Division of the, A.; Asae; Irrigation, U. S. C. o.; Drainage; Utah State, U.; Irrigation	1993	Nitrogen and phosphate in vadose waters in Heber Valley	wrong subject	too large-scale system
Jia, L.; Jiang, B.; Huang, F.; Li, L.; Hu, X.	2020	Removal performance of high hydraulic loading rate subsurface wastewater infiltration systems with added Si-Al porous clay material and scrap iron filings	wrong subject	artificial wastewater
Jiménez-Sánchez, M.; Stoll, H.; Vadillo, I.; López-Chicano, M.; Domínguez-Cuesta, M.; Martín-Rosales, W.; Meléndez-Asensio, M.	2008	Groundwater contamination in caves: Four case studies in Spain	wrong subject	municipal wastewater
Jnad, I.; Lesikar, B. J.; Sabbagh, G.; Kenimer, A.	2000	Soil Chemical Characteristic of a Subsurface Drip Drain Field	wrong subject	not possible to extract data
Jnad, I.; Lesikar, B.; Kenimer, A.; Sabbagh, G.	2001	Subsurface drip dispersal of residential effluent: I. Soil chemical characteristics	wrong subject	tertiary cleaned wastewater
Johannesdottir, S. L.; MacUra, B.; McConville, J.; Lorick, D.; Haddaway, N. R.; Karczmarczyk, A.; Ek, F.; Piniewski, M.; Ksiȩżniak, M.; Osuch, P.;	2020	What evidence exists on ecotechnologies for recycling carbon and nutrients from domestic wastewater? A systematic map	wrong publication type	systematic map
Johannessen, E.	2012	Performance of prefabricated package plants for on-site wastewater treatment in the Vansjø- and Hobøl watershed (Morsa), Norway / Funksjonskontroll av minirenseanlegg i Vansjø- og Hobølvassdraget (Morsa), Norge	wrong intervention	in-system
Johannessen, E.; Eikum, A. S.; Krogstad, T.	2012	Evaluation of sampling methods for monitoring effluent phosphorus for on-site wastewater treatment systems	wrong outcome
Johansson Westholm, L.	2002	Filter materials - a possible method to optimise the phosphorus reduction in small-scale wastewater treatment systems?	wrong publication type
Johansson Westholm, L.	2006	Substrates for phosphorus removal - Potential benefits for on-site wastewater treatment?	wrong publication type
Johansson Westholm, L.	2010	The use of blast furnace slag for removal of phosphorus from wastewater in Sweden—A review	wrong publication type	review
Johansson, E.	2001	SÄSONGSLAGRING AV AVLOPPSVATTEN FÖR SKOGSBEVATTNING / Seasonal storage of wastewater for forest irrigation	wrong intervention
Johansson, L.	1999	Industrial by-products and natural substrata as phosphorus sorbents	wrong subject
Johansson, L.	1999	SMÅ AVLOPP FÖR KRETSLOPP – SORPTION TILL REAKTIVA FILTER / Small-scale wastewater cycling – sorption to reactive filter media	wrong subject	synthetic wastewater
Johansson, L.	1997	The use of Leca (light expanded clay aggregrates) for the removal of phosphorus from wastewater	wrong subject	synthetic wastewater
Johansson, L.; Renman, G.	1998	Phosphorus Sorption to Filter Substrates: Potential Benefits for On-site Wastewater Treatment	wrong subject
Johnson, A. C.	2010	Natural variations in flow are critical in determining concentrations of point source contaminants in rivers: An estrogen example	wrong outcome
Johnson, J. D.	1971	DEVELOPMENT OF A MATHEMATICAL MODEL TO PREDICT THE ROLE OF SURFACE RUNOFF AND GROUNDWATER FLOW IN OVERFERTILIZATION OF SURFACE WATERS	wrong study design	modelling study
Johnson, M. G.; Owen, G. E.	1971	Nutrients and nutrient budgets in the bay of Quinte, lake Ontario	wrong outcome	contribution of OWTSs not evaluated
Jones, L. A.; Smeck, N. E.; Wilding, L. P.	1977	Quality of water discharged from three small agronomic watersheds in the Maumee River Basin	wrong outcome	contribution of OWTSs not evaluated
Jones, R. A.; Lee, G. F.	1981	Impact of Phosphorus Removal at the Danbury, Connecticut Sewage Treatment Plant on Water Quality in Lake Lillinonah	wrong subject
Jones, R. D.; Amador, J. A.	1992	Removal of total phosphorus and phosphate by peat soils of the Florida Everglades	wrong subject
Jones, R.; Lee, G. F.	1982	Recent advances in assessing impact of phosphorus loads on eutrophication-related water quality	wrong publication type	review
Jones, W.	1985	Estimating dredging feasibility by sediment core phosphorus release rate experiments	wrong subject
Jordao, C. P.; Pereira, M. G.; Bellato, C. R.; Pereira, J. L.; Matos, A. T.	2002	Assessment of water systems for contaminants from domestic and industrial sewages	wrong subject
Jordao, C. P.; Ribeiro, P. R. S.; Matos, A. T.; Bastos, R. K. X.; Fernandes, R. B. A.; Fontes, R. L. F.	2007	Environmental assessment of water-courses of the Turvo Limpo River basin at the Minas Gerais State, Brazil	wrong outcome	contribution of OWTSs not evaluated
Jost, B.; Leumann, P.; Liechti, P.; Stadelmann, P.	1991	Restoration of eutrophied Swiss lakes	wrong subject
Jou, P. H.; Asadi, R.	2015	Effects of using wastewater on soil chemical properties under drip and furrow irrigation methods	wrong intervention
Jourak, A.	2013	Modeling Flow and Solute Transport in Packed Beds : Applications in On-site Wastewater Treatment Systems	wrong intervention
Jowett, C.; James, C.; Solntseva, I.; Glasauer, S.; Wu, L.	2018	Removal of sewage phosphorus by adsorption and mineral precipitation, with recovery as a fertilizing soil amendment	wrong intervention
Jóźwiakowski, K.	2009	Possibilities of protection of water resources with the use of constructed wetland systems: A review	wrong publication type	review
Juanico, M.; Ronen, D.; Shelef, G.	1990	The use of non-conservative parameters to trace wastewater effluents in water bodies	wrong subject
Kadaoui, M.; Bouali, A.; Arabi, M.	2019	Assessment of physicochemical and bacteriological groundwater quality in irrigated Triffa Plain, North-East of Morocco	wrong outcome
Kadlec, R. H.	2009	Wastewater treatment at the Houghton Lake wetland: Hydrology and water quality	wrong subject	too large-scale system
Kadlec, R. H.	2009	Wastewater treatment at the Houghton lake wetland: Soils and sediments	wrong subject	too large-scale system
Kadlec, Robert H.	2016	Large Constructed Wetlands for Phosphorus Control: A Review	wrong publication type	review
Kalenik, M.	2019	STUDY OF EFFECTIVENESS OF SEWAGE TREATMENT IN MEDIUM SAND WITH A SUPPORTIVE SMALL COAL LAYER	wrong intervention	non-natural soil
Kalenik, M.; Chalecki, M.	2021	INVESTIGATIONS ON THE EFFECTIVENESS OF WASTEWATER PURIFICATION IN MEDIUM SAND WITH ASSISTING OPOKA ROCK LAYER	wrong subject	artificial wastewater
Kalenik, M.; Chaleckl, M.	2019	Investigations on the effectiveness of wastewater purification in medium sand with assisting clinoptilolite layer	wrong intervention	non-natural soil
Kalisky, T.	1998	Växtnäringsbalans över Brudbäckens avrinningsområde och kretsloppsanpassning av hushållens avloppssystem	wrong outcome	contribution of OWTSs not evaluated
Kaminska, G.	2018	Removal of organic micropollutants by grainy bentonite-activated carbon adsorbent in a fixed bed column	wrong intervention	reactive filter medium
Kamiyango, M. W.; Sajidu, S. M. I.; Masamba, W. R. L.	2011	Removal of phosphate ions from aqueous solutions using bauxite obtained from Mulanje, Malawi	wrong subject	synthetic wastewater
Kang, A. B.; Wang, L. X.; Zhang, B.; Engn Res, C.; Hebei, C.;	2015	Research on the Removal of Total Nitrogen and Total Phosphorus by Improved Constructed Rapid Infiltration System	wrong intervention	non-natural soil
Kangas, K.	2012	Impacts of ski resorts on water quality of boreal lakes: a case study in northern Finland	wrong subject
Karachalios, A.; Wazne, M.; Betancur, J. N.; Christodoulatos, C.; Braida, W.; O'Connor, G.	2011	Immobilization of Copper, Lead, and Tungsten in Mixed Munitions Firing Range-Contaminated Soils by Various Amendments	wrong subject
Karakoc, G.; Erkoc, F. U.; Katiricoglu, H.	2003	Water quality and impacts of pollution sources for Eymir and Mogan Lakes (Turkey)	wrong subject
Karczmarczyk, A.; Renman, G.	2011	Phosphorus accumulation pattern in a subsurface constructed wetland treating residential wastewater	wrong intervention
Kardos, L. T.; Hook, J. E.	1976	Phosphorus balance in sewage effluent treated soils	wrong intervention
Kardos, L. T.; Sopper, W. E.; Myers, E. A.; Parizek, R. R.; Nesbitt, J. B.	1974	RENOVATION OF SECONDARY EFFLUENT FOR REUSE AS A WATER RESOURCE	wrong subject	too large-scale system
Karimov, A. K.; Gerlich, R.; Bonaiti, G.; Jantrania, A.; Asabe	2016	The impacts of on-site sewage systems on coastal areas of Texas	wrong outcome	modeled or estimated values
Karlgren, L.; Ljungstrom, K.	1975	Nutrient budgets for the inner archipelago of Stockholm	wrong subject	no OWTSs
Karlson, M.	2015	Fosfordynamik i Hjälmaren	wrong subject
Karlson, M.	2013	Modellering av gödande ämnen i Björnöfjärdssystemet	wrong study design
Karst, T. L.; Smol, J. P.	1998	Tracking the cultural eutrophication history of Collins Lake (Southeastern Ontario, Canada) using paleolimnological techniques	wrong subject
Karunarathna, A. K.; Tanaka, N.; Jinadasa, K. B. S. N.; Kim, I. S.; Kim, S.; Cho, J.	2007	Effect of external organic matter on nutrient removal and growth of Phragmites australis in a laboratory-scale subsurface-flow treatment wetland	wrong intervention	wetland
Karydis, M.	2009	Eutrophication assessment of coastal waters based on indicators: a literature review	wrong publication type	review
Kashiwaya, M.; Annaka, T.	1980	Current Research on Advanced Waste Water Treatment in Japan	wrong publication type	review
Kauppi, L.	1979	Phosphorus and nitrogen input from rural population, agriculture and forest fertilization to watercourses	wrong outcome
Kauppinen, A.; Martikainen, K.; Matikka, V.; Veijalainen, A. M.; Pitkänen, T.; Heinonen-Tanski, H.; Miettinen, I. T.	2014	Sand filters for removal of microbes and nutrients from wastewater during a one-year pilot study in a cold temperate climate	wrong subject	municipal wastewater
Kaushal, S. S.; Lewis Jr, W. M.; McCutchan Jr, J. H.	2006	Land use change and nitrogen enrichment of a rocky mountain watershed	wrong subject
Kavanagh, L. J.; Keller, J.	2007	Engineered ecosystem for sustainable on-site wastewater treatment	wrong subject	municipal wastewater
Kavanaugh, M.; Eugster, J.; Weber, A.; Boller, M.	1977	Contact Filtration for Phosphorus Removal	wrong subject
Kellil, A.; Bensafia, D.	2003	Removal of phosphates by direct filtration on sand bed	wrong subject	synthetic wastewater
Kemp; Filip, D. S.; George, D. B.	1979	Overland flow and slow rate systems to upgrade wastewater lagoon effluent	wrong intervention
Khalid, R. A.; Holford, I. C. R.; Mixon, M. N.; Patrick, W. H. (United States Environmental Protection Agency)	1981	Nitrogen and Phosphorus Reactions in Overland Flow of Wastewater	wrong subject
Khalid, R. A.; Patrick Jr, W. H.; Mixon, M. N.	1982	Phosphorus removal processes from overland flow treatment of simulated wastewater	wrong subject
Khalifa, J.; Ouazzani, N.; Hejjaj, A.; Mandi, L.	2019	Remediation and disinfection capabilities assessment of some local materials to be applied in multi-soil-layering (MSL) ecotechnology	wrong intervention	non-natural soil
Khalil, W. A. S.; Goonetilleke, A.; Kokot, S.; Carroll, S.	2004	Use of chemometrics methods and multicriteria decision-making for site selection for sustainable on-site sewage effluent disposal	wrong outcome
Khan, Z. U.; Naz, I.; Rehman, A.; Rafiq, M.; Ali, N.; Ahmed, S.	2015	Performance efficiency of an integrated stone media fixed biofilm reactor and sand filter for sewage treatment	wrong intervention
Khashogji, M.; Maghraby, M.	2013	Evaluation of groundwater resources for drinking and agricultural purposes, Abar Al Mashi area, south Al Madinah Al Munawarah City, Saudi Arabia	wrong climate zone
Kholoma, E.; Renman, A.; Motlhabane, H.; Renman, G.	2017	Fortification of soil-based wastewater treatment systems with versatile ubiquitous reactive media for enhanced removal of phosphorus and other pollutants	wrong publication type	all included papers assessed separately
Kholoma, E.; Renman, G.; Zhang, W.; Renman, A.	2019	Leachability and plant-availability of phosphorus in post-sorption wastewater filters fortified with biochar	wrong subject
Kiguchi, O.; Sato, G.; Kobayashi, T.	2016	Source-specific sewage pollution detection in urban river waters using pharmaceuticals and personal care products as molecular indicators	wrong outcome	contribution of OWTSs not evaluated
KizIloglu, F. M.; Turan, M.; SahIn, U.; AngIn, I.; AnapalI, O.; Okuroglu, M.	2007	Effects of wastewater irrigation on soil and cabbage-plant (Brassica olerecea var. Capitate cv. Yalova-1) chemical properties	wrong outcome
Klein, S.	1974	NTA REMOVAL IN SEPTIC TANK AND OXIDATION POND SYSTEMS	wrong subject
Kleja, D. B.; Johansson, P. O.; Skarbinski, J.; Gustafsson, J. P.	2009	Reduktion av naturligt organiskt material och mikroorganismer i konst-gjord grundvattenbildning	wrong subject
Klimeski, A.; Chardon, W. J.; Turtola, E.; Uusitalo, R.	2012	Potential and limitations of phosphate retention media in water protection: A process-based review of laboratory and field-scale tests	wrong publication type	review
Knight, R. L.; Winchester, B. H.; Higman, J. C.	1984	Carolina rays-Feasibility for effluent advanced treatment and disposai	wrong subject	municipal wastewater
Kolega, J. J.; Hill, D. W.; Laak, R.	1985	Contribution of Selected Toxic Chemicals To Groundwater from Domestic On-Site Sewage Disposal Systems	wrong subject
Kong, Z.; Feng, C.; Chen, N.; Tong, S.; Zhang, B.; Hao, C.; Chen, K.	2014	A soil infiltration system incorporated with sulfur-utilizing autotrophic denitrification (SISSAD) for domestic wastewater treatment	wrong subject	synthetic wastewater
Kong, Z.; Li, L.; Feng, C. P.; Chen, N.; Dong, S. S.; Hu, W. W.	2015	Soil infiltration bioreactor incorporated with pyrite-based (mixotrophic) denitrification for domestic wastewater treatment	wrong intervention
Kopácek, J.; Hejzlar, J.; Porcal, P.; Znachor, P.	2021	Biogeochemical causes of sixty-year trends and seasonal variations of river water properties in a large European basin	wrong study design	contribution of OWTSs not evaluated
Kordlaghari, K. P.; Sisakht, S. N.; Saleh, A.	2013	Soil chemical properties affected by application of treated municipal wastewater	wrong subject	municipal wastewater
Kothandaraman, V.; Evans, R. L.	1978	Nutrient Budget and its Critical Evaluation for the Fox Chain of Lakes	wrong outcome	contribution of OWTSs not evaluated - based on other data
Kotowska, U.; Wlodarczyk, T.; Brzezinska, M.	2007	Transformations of nitrogen and phosphorus in soil planted with willow irrigated with wastewater	wrong subject	municipal wastewater
Kotowska, U.; Wlodarczyk, T.; Witkowska-Walczak, B.; Baranowski, P.; Slawinski, C.	2009	Wastewater Purification by Muck Soil and Willow (Salix Americana)	wrong outcome
Koutsoukos, P.; Klepetsanis, P.; Malollari, I.	2011	Soil consolidation in columns using different substrates	wrong subject
Kowal, A. L.	1976	Renovated Water from Municipal Sewage Treatment Plants	wrong subject	tertiary cleaned wastewater
Kpannieu, D. E.; Mallet, M.; Coulibaly, L.; Abdelmoula, M.; Ruby, C.	2019	Phosphate removal from water by naturally occurring shale, sandstone, and laterite: The role of iron oxides and of soluble species	wrong subject	P solution
Kramer, D. B.; Polasky, S.; Starfield, A.; Palik, B.; Westphal, L.; Snyder, S.; Jakes, P.; Hudson, R.; Gustafson, E.	2006	A comparison of alternative strategies for cost-effective water quality management in lakes	wrong outcome	contribution of OWTSs not evaluated
Krause, A. E.	1980	The Variety of On-Site Treatment System Failure	wrong publication type
Krejci, V.	1996	Integrated approach to the point-non point- pollution abatement in urban drainage	wrong outcome
Kristiansen, R.	1982	RESEARCH ON ON-SITE DISPOSAL METHODS IN NORWAY - PAST AND PRESENT	wrong publication type	review
Kruzic, A. P.	1995	Natural treatment processes and on-site processes	wrong publication type
Kruzic, A. P.; Liehr, S. K.	2008	Natural Treatment and Onsite Systems	wrong publication type
Kubo, A.; Imaizumi, R.; Yamauchi, S.	2019	Lake water phosphate reduction with advanced wastewater treatment in watershed, at Lake Hamana, Shizuoka Prefecture, Japan, from 1995 to 2016	wrong subject	no septic tanks
Kumar, T.; Rajpal, A.; Bhargava, R.; Prasad, K. S. H.	2014	Performance evaluation of vermifilter at different hydraulic loading rate using river bed material	wrong subject
Kumwimba, M. N.; Zhu, B.; Dong, Z.; Tang, J.; Wang, T.; Xiao, L.; Muyembe, D. K.	2017	Assessing nutrient, biomass, and sediment transport of drainage ditches in the Three Gorges Reservoir area	wrong outcome	contribution of OWTSs not evaluated
Kvarnström, K.	2002	Svartån En långtidsutvärdering av recipientkontrollens mätningar mellan åren 1980-2000	wrong outcome	contribution of OWTSs not evaluated
Kvarnström, M. E.; Morel, C. A. L.; Krogstad, T.	2004	Plant-availability of phosphorus in filter substrates derived from small-scale wastewater treatment systems	wrong outcome
Kwabena Ntibrey, R. A.; Kuranchie, F. A.; Gyasi, S. F.	2020	Antimicrobial and coagulation potential of Moringa oleifera seed powder coupled with sand filtration for treatment of bath wastewater from public senior high schools in Ghana	wrong intervention	non-natural soil
Kärrman, E.	1995	Utvärdering av olika avloppssystem, metod-och fallstudier	wrong intervention
Kärrman, E.; Erlandsson, Å.; Hellström, D.; Björlenius, B.; Tidaåker, P.; Pinnekamp, J.	2007	Centralised or decentralised sanitation in Swedish summerhouse areas in transition to permanent living?	wrong study design	modeled or estimated values
La Valle, P. D.	1973	THE EFFECTS OF HOUSEHOLD SANITARY SYSTEMS ON EFFLUENT PHOSPHATE LEVELS	wrong intervention	some P dumped directly
Laak, R.	1977	A Graywater Soil Treatment System	wrong study design	modeled or estimated values
Laak, R.	1988	Passive removal of nitrogen and phosphorus using an alternative on-site wastewater system	wrong publication type
Laak, R.	1982	A passive denitrification system for on-site systems	wrong intervention	non-natural soil
Laak, R.; Healy, K. A.; Hardisty, D. M.	1974	Rational Basis for Septic Tank System Design	wrong publication type	no primary data
Laaksonen, P.; Sinkkonen, A.; Zaitsev, G.; Mäkinen, E.; Grönroos, T.; Romantschuk, M.	2017	Treatment of municipal wastewater in full-scale on-site sand filter reduces BOD efficiently but does not reach requirements for nitrogen and phosphorus removal	wrong subject	municipal wastewater
Labonte, R.; Delisle, C. E.; Patry, G.; Dubuc, Y.; Roy, C.; Briere, F.	1981	Wetlands Utilization for Sewage Treatment in Northern Quebec	wrong language
Lachapelle-T, X.; Labrecque, M.; Comeau, Y.	2019	Treatment and valorization of a primary municipal wastewater by a short rotation willow coppice vegetation filter	wrong intervention	harvesting
Lakho, F. H.; Vergote, J.; Ihsan-Ul-Haq Khan, H.; Depuydt, V.; Depreeuw, T.; Van Hulle, S. W. H.; Rousseau, D. P. L.	2021	Total value wall: Full scale demonstration of a green wall for grey water treatment and recycling	wrong intervention	non-natural soil
Lakretz, A.; Mamane, H.; Cikurel, H.; Avisar, D.; Gelman, E.; Zucker, I.	2017	The Role of Soil Aquifer Treatment (SAT) for Effective Removal of Organic Matter, Trace Organic Compounds and Microorganisms from Secondary Effluents Pre-Treated by Ozone	wrong subject
Lam, L.; Kurisu, K.; Hanaki, K.	2015	Comparative environmental impacts of source-separation systems for domestic wastewater management in rural China	wrong study design	theoretical model
Lambert, D. J.; McKim, H. L.	1977	Deer Creek Lake - on-land wastewater treatment system	wrong intervention
Lance, J. C.	1994	Land disposal of sewage effluents and residues	wrong publication type	review
Lance, J. C.	1977	Phosphate removal from sewage water by soil columns	wrong climate zone
Lance, J. C.; Rice, R. C.; Gilbert, R. G.	1980	Renovation of Waste Water by Soil Columns Flooded With Primary Effluent	wrong climate zone
Lapointe, B. E.; Clark, M. W.	1992	Nutrient inputs from the watershed and coastal eutrophication in the Florida keys	wrong climate zone
Lapointe, B. E.; Herren, L. W.; Debortoli, D. D.; Vogel, M. A.	2015	Evidence of sewage-driven eutrophication and harmful algal blooms in Florida's Indian River Lagoon	wrong outcome	contribution of OWTSs not evaluated
Lapointe, B. E.; Herren, L. W.; Paule, A. L.	2017	Septic systems contribute to nutrient pollution and harmful algal blooms in the St. Lucie Estuary, Southeast Florida, USA	wrong outcome
Lapointe, B. E.; Matzie, W. R.; Clark, M. W.	1995	Phosphorus inputs and eutrophication on the Florida reef tract	wrong subject
Lapointe, B. E.; O'Connell, J. D.; Garrett, G. S.	1990	Nutrient couplings between on-site sewage disposal systems, groundwaters, and nearshore surface waters of the Florida Keys	wrong climate zone
Larsdotter, K.; Norström, A.; Gumaelius, L.; Jansen, J. L. C.; Dalhammar, G.	2003	A small scale hydroponics wastewater treatment system under Swedish conditions	wrong intervention
Larson, D. W.	1981	Factors Contributing to the Maintenance of Oligotrophy in an Alpine Glacial Moraine Lake (Wallowa Lake) in Northeast Oregon	wrong outcome	contribution of OWTSs not evaluated
Larson, W. C.	1960	SPRAY IRRIGATION FOR THE REMOVAL OF NUTRIENTS IN SEWAGE TREATMENT PLANT EFFLUENT AS PRACTICED AT DETROIT LAKES, MINNESOTA	wrong subject	municipal wastewater
Larsson, E.; Persson, J.	2004	Viability of membrane bioreactor technology as an advanced pre-treatment for onsite wastewater treatment	wrong subject
Larsson, L.; Rogbeck, J.; Håkansson, K.	2007	Passiva filterbarriärer-Vägledning. Bilaga	wrong subject
Larsson, S.	1988	RECIPIENTBALANS SÖRMLAND – EN MODELL FÖR BERÄKNING AV FOSFORTRANSPORT I DE SÖRMLÄNDSKA VATTENDRAGEN / A Model for Calculating Phosphorus Transport in the Watercourses of the County of Södermanland, Sweden	wrong study design	modeled or estimated values
Latterell, J. J.; Dowdy, R. H.; Clapp, C. E.	1982	Distribution of phosphorus in soils irrigated with municipal waste-water effluent: A 5-year study	wrong subject	municipal wastewater
Latvala, A.	1985	Rapid Filtration as a Supplementary Treatment of Domestic Sewage	wrong subject
Law, J. P.; Thomas, R. E.; Myers, L. H.	1969	NUTRIENT REMOVAL FROM CANNERY WASTES BY SPRAY IRRIGATION OF GRASSLAND	wrong subject	cannary wastes
Leach, L. E.; Enfield, C. G.; Harlin, C.	1980	Summary of Long-term Rapid Infiltration System Studies	wrong subject	municipal wastewater
Leblanc, D. R.	1984	Sewage plume in a sand and gravel aquifer, Cape Cod, Massachusetts	wrong subject	not only domestic wastewater
LeBlanc, D. R.	1984	MOVEMENT AND FATE OF SOLUTES IN A PLUME OF SEWAGE-CONTAMINATED GROUND WATER, CAPE COD, MASSACHUSETTS : U .S . GEOLOGICAL SURVEY TOXIC WASTE GROUND-WATER CONTAMINATION PROGRAM	wrong subject	too large-scale system
Lee, C. R.; Hunt, P. G.; Hoeppel, R. E.; Carlson, C. A.; Delaney, T. B.	1976	Highlights of Research on Overland Flow for Advanced Treatment of Wastewater	wrong intervention
Lee, C. R.; Peters, R. E.	1979	Overland flow treatment of a municipal lagoon effluent for reduction of nitrogen, phosphorus, heavy metals and coliforms	wrong subject	municipal wastewater
Lee, S. H.; Vigneswaran, S.; Bajracharya, K.	1996	Phosphorus transport in saturated slag columns: Experiments and mathematical models	wrong subject
Lee, S. H.; Vigneswaran, S.; Chung, Y.	1997	A detailed investigation of phosphorus removal in soil and slag media	wrong subject	synthetic wastewater
Lee, S. H.; Vigneswaran, S.; Moon, H.	1997	Adsorption of phosphorus in saturated slag media columns	wrong intervention	non-natural soil
Lee, S.; McAvoy, D. C.; Szydlik, J.; Schnoor, J. L.	1998	Modeling the fate and transport of household chemicals in septic systems	wrong publication type
Legeas, M.; Carre, J.; Bernat, C.; Bobulesco, N.	1994	Treatment of primary effluent by infiltration: the influence of sand characteristics	wrong language
Lei, X.; Shimada, S.; Intabon, K.; Maekawa, T.	2006	Pretreatment of methane fermentation effluent by physico-chemical processes before applied to soil trench system	wrong intervention	in-system
Lei, Z.; Wu, T.; Zhang, Y.; Liu, X.; Wan, C.; Lee, D. J.; Tay, J. H.	2013	Two-stage soil infiltration treatment system for treating ammonium wastewaters of low COD/TN ratios	wrong subject	synthetic wastewater
Leland, D. E.; Wiggert, D. C.; Burton, T. M.	1979	Winter Spray Irrigation of Secondary Municipal Effluent	wrong subject	municipal wastewater
Lemonds, P. J.; McCray, J. E.	2004	Watershed-scale transport modeling of onsite wastewater pollutants in the Blue River drainage basin	wrong study design	modeled or estimated values
Lenart-Boron, A.; Wolanin, A.; Jelonkiewicz, E.; Zelazny, M.	2017	The effect of anthropogenic pressure shown by microbiological and chemical water quality indicators on the main rivers of Podhale, southern Poland	wrong outcome	contribution of OWTSs not evaluated
Levine, P. E.	1984	Demonstration of rapid infiltration technology, Ismailia, Egypt	wrong subject	municipal wastewater
Levine, P. E.; Crites, R. W.; Olson, J. V.	1980	Soil chemistry changes at rapid infiltration site	wrong subject	too large-scale system
Levine, P. E.; Olson, J. V.; Crites, R. W.	1978	Nitrogen and Phosphorus Removal After 30 Years of Rapid Infiltration	wrong subject	municipal wastewater
Li, D.; Wang, X. Z.; Chi, L. N.; Wang, J.	2019	The design and operation of subsurface wastewater infiltration systems for domestic wastewater	wrong publication type
Li, D.; Wang, X.; Chi, L.; Zhang, Z.; Liu, Y.; Li, X.	2021	Decentralized domestic sewage treatment using an integratedmulti-soil-layering and subsurface wastewater infiltration system	wrong intervention	non-natural soil
Li, F. M.; Yu, G.; Huang, H.	2013	Development and study of a decentralized domestic sewage treatment device	wrong intervention	non-natural soil
Li, F.; Wichmann, K.; Otterpohl, R.	2009	Review of the technological approaches for grey water treatment and reuses	wrong publication type	review
Li, H.; Li, Y.; Sun, T.; Wang, X.	2012	The use of a subsurface infiltration system in treating campus sewage under variable loading rates	wrong intervention	non-natural soil
Li, H.; Li, Y.; Wang, X.; Sun, T.	2013	Feasibility study of municipal wastewater treatment by a subsurface infiltration system in Northeast, China	wrong subject	municipal wastewater
Li, M. X.; Liu, J. Y.; Xu, Y. F.; Qian, G. R.	2016	Phosphate adsorption on metal oxides and metal hydroxides: A comparative review	wrong publication type	review
Li, Y. C.; Stoffella, P. J.; Alva, A. K.; Calvert, D. V.; Graetz, D. A.	1997	Leaching of nitrate, ammonium, and phosphate from compost amended soil columns	wrong subject
Li, Y. H.; Li, H. B.; Pan, J.; Wang, X.; Sun, T. H.	2012	Performance evaluation of subsurface wastewater infiltration system in treating domestic sewage	wrong subject	too large-scale system
Li, Y. L.; Alam, F.; Cui, Y. W.	2021	Red mud reuse for phosphate adsorption via zirconium modification: Performance, kinetics, and mechanism	wrong study design	batch study
Li, Y.; Shen, J.; Lin, Y.; Wang, X. Z.	2013	Removal of pollutants from soil infiltration systems	wrong language
Liang, C.; Li, Y.; Chai, B.; Wu, H.	2019	Evaluating the effects of intermittent aeration and biochar addition on enhancing removal performance of subsurface wastewater infiltration systems with loess soil	wrong subject	synthetic wastewater
Liang, D.; Wang, X.; Bockelmann-Evans, B. N.; Falconer, R. A.	2013	Study on nutrient distribution and interaction with sediments in a macro-tidal estuary	wrong subject
Liang, H. W.; Liu, J. X.; Wei, Y. S.; Guo, X. S.	2010	Evaluation of phosphorus removal from wastewater by soils in rural areas in China	wrong subject	synthetic wastewater
Liao, X.; Nair, V. D.; Canion, A.; Dobberfuhl, D. R.; Foster, D. K.; Inglett, P. W.	2019	Subsurface transport and potential risk of phosphorus to groundwater across different land uses in a karst springs basin, Florida, USA	wrong intervention	ultisol
Libby, D. V.; Bell, G. R.; Wirsig, O. A.	1972	CHEMICAL-PHYSICAL TREATMENT OF MUNICIPAL WASTEWATER USING CONTINUOUS COUNTERCURRENT FILTRATION	wrong subject	municipal wastewater
Liehr, S. K.; Kruzic, A.	2006	Natural treatment and onsite processes	wrong publication type	review
Liehr, S. K.; Kruzic, A.	2007	Natural treatment and onsite processes	wrong publication type	review
Liehr, S. K.; Rubin, A. R.; Tonning, B.	2004	Natural treatment and onsite processes	wrong publication type	review
Liljestrand, H. M.; Parten, S. M.	1993	Design of on-site treatment systems in caliche soils	wrong intervention
Lilla Edets kommun, Miljö- och bygglovsavdelningen	2012	Kväve och fosfor till Göta älv inom Lilla Edets kommun	wrong outcome	contribution of OWTSs not evaluated
Lin, C.; Banin, A.	2005	Effect of long-term effluent recharge on phosphate sorption by soils in a wastewater reclamation plant	wrong subject
Lin, C.; Banin, A.	2006	Phosphorous retardation and breakthrough into well water in a soil-aquifer treatment (SAT) system used for large-scale wastewater reclamation	wrong subject	too large-scale system
Lin, C.; Eshel, G.; Roehl, K. E.; Negev, I.; Greenwald, D.; Shachar, Y.; Banin, A.	2006	Studies of P accumulation in soil/sediment profiles used for large-scale wastewater reclamation	wrong subject	too large-scale system
Lin, H.; Liu, W.; Zhang, X.; Williams, N.; Hu, B.	2017	Microbial electrochemical septic tanks (MESTs): An alternative configuration with improved performance and minimal modifications on conventional septic systems	wrong intervention
Lin, L.; Chunli, W.; Duu-Jong, L.; Zhongfang, L.; Xiang, L.	2014	Ammonium assists orthophosphate removal from high-strength wastewaters by natural zeolite	wrong intervention	amended soil
Lindbak, P.	1979	Sand/jord som rensemedium for fosfor i jordrenseanlägg	wrong subject	P added
Lindberg, F.	2011	Enskilda avlopp i Frösunda; en gemensam inverkan på åkerströmmens hälsa	wrong intervention
Linden, D. R.; Clapp, C. E.; Larson, W. E.	1984	Quality of percolate water after treatment of a municipal wastewater effluent by a crop irrigation system	wrong intervention	harvesting
Line, D. E.	2013	Effect of development on water quality for seven streams in North Carolina	wrong intervention	ultisol
Lira, V. S.; Freire, A. G.; Fracácio, R.; Morais, L. C.	2020	Evaluation of the efficiency of a septic tank combined with anaerobic filter, filled with plastic residue, including a root zone	wrong intervention
Liu, H.; Zhang, J.; Yu, X.; Xie, H.; Haggblom, M.; Liang, S.; Hu, Z.	2021	Inorganic particle accumulation promotes nutrient removal of vertical flow constructed wetlands: mechanisms and implications	wrong subject	synthetic wastewater
Liu, Z.; Kingery, W. L.; Huddleston, D. H.; Hossain, F.; Hashim, N. B.; Kieffer, J. M.	2008	Assessment of water quality conditions in the St. Louis Bay watershed	wrong subject	no P data
Liu, Z.; Li, Y.; Xiao, Y.; Wang, T.; Lang, Q.	2017	Effects of riverbed and lake bottom sediment thickness on infiltration and purification of reclaimed water	wrong intervention
Logan, D.	1989	River basin management in Northern Ireland	wrong outcome	contribution of OWTSs not evaluated
Lombardo, P.	2003	Decentralization may be answer to nutrient problems	wrong publication type
Lottermoser, B. G.	2012	Effect of long-term irrigation with sewage effluent on the metal content of soils, Berlin, Germany	wrong outcome
Lu, P.; O'Connor, G. A.	2001	Biosolids effects on phosphorus retention and release in some sandy Florida soils	wrong subject
Lu, Y.; Li, M.; Zhang, Z.; Xue, Q.; Sugiura, N.	2011	Study into a land infiltration system for treating night soil sewage	wrong intervention	non-natural soil
Luanmanee, S.; Attanandana, T.; Masunaga, T.; Wakatsuki, T.	2001	The efficiency of a multi-soil-layering system on domestic wastewater treatment during the ninth and tenth years of operation	wrong intervention	non-natural soil
Lucas, W. C.; Greenway, M.	2008	Nutrient Retention in Vegetated and Nonvegetated Bioretention Mesocosms	wrong subject
Lund, J. W.	1967	Eutrophication	wrong publication type	review
Lund, J. W.	1972	Eutrophication	wrong publication type	review
Lund, P.; Herrmann, I.	2015	Jämförelse av tekniker för små avlopp : Minireningsverk, markbäddar och fosforfällor	wrong publication type	no original data
Luo, X. P.; Feng, D.; Yan, Q.; Huang, J. W.; Li, J. C.; Wuhan, U.; James Madison, U.	2009	Domestic wastewater treatment of infiltration system by soil and cinder layered-filled	wrong intervention
Lusk, M. G.; Toor, G. S.; Yang, Y. Y.; Mechtensimer, S.; De, M.; Obreza, T. A.;	2017	A review of the fate and transport of nitrogen, phosphorus, pathogens, and trace organic chemicals in septic systems	wrong publication type	review
Luttrell, S. P.; Brockway, C. E.	1983	Impacts of Individual on-Site Sewage Disposal Facilities on Mountain Valleys - Phase I	wrong outcome	contribution of OWTSs not evaluated
Luttrell, S. P.; Brockway, C. E.	1984	Impacts of Individual On-Site Sewage Disposal Facilities on Mountain Valleys - Phase II - Water-Quality Considerations	wrong outcome	contribution of OWTSs not evaluated
Lv, X. Y.; Wu, S. Q.; Shi, S.; Zhou, D. H.; Yang, Q. Q.	2013	Affects of Irrigation Pattern on the Adsorption and Desorption of Phosphorus on the Paddy-field Soils	wrong intervention
Lyman, E. D.; Gray, M. W.; Bailey, J. H.	1970	A FIELD STUDY OF THE PERFORMANCE OF WASTE STABILIZATION PONDS SERVING SMALL TOWNS	wrong intervention
Länsstyrelsen Gävleborg	1994	Utsläpp : Till luft och vatten i Gävleborg 1990-1992	wrong intervention
Länsstyrelsen i Blekinge	2008	Källfördelning- kväve och fosfor. Metodik för Blekinge läns avrinningsområden 1991-2006	wrong study design	modeled or estimated values
Länsstyrelsen Jönköping	1994	Storån 1990 - 1993 en miljöanalys	wrong study design	modeled or estimated values
Länsstyrelsen Jönköping	2002	Var finns övergödningsproblemen i Jönköpings län?	wrong outcome	contribution of OWTSs not evaluated
Länsstyrelsen Stockholm	2003	Beräkning av kväve-och fosforbelastning på Svealands kustvatten 1997	wrong outcome	modeled or estimated values
Länsstyrelsen Stockholm	1994	Bränningeån - resultat av 1989 års vattenkemiska provtagningar	wrong outcome	contribution of OWTSs not evaluated
Länsstyrelsen Stockholm	1994	Skillebyån - resultat av 1989 års vattenkemiska provtagningar	wrong outcome	contribution of OWTSs not evaluated
Länsstyrelsen Stockholm	2008	Strategiska åtgärder mot belastning från enskilda avlopp	wrong study design
Länsstyrelsen Stockholm	1993	Åkerströmmen - vattenkvalitet och närsalttransporter i ån	wrong outcome	contribution of OWTSs not evaluated
Länsstyrelsen Västra Götaland	2017	Kväve och fosfor i kustmynnande vattendrag. Utvärdering av halter och transporter i Västra Götalands län 1988-2014	wrong publication type
Ma, S.; Hu, Y.; Zeng, Q.; Xu, Z.; Cui, Y.; Ma, Y.; Su, J.; Nan, Z.	2021	Temporal changes of calcareous soil properties and their effects on cadmium uptake by wheat under wastewater irrigation for over 50 years	wrong intervention	harvesting
Maamoun, I.; Eljamal, O.; Khalil, A. M. E.; Sugihara, Y.; Matsunaga, N.	2018	Phosphate Removal Through Nano-Zero-Valent Iron Permeable Reactive Barrier; Column Experiment and Reactive Solute Transport Modeling	wrong subject	synthetic wastewater
Mabe, J. A.	2007	Nutrient and Biological Conditions of Selected Small Streams in the Edwards Plateau, Central Texas, 2005-06, and Implications for Development of Nutrient Criteria	wrong subject
Macintosh, K. A.; Jordan, P.; Cassidy, R.; Arnscheidt, J.; Ward, C.	2011	Low flow water quality in rivers; septic tank systems and high-resolution phosphorus signals	wrong outcome	not only soil-based OWSTs
Mæhlum, T; Randem Hense, G.	2017	Har infiltrasjonsanlegg i egnede masser lang levetid?	wrong publication type
Mæhlum, T; Randem Hense, G.	2011	Infiltrasjon av avløpsvann	wrong publication type	review
Mahoney, R. N.	2016	Nutrient and bacteria dynamics of package treatment plants in coastal Carteret County, North Carolina	wrong intervention
Makris, K. C.; Grove, J. H.; Matocha, C. J.	2006	Colloid-mediated vertical phosphorus transport in a waste-amended soil	wrong subject
Mamo, M.; Gupta, S. C.; Rosen, C. J.; Singh, U. B.	2005	Phosphorus leaching at cold temperatures as affected by wastewater application and soil phosphorus levels	wrong subject	potato processing wastewater
Mancl, K.; Slater, B.	2001	Suitability Assessment of Ohio's Soils for Soil-Based Wastewater Treatment 1	wrong subject
Mander, Ü.; Kuusemets, V.; Öövel, M.; Ihme, R.; Sevola, P.; Pieterse, A.	2000	Experimentally constructed wetlands for wastewater treatment in Estonia	wrong intervention
Mandi, L.; Houhoum, B.; Asmama, S.; Schwartzbrod, J.	1996	Wastewater treatment by reed beds. An experimental approach	wrong intervention	wetland
Mansell, R. S.; McKenna, P. J.; Flaig, E.; Hall, M.	1985	Phosphate movement in columns of sandy soil from a wastewater-irrigated site	wrong subject	too large-scale system
Mansell, R. S.; Selim, H. M.; Kanchanasut, P.	1977	Experimental and simulated transport of phosphorus through sandy soils	wrong subject	synthetic wastewater
Margaryan, L.	2016	Impact of domestic wastewater on surface water quality of selected residential settlements in Armenia	wrong outcome	contribution of OWTSs not evaluated
Markantonatos, P. G.; Bacalis, N. C.; Lazaras, G.; Angelidis, M. O.	1996	Nutrient removal using reed bed systems in Greece	wrong intervention	wetland
Markel, D.; Somma, F.; Evans, B. M.	2006	Using a GIS transfer model to evaluate pollutant loads in the Lake Kinneret watershed, Israel	wrong study design	modeled or estimated values
Martín, M.; Gargallo, S.; Hernández-Crespo, C.; Oliver, N.	2013	Phosphorus and nitrogen removal from tertiary treated urban wastewaters by a vertical flow constructed wetland	wrong subject	tertiary cleaned wastewater
Mathew, K.; Ho, G.	2005	IWA 6th International Specialised Conference on Small Water and Wastewater Systems and 1st International Specialised Conference on Onsite Wastewater Treatment and Recycling, Freemantle, Australia, 11-13 February 2004	wrong publication type	conference - all references assessed seperately
Mathuthu, A. S.; Mutetwa, B.; Zaranyika, M. F.	1998	An assessment of pasture irrigation as a method of sewage treatmentefficiency of crowborough pastures in harare in sewage treatment: A case study	wrong subject	municipal wastewater
Matias, N. G.; Johnes, P. J.	2012	Catchment Phosphorous Losses: An Export Coefficient Modelling Approach with Scenario Analysis for Water Management	wrong study design	modelling study
Matikka, V.; Heinonen-Tanski, H.	2016	Reduction of phosphorus, nitrogen and microorganisms in pilot scale sand filter beds containing biotite, treating primary wastewater	wrong subject	municipal wastewater
Mattigod, S. V.; Pratt, P. F.	1983	Reactions of Heavy Metals and Other Mineral Water Quality Constituents with Soil Materials in Rapid Infiltration Groundwater Recharge Systems Using Reclaimed Wastewaters	wrong subject	synthetic wastewater
May, L.; House, W. A.; Bowes, M.; McEvoy, J.	2001	Seasonal export of phosphorus from a lowland catchment: upper River Cherwell in Oxfordshire, England	wrong outcome	contribution of OWTSs not evaluated
May, L.; Place, C.; O'Malley, M.; Spears, B.	2015	The impact of phosphorus inputs from small discharges on designated freshwater sites	wrong subject	no primary data
Mažeikiene, A.; Vaiškunaite, R.	2018	Analysis and assessment of biological treatment processes in a small-scale wastewater treatment plant	wrong intervention	in-system
McCardell, A.; Davison, L.; Edwards, A.	2005	The effect of nitrogen loading on on-site system design: A model for determining land application area size	wrong study design	modeled or estimated values
McCobb, T.D.	2003	Phosphorus in a Ground-Water Contaminant Plume Discharging to Ashumet Pond, Cape Cod, Massachusetts, 1999	wrong subject	too large-scale system
McCray, J.	2009	State of the science: review of quantitative tools to determine wastewater soil treatment unit performance	wrong publication type	review
McCray, J. E.; Kirkland, S. L.; Siegrist, R. L.; Thyne, G. D.	2005	Model parameters for simulating fate and transport of on-site wastewater nutrients	wrong publication type	review
McCray, J.; Geza, M.; Poeter, E. P.; Murray, K. E.; Morgan, D. S.	2009	Modeling onsite wastewater systems at the watershed scale: a User's Guide	wrong publication type
McGauhey, P. H.	1975	Septic Tanks and Their Effects on the Environment	wrong publication type	review
McGechan, M B.; Lewis, D. R.	2002	SW—soil and water: sorption of phosphorus by soil, part 1: principles, equations and models	wrong publication type	review
McVoy, R. S.; Dymon, U.	1984	East Lake Waushacum Diagnostic/Feasibility Study, April 1980-March 1981	wrong outcome	contribution of OWTSs not evaluated
Meda, A.; Cornel, P.	2010	Aerated biofilter with seasonally varied operation modes for the production of irrigation water	wrong intervention
Meffe, R.; de Miguel, Á.; Martínez Hernández, V.; Lillo, J.; de Bustamante, I.	2016	Soil amendment using poplar woodchips to enhance the treatment of wastewater-originated nutrients	wrong subject	synthetic wastewater
Meinikmann, K.; Hupfer, M.; Lewandowski, J.	2015	Phosphorus in groundwater discharge - A potential source for lake eutrophication	wrong outcome	contribution of OWTSs not evaluated
Mensah, I. T.; Udofia, E. A.	2018	Biosand filtration as a green approach to septic tank effluent managemenin a tertiary institution in Ghana	wrong climate zone
Menzies, N. W.; Skilton, J. A.; Guppy, C. N.	1999	Phosphorus storage on effluent irrigated land	wrong subject	too large-scale system
Metson, G.; Lin, J.; Harrison, J.; Compton, J.	2017	Linking 2012 terrestrial P inputs to riverine export from watersheds across the United States	wrong study design	theoretical model
Meyer, A. M.; Fuenfrocken, E.; Kautenburger, R.; Cairault, A.; Beck, H. P.	2021	Detecting pollutant sources and pathways: High-frequency automated online monitoring in a small rural French/German transborder catchment	wrong outcome	contribution of OWTSs not evaluated
Middle, G.	1996	Environmental requirements for the disposal of effluent from wastewater disposal systems	wrong publication type
Middlebrooks, E. J.; Marshall, G. R.	1974	STABILIZATION POND UPGRADING WITH INTERMITTENT SAND FILTERS	wrong subject
Miljødirektoratet	2021	Riverine Inputs and Direct discharges to Norwegian coastal waters - 2013	wrong subject
Miljösamverkan Halland och Västra Götaland	2016	Små avlopp med fosforfälla	wrong intervention
Miller, G.	1988	Use of artificial cattail marshes to treat sewage in northern Ontario, Canada	wrong intervention	wetland
Miller, P.	1995	The national onsite demonstration project: Onsite wastewater treatment in environmentally sensitive areas	wrong publication type	conference abstract
Miska, V.; der Graaf, J. H. J. M. V.; Koning, J. d.	2006	Improvement of monitoring of tertiary filtration with particle counting	wrong intervention	non-natural soil
Misztal, A.; Kuczera, M.	2008	An impact assessment of built-up residential areas on selected water quality indexes	wrong outcome	contribution of OWTSs not evaluated
Mitchell, D.	1976	Improving Design Criteria for Septic Tank Systems	wrong subject
Mizuki, K.; Katoh, M.	2021	Phosphorus recovery from soil through phosphorus extraction and retention on material: a comparison between batch extraction-retention and column percolation	wrong intervention	non-natural soil
Mockler, E. M.; Deakin, J.; Archbold, M.; Gill, L.; Daly, D.; Bruen, M.	2017	Sources of nitrogen and phosphorus emissions to Irish rivers and coastal waters: Estimates from a nutrient load apportionment framework	wrong study design	modelling study
Moelants, N.; Smets, I. Y.; Van Impe, J. F.	2011	The potential of an iron rich substrate for phosphorus removal in decentralized wastewater treatment systems	wrong intervention	non-natural soil
Moges, M. E.; Eregno, F. E.; Heistad, A.	2015	Performance of biochar and filtralite as polishing step for on-site greywater treatment plant	wrong intervention
Moges, M. E.; Todt, D.; Eregno, F. E.; Heistad, A.	2017	Performance study of biofilter system for on-site greywater treatment at cottages and small households	wrong intervention
Mohlin, M.	2006	Fosfor- och kväveförluster från Örsundaåns avrinningsområde	wrong outcome	contribution of OWTSs not evaluated
Monke, E. J., Millette, E. D., & Huggins, L. F.	1974	MOVEMENT OF POLLUTANT PHOSPHORUS IN UNSATURATED SOIL	wrong subject	synthetic wastewater
Monnett, G. T.; Reneau, R. B.; Hagedorn, C.	1991	Evaluation of onsite sewage spray irrigation for disposal on marginal soils	redundant	Monnett 1996
Montgomery, H. A. C.	1988	UK Experience in the Groundwater Recharge of Partially Treated Sewage: Potential for Irrigation Purposes	wrong publication type
Montiel, A.; Welte, B.; Barbier, J. M.	1988	Improvement of Slow Sand Filtration: Application to the Ivry Rehabilitation Project	wrong subject	municipal wastewater
Moreau, S.; Bertru, G.; Buson, C.	1998	Seasonal and spatial trends of nitrogen and phosphorus loads to the upper catchment of the river Vilaine (Brittany): relationships with land use	wrong subject
Moreno Merino, L.; Murillo Diaz, J. M.; Rubio Campos, J. C.; Orden Gomez, J. A. d. l.	2002	Evolution of the physical-chemical characteristics of a filter bed in a urban wastewater elimination system using direct infiltration through the soil	wrong subject
Morse, G.K.; Brett, S.W.; Guy, J.A.; Lester, J.N.	1998	Phosphorus removal and recovery technologies	wrong publication type
Moss, B.; Wetzel, R.; Lauff, G. H.	1980	Annual productivity and phytoplankton changes between 1969 and 1974 in Gull lake, Michigan	wrong outcome
Mote, C. R.; Mucke, F. A.; Allison, J. S.	1990	Septic system efficiency: Parallel and serial methods for distributing effluent	wrong intervention	ultisol
Motz, E. C.; Cey, E.; Ryan, M. C.; Chu, A.	2012	Nutrient Fate and Transport in the Vadose Zone below an At-Grade Wastewater Distribution System in a Cold Climate	wrong subject	municipal wastewater
Mousavinezhad, M.; Rezazadeh, M.; Golbabaei, F.; Seyedmahalleh, E. S.	2015	Land treatment methods a review on available methods and its ability to remove pollutants	wrong publication type	review
Mucke, F. A.; Mote, C. R.; Allison, J. S.	1985	Comparison of Parallel and Serial Distribution of Septic Tank Effluent	wrong outcome
Muga, H. E.; Mihelcic, J. R.	2008	Sustainability of wastewater treatment technologies	wrong subject
Mullins, G. L.; Sommers, L. E.	1983	Chemical speciation of leachates from waste disposal sites	wrong subject	too large-scale system
Musazura, W.; Odindo, A. O.; Bame, I. B.; Tesfamariam, E. H.	2015	Effect of irrigation with anaerobic baffled reactor effluent on Swiss chard (Beta vulgaris cicla.) yield, nutrient uptake and leaching	wrong intervention
Musazura, W.; Odindo, A. O.; Tesfamariam, E. H.; Hughes, J. C.; Buckley, C. A.	2018	Decentralised wastewater treatment effluent fertigation: preliminary technical assessment	wrong intervention
Musazura, W.; Odindo, A. O.; Tesfamariam, E. H.; Hughes, J. C.; Buckley, C. A.	2019	Nitrogen and phosphorus fluxes in three soils fertigated with decentralised wastewater treatment effluent to field capacity	wrong intervention	harvesting
Muscutt, A. D.; Withers, P. J. A.	1996	The phosphorus content of rivers in England and Wales	wrong outcome
Mutiti, S.; Sadowski, H.; Melvin, C.; Mutiti, C.	2015	Effectiveness of man-made wetland systems in filtering contaminants from urban runoff in milledgeville, Georgia	wrong intervention	wetland
Mwashote, B. M.; Murray, M.; Burnett, W. C.; Chanton, J.; Kruse, S.; Forde, A.	2013	Submarine groundwater discharge in the Sarasota Bay system: Its assessment and implications for the nearshore coastal environment	wrong outcome	contribution of OWTSs not evaluated
Myers, E. A.; Williams, T. C.	1970	A DECADE OF STABILIZATION LAGOONS IN MICHIGAN WITH IRRIGATION AS ULTIMATE DISPOSAL OF EFFLUENT	wrong subject	municipal wastewater
Myers, S. D.; Ainger, C. M.	1980	Sewage treatment and effluent disposal options appropriate to Mediterranean coastal developments as studied for Greater Athens	wrong subject	too large-scale system
Müller, B.; Finger, D.; Sturm, M.; Prasuhn, V.; Haltmeier, T.; Bossard, P.; Hoyle, C.; Wüest, A.	2007	Present and past bio-available phosphorus budget in the ultra-oligotrophic Lake Brienz	wrong intervention
Nagpal, N. K.	1986	Effect of soil and effluent characteristics on phosphorus sorption in dosed columns	wrong subject
Nagy, L. A.; Butters, D. C.	1988	Development of water quality models for the control of eutrophication in lake Burley Griffin	wrong outcome	contribution of OWTSs not evaluated
Nakasone, H.; Ozaki, M.	1993	Study on the denitrification ability of the contact aeration process	wrong intervention	non-natural soil
Nakayama, M.; Enari, K.; Matsuo, T.	1997	The degradation of highly concentrated organic wastewater by the sand layer method	wrong subject
Narasiah, K. S.; Hains, L.	1988	Tertiary treatment of aerated lagoon effluents by sphagnum peat moss laboratory studies	wrong subject	synthetic wastewater
Narasiah, K. S.; Morasse, C.; Lemay, J.	1994	Phosphorus removal from aerated lagoons using alum, ferric chloride and lime	wrong intervention	non-natural soil
National Environmental Research Institute; Ministry of the Environment, Denmark	2002	Aquatic Environment 2003. State and trends - technical summary. Report No. 500. (English translation of report No. 471)	wrong study design	modeled or estimated values
National Environmental Research Institute; Ministry of the Environment, Denmark	2005	Aquatic Environment 2004. State and trends - technical summary. NERI Technical Report, No. 561	wrong outcome
Naturvårdsverket	2012	Läget inom markbaserad avloppsvattenrening	wrong publication type
Naturvårdsverket	2009	Områden och källor som göder havet mest inom Norra Östersjöns vattendistrikt	wrong outcome	contribution of OWTSs not evaluated
Naturvårdsverket	2003	Typområden på jordbruksmark. Växtnäringsstatus i Flarkbäcken, 1993 till 2000	wrong outcome	contribution of OWTSs not evaluated
Naturvårdsverket	2004	Åtgärder för att minska fosforutsläppen från befintliga enskilda avlopp	wrong publication type
Navaratnam, J. A.	2013	Phosphorus Retention and Transformation in Floodplain Forests of the Southeastern United States	wrong subject
Neal, C.	2001	The potential for phosphorus pollution remediation by calcite precipitation in UK freshwaters	wrong intervention
Negahban-Azar, M.; Sharvelle, S. E.; Qian, Y. L.; Shogbon, A.	2013	Leachability of chemical constituents in soil-plant systems irrigated with synthetic graywater	wrong subject
Nelson, A. C.; Dueker, K. J.	1989	Exurban living using improved water and wastewater technology	wrong subject
Nema, P.; Chelani, A.; Ojha, C. S. P.; Kumar, A.; Khanna, P.	2004	Utility of column lysimeter for design of soil aquifer treatment system for wastewater renovation using artificial neural networks	wrong subject
Nemcova, M.; Cadelli, D.; Radoux, M.; Iawq	1999	Role of terrestrial ecosystems planted with ligneous species in M.H.E.A. system receiving urban wastewaters	wrong intervention	wetland
Netter, R.	1992	The purification efficiency of planted soil filters for wastewater treatment	wrong intervention	wetland
Netter, R.	1991	The purification efficiency of the planted soil filter in See	wrong intervention	wetland
Ngo, H. H.; Vigneswaran, S.	1996	Application of downflow floating medium flocculator/prefilter (DFF) - Coarse sand filter (CSF) in nutrient removal	wrong intervention
Nguyen, H. H.; Venohr, M.	2021	Harmonized assessment of nutrient pollution from urban systems including losses from sewer exfiltration: a case study in Germany	wrong outcome	contribution of OWTSs not evaluated
Nguyen, H. T.; Blazejewski, R.; Spychala, M.	2020	Greywater treatment in lamella settler and combined filters	wrong intervention
Nhapi, I.	2004	Options for wastewater management in Harare, Zimbabwe	wrong subject
Nichols, D. J.; Wolf, D. C.; Gross, M. A.; Rutledge, E. M.	1997	Renovation of septic effluent in a stratified sand filter	wrong intervention
Nichols, D. S.; Boelter, D. H.	1982	Treatment of secondary sewage effluent with a peat-sand filter bed	wrong intervention	non-natural soil
Nie, J. Y.; Zhu, N. W.; Liu, H.	2009	The efficiency of onsite wasterwater system with new filler for the treatment of septic tank effluent	wrong intervention
Nillson, K.; Vanek, V.	1992	Combination of long-term aeration, sand filtration and soil infiltration	wrong subject	too large-scale system
Nilsson, C.; Lakshmanan, R.; Renman, G.; Rajarao, G. K.	2013	Efficacy of reactive mineral-based sorbents forphosphate, bacteria, nitrogen and TOC removal- Column experiment in recirculation batch mode	wrong intervention	non-natural soil
Nilsson, I.	2008	Källfördelning av kväve och fosfor i Kungsbackaåns avrinningsområde	wrong publication type
Nilsson, K.; Englöv, P.	1979	Rapid infiltration of waste water. Case studies of full-scale systems (sub-surface sand filters and infiltration plants)	redundant	Nilsson K, Englöv P. Avloppsinfiltration: slutrapport Från Forskningsprojektet Avloppsinfiltration-Grundvattenpåverkan. Forskningsnämnden SNV, VIAK AB; 1979.
Nilsson, M.	2005	Källfördelningsanalys på delavrinningsnivå i Östergötland	wrong study design
Nilsson, P.	1986	Infiltration av behandlat avloppsvatten Del 2. Fullskalestudier av infiltration i öppna dammar	wrong subject
Nilsson, P.	1982	Infiltration av behandlat avloppsvatten Del 4. Kolonnförsök med fosfatlösning	wrong subject
Nilsson, P.	1983	Infiltration av behandlat avloppsvatten Del 5. Förbättrad fosforavskiljning genom tillsatsmedel	wrong subject
Nilsson, P.	1983	Infiltration av behandlat avloppsvatten Del 6. Biologisk P-fixering - kolonnförsök med glaskulor som filtermedia	wrong subject
Nilsson, P.	1990	Infiltration of wastewater. An applied study on treatment of wastewater by soil infiltration	wrong intervention	most data also reported in studies by Nilsson that are included, the remaining studies "Wrong study design" (batch studies) or "Wrong subject" (not natural wastewater)
Nilsson, P.	1987	INVESTIGATION OF SOIL TREATMENT SYSTEMS FOR SEPTIC TANK EFFLUENT. II. SOIL pH, TOTAL CARBON AND NITROGEN	wrong subject
Nissim, W. G.; Jerbi, A.; Lafleur, B.; Fluet, R.; Labrecque, M.	2015	Willows for the treatment of municipal wastewater: performance under different irrigation rates	wrong intervention	harvesting
Niu, M. F.; Wei, J.; Ma, J.; Chen, X.; Inha, U.; Hong Kong Industrial Technology Research	2013	A study on the start-up period of underground infiltration system treating rural domestic sewage	wrong subject	municipal wastewater
Njau, K. N.; Mwegoha, W. J. S.; Kimwaga, R. J.; Katima, J. H. Y.	2011	Use of engineered wetlands for onsite treatment of wastewater by the local communities: experiences from Tanzania	wrong intervention	wetland
Nordenskjöld, E.; Kärrman, E.	2017	Evaluation of sustainability criteria for small-scale wastewater treatment facilities	wrong outcome
Norström, A.	2005	Treatment of domestic wastewater using microbiological processes and hydroponics in Sweden	wrong intervention
Norström, A.; Larsdotter, K.; Gumaelius, L.; La Cour Jansen, J.; Dalhammar, G.	2004	A small scale hydroponics wastewater treatment system under Swedish conditions	wrong intervention
Norton, L.; Elliott, J. A.; Maberly, S. C.; May, L.	2012	Using models to bridge the gap between land use and algal blooms: An example from the Loweswater catchment, UK	wrong study design	modeled or estimated values
Nouri, H.; Beecham, S.; Hassanli, A. M.; Ingleton, G.	2013	Variability of drainage and solute leaching in heterogeneous urban vegetation environs	wrong outcome
Nyenje, P. M.; Havik, J. C. N.; Foppen, J. W.; Muwanga, A.; Kulabako, R.	2014	Understanding the fate of sanitation-related nutrients in a shallow sandy aquifer below an urban slum area	wrong climate zone
O’Keeffe, J.; Akunna, J.	2015	Practical measures for reducing phosphorus and faecal microbial loads from onsite wastewater treatment system discharges to the environment A review	wrong publication type	review
O’Luanaigh, N. D., Gill, L. W., Patel, T., Johnston, P., & Misstear, B.	2007	Individual and Small Community Sewage Systems XI, Proceedings of the 11th National Symposium, ASABE	wrong publication type	different reasons - each reference assessed separately
Oakley, H. R.; Cripps, T.	1969	BRITISH PRACTICE IN THE TERTIARY TREATMENT OF WASTEWATER	wrong outcome
Oarga-Mulec, A.; Jenssen, P. D.; Krivograd Klemencic, A.; Uršic, M.; Griessler Bulc, T.	2017	Zero-discharge solution for blackwater treatment at remote tourist facilities	wrong intervention
Ockenden, M. C.; Quinton, J. N.; Favaretto, N.; Deasy, C.; Surridge, B.	2014	Reduced nutrient pollution in a rural stream following septic tank upgrade and installation of runoff retention measures	wrong intervention	wetland
Oertli, J. J.; Bradford, G. R.	1973	CONTRIBUTION TO WATER POLLUTION FROM AGRICULTURAL AND URBAN SOURCES IN THE COACHELLA VALLEY	wrong subject
Ofori, S.; Puškácová, A.; Ružicková, I.; Wanner, J.	2021	Treated wastewater reuse for irrigation: Pros and cons	wrong publication type	review
Ojanen, T.	1979	Phosphorus and nitrogen balance of the eutrophic Lake Tuusulanjärvi	wrong outcome	contribution of OWTSs not evaluated
Okubo, T.; Kubo, K.; Hosomi, M.; Murakami, A.	1994	A knowledge-based decision support system for selecting small-scale wastewater treatment processes	wrong subject
Okubo, T.; Matsumoto, J.	1985	REMOVAL OF NITROGEN AND PHOSPHORUS BY SOILS	wrong subject	synthetic wastewater
Oladoja, N. A.	2017	Appropriate technology for domestic wastewater management in under-resourced regions of the world	wrong publication type	review
Old, G. H.; Naden, P. S.; Harman, M.; Bowes, M. J.; Roberts, C.; Scarlett, P. M.; Nicholls, D. J. E.; Armstrong, L. K.; Wickham, H. D.; Read, D. S.	2019	Using dissolved organic matter fluorescence to identify the provenance of nutrients in a lowland catchment; the River Thames, England	wrong outcome	contribution of OWTSs not evaluated
Oldfield, L. E.; Roy, J. W.; Robinson, C. E.	2020	Investigating the use of the artificial sweetener acesulfame to evaluate septic system inputs and their nutrient loads to streams at the watershed scale	wrong study design	modeled or estimated values
Oldfield, L.; Rakhimbekova, S.; Roy, J. W.; Robinson, C. E.	2020	Estimation of phosphorus loads from septic systems to tributaries in the Canadian Lake Erie Basin	wrong study design	modeled or estimated values
Oldham, W. K.	1973	Spray irrigation of secondary effluent	wrong intervention
O'Leary, N.; Johnston, R.; Gardner, E. L.; Penningroth, S. M.; Bouldin, D. R.	2019	Long-term study of soluble reactive phosphorus concentration in fall creek and comparison to northeastern tributaries of Cayuga Lake, NY: Implications for watershed monitoring and management	wrong outcome	contribution of OWTSs not evaluated
Olli, G.; Darracq, A.; Destouni, G.	2009	Field study of phosphorous transport and retention in drainage reaches	wrong intervention	ditches
Olli, G.; Ringberg, B.	1999	Näringstransport via diken till Mälaren: Fosfaters fastläggning och löslighet i diken med avloppsvatten från enskilda hushåll	wrong intervention
Ollivier, P.; Surdyk, N.; Azaroual, M.; Besnard, K.; Casanova, J.; Rampnoux, N.	2013	Linking water quality changes to geochemical processes occurring in a reactive soil column during treated wastewater infiltration using a large-scale pilot experiment: Insights into Mn behavior	wrong subject	municipal wastewater
Olofsson, R.	2007	Ny teknik för biologisk filtrering av avloppsvatten	wrong subject
Olsén, P.	1987	FOSFORTRANSPORTER SOM UNDERLAG FÖR BESLUT OM ALTERNATIVA LÖSNINGAR FÖR RENING AV AVLOPPSVATTEN FRÅN SPRIDD BEBYGGELSE / Phosphorus transports as basis for deciding alternative solutions to handle waste water from scattered residences	wrong outcome	contribution of OWTSs not evaluated
Olson, J. V.; Crites, R. W.; Levine, P. E.	1980	Ground-water quality at rapid infiltration site	wrong subject	too large-scale system
Olsson, H.	1991	MATERIALBALANSER FÖR VÄNERNS FOSFOR- OCH KVÄVETRANSPORTER 1970-1989 / Nitrogen and Phosphorus Mass Balances for Lake Vänern 1970-1989	wrong subject
Opher, T.; Friedler, E.	2016	Comparative LCA of decentralized wastewater treatment alternatives for non-potable urban reuse	wrong subject	too large-scale system
Orback, C.	2007	Utvärdering av enskilda avlopps betydelse för vattenkvaliteten i sjön Trehörningen	wrong study design	modeled or estimated values
Orback, C.; Wallin, M.	2011	Källfördelningsmodellering av fosfor	wrong outcome	assumed P removal
Orback, C.; Wallin, M.	2011	Skråmträsket	wrong outcome	assumed P removal
Orner, K. D.; Mihelcic, J. R.	2018	A review of sanitation technologies to achieve multiple sustainable development goals that promote resource recovery	wrong publication type	review
Ostry, R. C.	1982	Relationship of water quality and pollutant loads to land uses in adjoining watersheds	wrong outcome	contribution of OWTSs not evaluated
Otis, R.	1977	On-Site Disposal Of Small Wastewater Flows	wrong publication type	review
Otis, R.	1982	Onsite Wastewater Disposal Distribution Networks for Subsurface Soil Absorption Systems	wrong subject
Otis, R. J.	2007	Beyond sewers: Nutrient removal at home	wrong publication type
Otis, R. J.	1982	Evaluation of site suitability of subsurface soil adsorption of wastewater	wrong subject	not only domestic wastewater
Otis, R. J.; Boyle, W. C.	1976	PERFORMANCE OF SINGLE HOUSEHOLD TREATMENT UNITS	wrong intervention
Ou, Z. Q.; Sun, T. H.; Li, P. J.; Chang, S. J.; Staudemann, J.; Schonborn, A.; Etnier, C.	1996	Engineering treatment for municipal wastewater - Studies on a pilot-scale slow-rate land treatment system in Shenyang, China	wrong subject	municipal wastewater
Ou, Z.; Sun, T.; Li, P.; Yediler, A.; Yang, G.; Kettrup, A.	1997	A production-scale ecological engineering forest system for the treatment and reutilization of municipal wastewater in the Inner Mongolia, China	wrong subject	too large-scale system
Ouazzani, N.; Bousselhaj, K.; Abbas, Y.	1996	Reuse of wastewater treated by infiltration percolation	wrong subject	too large-scale system
Ouyang, Y.; Zhang, J. E.	2012	Quantification of shallow groundwater nutrient dynamics in septic areas	no comparator
Ouyang, Y.; Zhang, J. E.; Parajuli, P.	2013	Characterization of shallow groundwater quality in the Lower St. Johns River Basin: A case study	wrong subject
Overman, A. R.; Leseman, W. G.	1982	Soil and groundwater changes under land treatment of wastewater	wrong subject	municipal wastewater
Owen, M. R.; Pavlowsky, R. T.	2011	Base flow hydrology and water quality of an Ozarks spring and associated recharge area, southern Missouri, USA	wrong outcome	contribution of OWTSs not evaluated
Oyama, N.; Nair, J.; Ho, G. E.	2005	Recycling of treated domestic effluent from an on-site wastewater treatment system for hydroponics	wrong intervention
Ozler, H. M.; Aydn, A.	2008	Hydrochemical and microbiological quality of groundwater in West Thrace Region of Turkey	wrong outcome	contribution of OWTSs not evaluated
Palm, O.; Malmén, L.; Jönsson, H.	2002	Robusta, uthålliga små avloppssytem	wrong publication type
Palmer-Felgate, E. J.; Mortimer, R. J. G.; Krom, M. D.; Jarvie, H. P.	2010	Impact of point-source pollution on phosphorus and nitrogen cycling in stream-bed sediments	wrong intervention	stream sediment
Pan, J.; Fei, H.; Song, S.; Yuan, F.; Yu, L.	2015	Effects of intermittent aeration on pollutants removal in subsurface wastewater infiltration system	wrong intervention
Pan, J.; Yuan, F.; Zhang, Y.; Huang, L. L.; Yu, L.; Zheng, F. P.; Cheng, F.; Zhang, J. D.	2016	Pollutants removal in subsurface infiltration systems by shunt distributing wastewater with/without intermittent aeration under different shunt ratios	wrong intervention
Pang, J.; Yang, M.; Tong, D.; Fu, X.; Huang, L.; Sun, B.; Pan, J.	2020	Does influent C/N ratio affect pollutant removal and greenhouse gas emission in wastewater ecological soil infiltration systems with/without intermittent aeration?	wrong subject	synthetic wastewater
Parajuli, P. B.; Nelson, N. O.; Frees, L. D.; Mankin, K. R.	2008	Conservation effects assessment using SWAT in cheney lake watershed ceap south-central kansas	wrong study design	modeled or estimated values
Parece, T.; Owen, M.; Shreve-Gibb, B.; Niedzwiecki, P.; Senatori, K.; Perry, E.; Horsley, S.	2015	Tools to assist Cape Cod communities reach sustainable nitrogen reduction goals-technologies matrix and adaptive management practices	wrong subject
Parkhurst, D. L.; Stollenwerk, K. G.	2003	Reactive-transport simulation of phosphorus in the sewage plume at the Massachusetts Military Reservation, Cape Cod, Massachusetts	wrong subject	spiked groundwater
Pasific Nortwest Enviromental Research Laboratory	1974	REPORT ON BAY OF NAPLES AND SEBAGO LAKE, CUMBERLAND COUNTY, MAINE	wrong outcome	contribution of OWTSs not evaluated
Pasific Nortwest Enviromental Research Laboratory	1974	REPORT ON MOOSEHEAD LAKE, PISCATAQUIS AND SOMERSET COUNTIES, MAINE	wrong outcome	contribution of OWTSs not evaluated
Pasific Nortwest Enviromental Research Laboratory	1974	REPORT ON RANGELEY LAKE, FRANKLIN COUNTY, MAINE	wrong outcome	contribution of OWTSs not evaluated
Pastuszak, M.; Kowalkowski, T.; Kopinski, J.; Doroszewski, A.; Jurga, B.; Buszewski, B.	2018	Long-term changes in nitrogen and phosphorus emission into the Vistula and Oder catchments (Poland)—modeling (MONERIS) studies	wrong outcome	contribution of OWTSs not evaluated
Patrick, S. T.	1988	Septic tanks as sources of phosphorus to Lough Erne, Ireland	wrong publication type
Patterson, R. A.	2004	Effective treatment of domestic effluent with a peat biofilter - A case study at Tingha	wrong intervention
Patterson, R. A.	1999	Household solutions to end-of-line re-use problems	wrong subject
Patterson, R. A.	2001	Phosphorus sorption for on-site wastewater assessments	wrong study design	batch study
Paul, A. S.; Anderson, B.	2011	Phosphorus removal by blast furnace slag and cement clinker - flow cell studies for estimation of sorptive capacity for use with constructed treatment wetlands	wrong intervention
Paweoska, K.; Kuczewski, K.	2011	Changes in physico-chemical composition in groundwater under area of treatment plant operating in natural environment	wrong subject
Pell, M.; Nyberg, F.	1989	Infiltration of wastewater in a newly started pilot sand-filter system: I. Reduction of organic matter and phosphorus	wrong subject	synthetic wastewater
Pelletier, G. J.	1987	Phosphorus loading and diversion for pine lake, washington	wrong outcome	contribution of OWTSs not evaluated
Perez-Mercado, L. F.; Lalander, C.; Berger, C.; Dalahmeh, S. S.	2018	Potential of biochar filters for onsite wastewater treatment: Effects of biochar type, physical properties and operating conditions	wrong intervention
Perujo, N.; Romani, A. M.; Sanchez-Vila, X.	2018	Bilayer Infiltration System Combines Benefits from Both Coarse and Fine Sands Promoting Nutrient Accumulation in Sediments and Increasing Removal Rates	wrong intervention
Pešic, V. Z.; Becelic-Tomin, M. R.; Kerkez, Ð. V.; Dalmacija, B. D.; Krcmar, D. M.; Maletic, S. P.; Varga, N. S.	2017	Identification of significant pressures and assessment of wastewater discharge on Krivaja River water quality	wrong language
Petalas, C. P.; Akratos, C. S.; Tsihrintzis, V. A.	2018	Hydrogeological Investigation of a Karst Aquifer System	wrong subject
Peters, R. E.; Lee, C. R.	1978	Field Investigations of Advanced Treatment of Municipal Wastewater by Overland Flow	wrong subject
Peterson, C. E.; Reneau Jr, R. B.; Hagedorn, C.	1998	Soil and minespoil fill as media for renovation of nitrogen and phosphorus in domestic wastewater	wrong intervention	ultisol mix
Phillips, G.; Bramwell, A.; Pitt, J.; Stansfield, J.; Perrow, M.	1999	Practical application of 25 years' research into the management of shallow lakes	wrong outcome	contribution of OWTSs not evaluated
Phillips, J. D.; Shell, G. L.	1969	PILOT PLANT STUDIES OF EFFLUENT RECLAMATION	wrong intervention
Pinninti, R.; Kasi, V.; Landa, S. R.; Rathinasamy, M.; Sangamreddi, C.; Radha, P. R. D.	2021	Investigating the working efficiency of natural wastewater treatment systems: A step towards sustainable systems	wrong subject	too large-scale system
Pinto, L. V. A.; de Roma, T. N.; Balieiro, K. R. C.	2012	The effect of different soil uses on the quality of spring water	wrong language
Pinto, U.; Maheshwari, B. L.; Grewal, H. S.	2010	Effects of greywater irrigation on plant growth, water use and soil properties	wrong intervention
Pishgar, R.; Morin, D.; Young, S. J.; Schwartz, J.; Chu, A.	2021	Characterization of domestic wastewater released from ‘green’ households and field study of the performance of onsite septic tanks retrofitted into aerobic bioreactors in cold climate	wrong intervention	in-system
Pitt, W. A. J.; Mattraw, H. C.; Klein, H.	1975	GROUND-WATER QUALITY IN SELECTED AREAS SERVICED BY SEPTIC TANKS, DADE COUNTY, FLORIDA	wrong climate zone
Polprasert, C.; Rajput, V. S.; Donaldson, D.; Viraraghavan, T.	1982	Septic tank and septic systems	wrong publication type
Porter, K. S.	2004	A management challenge: Living in a phosphorus-restricted watershed	wrong publication type
Potts, D. A.; Görres, J. H.; Nicosia, E. L.; Amador, J. A.	2004	Effects of aeration on water quality from septic system leachfields	wrong intervention
Poudel, D. D.	2016	Surface water quality monitoring of an agricultural watershed for nonpoint source pollution control	wrong outcome	contribution of OWTSs not evaluated
Pound, C. E.; Crites, R. W.; Olson, J. V.	1978	Long-Term Effects of Land Application of Domestic Wastewater: Hollister, California, Rapid Infiltration Site	wrong subject	too large-scale system
Pradhan, S.; Hoover, M. T.; Austin, R.; Devine, H. A.	2004	Potential nutrient loadings from on-site systems to watersheds	wrong outcome	modeled or estimated values
Preul, H. C.	1968	Contaminants in ground waters near waste stabilization pond	wrong subject	too large-scale system
Prodanovic, V.; Hatt, B.; McCarthy, D.; Zhang, K.; Deletic, A.	2017	Green walls for greywater reuse: Understanding the role of media on pollutant removal	wrong subject	synthetic wastewater
Prodanovic, V.; McCarthy, D.; Hatt, B.; Deletic, A.	2019	Designing green walls for greywater treatment: The role of plants and operational factors on nutrient removal	wrong subject
Przybyla, C.; Zbierska, A.; Dwornikowska, Z.	2011	Assessment of water quality changes in selected lakes of Poznan Lakeland in 2004-2009	wrong language
Ptacek, C.J., Crowe, A.S.	1995	Groundwater transport of septic-system derived nutrients in a Narrow Peninsula, Point Pelee, Ontario, Canada	wrong publication type	conference abstract
Pudenz, S.; Nutzmann, G.; Gelbrecht, J.	1995	An experiment in modelling vertical P-transport in the unsaturated zone of a former sewage farm with a simple compartment model	wrong subject	too large-scale system
Pulatsu, S.; Aydin, F.	1997	Water quality and phosphorus budget of Mogan lake, Turkey	wrong climate zone
Pundsack, J.; Axler, R.; Hicks, R.; Henneck, J.; Nordman, D.; McCarthy, B.	2001	Seasonal pathogen removal by alternative on-site wastewater treatment systems	wrong subject
Putt, A.E.	2019	Eutrophication forcings on a peri-urban lake ecosystem: Context for integrated watershed to airshed management	wrong outcome	modeled or estimated values based on "regional septic surveys"
Qian, Y. L.; Mecham, B.	2005	Long-term effects of recycled wastewater irrigation on soil chemical properties on golf course fairways	wrong outcome
Qiao, P.; Li, L.	2011	Simulation study on wastewater quality of Dongfeng Ditch with artificial constructed rapid infiltration system	wrong subject
Quin, B. F.	1979	Surface irrigation with sewage effluent in New Zealand: A case study	wrong subject	too large-scale system
Quin, B. F.; Forsythe, L. J.	1978	Surface irrigation of pasture with treated sewage effluent: II. Drainage losses of nitrate and other nutrients	wrong subject	too large-scale system
Rahmani, H. R.	2007	Use of industrial and municipal effluent water in Esfahan province - Iran	wrong intervention
Rajeb, A. B.; Kallali, H.; Saidi, N.; Abidi, S.; Jedidi, N.; Hassen, A.	2011	Physicochemical and microbial caracteristics performency in wastewater treated under aerobic reactor	wrong intervention
Raju, N. J.; Kotaiah, B.; Reddy, T. V. K.	1991	Bio-geochemical aspects in and around a sewage farm at Tirupati, Andhra Pradesh, India	wrong climate zone
Raptopoulou, C.; Kalaitzidou, K.; Tolkou, A.; Palasantza, P. A.; Mitrakas, M.; Zouboulis, A.	2016	Phosphate Removal from Effluent of Secondary Wastewater Treatment: Characterization of Recovered Precipitates and Potential Re-use as Fertilizer	wrong intervention
Rasmussen, T. J.; Lee, C. J.; Ziegler, A. C.	2008	Estimation of Constituent Concentrations, Loads, and Yields in Streams of Johnson County, Northeast Kansas, Using Continuous Water-Quality Monitoring and Regression Models, October 2002 through December 2006	wrong outcome	contribution of OWTSs not evaluated
Rastas Amofah, L.; Mattsson, J.; Hedström, A.	2012	Willow bed fertigated with domestic wastewater to recover nutrients in subarctic climates	wrong intervention	harvesting
Ratanatamskul, C.; Chiemchaisri, C.; Yamamoto, K.	1995	The use of a zeolite-iron column for residual ammonia and phosphorus removal in the effluent from a membrane process as an on-site small-scale domestic wastewater treatment	wrong intervention	non-natural soil
Rea, R. A.; Upchurch, S. B.	1980	Influence of Regolith Properties on Migration of Septic Tank Effluent	wrong intervention
Reartes, S. B. R.; Estrada, V.; Bazan, R.; Larrosa, N.; Cossavella, A.; Lopez, A.; Busso, F.; Diaz, M. S.	2016	Evaluation of ecological effects of anthropogenic nutrient loading scenarios in Los Molinos reservoir through a mathematical model	wrong study design	modeled or estimated values
Red, J. T.; Nutter, W. L.	1986	Wastewater renovation in a slash pine plantation subjected to prescribed burning	wrong intervention
Reddy, K. R.	1983	Nitrogen and phosphorus interchange between sediments and overlying water of a wastewater retention pond	wrong subject
Reddy, K. R.; Kadlec, R. H.; Flaig, E.; Gale, P. M.	1999	Phosphorus retention in streams and wetlands: A review	wrong publication type	review
Reddy, M. R.; Dunn, S. J.	1984	Effect of domestic effluents on groundwater quality: A case study	wrong intervention	ultisol
Reemtsma, T.; Gnirß, R.; Jekel, M.	2000	Infiltration of combined sewer overflow and tertiary municipal wastewater: An integrated laboratory and field study on nutrients and dissolved organics	wrong subject	municipal wastewater
Reemtsma, T.; Savric, I.; Jekel, M.	2003	A potential link between the turnover of soil organic matter and the release of aged organic contaminants	wrong subject
Reichenbaugh, R. C.; Brown, D. P.; Goetz, C. L.	1979	Results of Testing Landspreading of Treated Municipal Wastewater at St. Petersburg, Florida	wrong subject	municipal wastewater
Reneau Jr, R. B.	1979	Changes in concentrations of selected chemical pollutants in wet, tile-drained soil system as influenced by disposal of septic tank effluents	wrong intervention
Reneau Jr, R. B.; Hagedorn, C.; Degen, M. J.	1989	Fate and transport of biological and inorganic contaminants from on-site disposal of domestic wastewater	wrong publication type	review
Reneau Jr, R. B.; Pettry, D. E.	1976	Phosphorus distribution from septic tank effluent in coastal plain soils	wrong intervention	ultisol
Reneau, R. B., Jr.; Simon, J. J.; Degen, M. J.	1986	Treatment by onsite systems	wrong publication type
Reneau, R. B.; Hagedorn, C.; Jantrania, A. R.; Mancl, K.	2001	Performance evaluation of two pre-engineered onsite treatment and effluent dispersal technologies	wrong intervention
Renman, A.; Hylander, L. D.; Renman, G.	2008	Transformation and removal of nitrogen in reactive bed filter materials designed for on-site wastewater treatment	wrong subject
Renman, A.; Hylander, L. D.; Renman, G.; Jansson, P.-E.	2008	On-site wastewater treatment : Polonite and other filter materials for removal of metals, nitrogen and phosphorus	wrong publication type	thesis - all papers found and assessed separately
Reuben, T. N.; Sorensen, D. L.	2014	Applicability of kriging for estimating groundwater flow and nutrient loads surrounding Pineview reservoir, Utah	wrong outcome	contribution of OWTSs not evaluated
Reynolds, J. H.; Anderson, L. R.; Miller, R. W.; Campbell, W. F.; Braun, M. O.	1979	Long-term effects of land application of domestic waste water: Tooele, Utah , slow rate site. Volume I. Field investigation	wrong subject	too large-scale system
Reynolds, J. H.; Braun, M. O.; Campbell, W. F.; Miller, R. W.; Anderson, L. R.	1980	Long-Term Effects of Irrigation With Waste Water	wrong intervention
Reynolds, J. H.; Cissell, J. A.	1980	Land Application of Wastewater	wrong publication type
Rich, P. H.; Pallotti, B. L.	1977	Potential Contribution of Atmospheric Fallout to the Phosphorus Budget of Columbia Lake, Connecticut	wrong outcome	contribution of OWTSs not evaluated
Richards, S.; Paterson, E.; Withers, P. J. A.; Stutter, M.	2016	Septic tank discharges as multi-pollutant hotspots in catchments	wrong outcome	some discharge directly to surface water
Richards, S.; Withers, P. J. A.; Paterson, E.; McRoberts, C. W.; Stutter, M.	2017	Potential tracers for tracking septic tank effluent discharges in watercourses	wrong intervention
Richards, S.; Withers, P. J. A.; Paterson, E.; McRoberts, C. W.; Stutter, M.	2016	Temporal variability in domestic point source discharges and their associated impact on receiving waters	wrong outcome	some discharge directly to surface water
Richardson, C. J.; Wentz, W. A.; Chamie, J. P. M.; Kadlec, J. A.; Tilton, D. C.	1976	Plant Growth, Nutrient Accumulation and Decomposition in a Central Michigan Peatland Used for Effluent Treatment	wrong intervention	wetland
Richenderfer, J. L.; Sopper, W. E.; Kardos, L. T.	1975	Spray Irrigation of Treated Municipal Sewage Effluent and Its Effect on Chemical Properties of Forest Soil	wrong subject	municipal wastewater
Richter, A. Y.; Weaver, R. W.	2004	Phosphorus reduction in effluent from subsurface flow constructed wetlands filled with tire chips	wrong intervention
Ridderstolpe, P.; Hylander, L.	2017	Bedömning av självrening och retention i mark vid prövning av små avlopp–smittskydd och fosfor	wrong publication type
Ripley, P. G.; Lamb, G. L.	1973	Filtration of effluent from a biological-chemical system	wrong subject
Risser, D. W.; Siwiec, S. F.	1996	Water-quality assessment of the lower Susquehanna River Basin, Pennsylvania and Maryland: Environmental setting	wrong outcome	contribution of OWTSs not evaluated
Ritter, W. F.; Rao Chitikela, S.; Scott, G. F.; Hamilton, W.	2019	The Mississippi River basin phosphorus problem: Past history and future challenges to solve it	wrong outcome
Ritzman, A.; Eno, K.; Waara, S.	2013	Larger on-Site Sewage Treatment Plants in Sweden: - A literature and an interview study to find appropriate solutions	wrong publication type	review
Robalds, A.; Dreijalte, L.; Bikovens, O.; Klavins, M.	2016	A novel peat-based biosorbent for the removal of phosphate from synthetic and real wastewater and possible utilization of spent sorbent in land application	wrong study design	batch study
Roberge, G.; Blais, J. F.; Mercier, G.	1999	Phosphorus removal from wastewater treated with red mud-doped peat	wrong language
Roberts, E. J.; Cooper, R. J.	2018	Riverbed sediments buffer phosphorus concentrations downstream of sewage treatment works across the River Wensum catchment, UK	wrong intervention
Robertson, W. D.; Lombardo, S.	2011	Treatment of wastewater phosphate by reductive dissolution of iron: Use of ferric oxyhydroxide media	wrong intervention	non-natural soil
Robertson, W. D.	2000	Treatment of wastewater phosphate by reductive dissolution of iron	wrong intervention
Robinson, C.	2015	Review on groundwater as a source of nutrients to the Great Lakes and their tributaries	wrong publication type
Robinson, K. W.; Lazaro, T. R.; Pak, C.	1996	Associations between water-quality trends in New Jersey Streams and drainage-basin characteristics, 1975-86	wrong outcome	contribution of OWTSs not evaluated
Rockne, K. J.; Brezonik, P. L.	2006	Nutrient removal in a cold-region wastewater stabilization pond: Importance of ammonia volatilization	wrong subject	too large-scale system
Rodgers, M.; Walsh, G.; Healy, M. G.	2011	Different depth intermittent sand filters for laboratory treatment of synthetic wastewater with concentrations close to measured septic tank effluent	wrong subject
Rodgers, M.; Zhan, X. M.; Prendergast, J.	2005	Wastewater treatment using a vertically moving biofilm system followed by a sand filter	wrong intervention
Rosario, P.; Viswash, R.; Seenivasan, T.; Ramalingam, S.; Sellgren, K. L.; Grego, S.; Trotochaud, L.;	2021	Potential Pitfalls in Wastewater Phosphorus Analysis and How to Avoid Them	wrong outcome
Rosinska, J.; Goldyn, R.	2018	Response of vegetation to growing recreational pressure in the shallow Raczynskie Lake	wrong subject
Rothman, M.; Hultgren, J.	1996	Possibilities for increased nutrient removal with a final filtration stage	wrong subject
Rout, P. R.; Shahid, M. K.; Dash, R. R.; Bhunia, P.; Liu, D.; Varjani, S.; Zhang, T. C.; Surampalli, R. Y.	2021	Nutrient removal from domestic wastewater: A comprehensive review on conventional and advanced technologies	wrong publication type
Roy, J. W.; Robillard, J. M.; Watson, S. B.; Hayashi, M.	2009	Non-intrusive characterization methods for wastewater-affected groundwater plumes discharging to an alpine lake	wrong subject
Rubin, A. R.; Carlile, B. L.; Asae	1991	Slow rate spray irrigation treatment facilities for individual homes	wrong intervention	ultisol
Ruiz-Bevia, F.; Zoffmann, C.; Rodriguez-Valera, F.; Marcilla, A.	1986	Detection and control of pollution at Alicante beaches (Spain): Applications of a two dimensional model to the pollution distribution around an underwater outfall	wrong publication type	conference abstract
Ryan, J.; Masri, S.; Qadir, M.	2006	Nutrient monitoring of sewage water irrigation: Impacts for soil quality and crop nutrition	wrong intervention
Rydberg, L.	1987	VIVASSEN – VATTENUTBYTE, SYRE- OCH NÄRSALTSFÖRHÅLLANDEN / The Embayment of Vivassen – Water Exchange, Oxygen and Nutrients	wrong subject
Ryden, J. C.; Pratt, P. F.	1980	Phosphorus removal from wastewater applied to land	wrong publication type
Ryden, J. C.; Syers, J. K.; Iskandar, I. K.	1982	Evaluation of a simple model for predicting phosphorus removal by soils during land treatment of wastewater	wrong intervention
Ryding, S. O.; Forsberg, C.	1976	Six Polluted Lakes: A Preliminary Evaluation of the Treatment and Recovery Processes	wrong intervention
Ryegård, A.; Brånvall, G.; Eriksson, M.; Ek, M.; Olshammar, M.; Malander, M.	2006	Indata mindre punktkällor för PLC5 rapporteringen 2007 : Slutrapport	wrong outcome
Ryegård, J.	2005	Källfördelning av kväve och fosfor i Landsjön-beräknat med WATSHMAN	wrong study design	contribution of OWTSs not evaluated
Rystad, V.; Sortehaug, O. J.	2004	High phosphorus removal in low maintenance filter beds in the Nordic countries	wrong study design
Saber, M. S. M.	1986	Prolonged Effect of Land Disposal of Human Wastes on Soil Conditions	wrong subject	too large-scale system
Sadashiva Murthy, B. M.; Ramesh, H. S.; Mahadevaswamy, M.	2009	Pollution migration study in subsurface environment	wrong subject
Sadiq, R.; Husain, T.; Al-Zahrani, A. M.; Sheikh, A. K.; Farooq, S.	2003	Secondary Effluent Treatment by Slow Sand Filters: Performance and Risk Analysis	wrong subject
Sadler, M.; Waldroup, K.; McLawhorn, D.; Buchan, E.	2014	Evaluation of onsite wastewater system performance and nutrient trading policy in support of falls lake nutrient strategy development	wrong publication type
Saeed, T.; Afrin, R.; Al-Muyeed, A.; Miah, M. J.; Jahan, H.	2021	Bioreactor septic tank for on-site wastewater treatment: Floating constructed wetland integration	wrong intervention	wetland
Saeed, T.; Sun, G. Z.	2017	A comprehensive review on nutrients and organics removal from different wastewaters employing subsurface flow constructed wetlands	wrong publication type	review
Sahar Dalahmeh, S. S. S.	2013	Bark and charcoal filters for greywater treatment	wrong subject	synthetic wastewater
Sahondo, T.; Hennessy, S.; Sindall, R. C.; Chaudhari, H.; Teleski, S.; Lynch, B. J.; Sellgren, K. L.; Stoner, B. R.; Grego, S.; Hawkins, B. T.	2019	Field testing of a household-scale onsite blackwater treatment system in South Africa	wrong intervention
Sakadevan, K.; Maheshwari, B. L.; Bavor, H. J.	2000	Availability of Nitrogen and Phosphorus under Recycled Water Irrigation	wrong intervention
Salokangas, A.;	1979	Waste-water treatment of small establishments with a modular biological filter	wrong publication type
Salzmann, R. D.; Ackerman, J. N.; Cicek, N.	2020	Pilot-scale, on-site investigation of crushed recycled glass as tertiary filter media for municipal lagoon wastewater treatment	wrong intervention
Samantara, M. K.; Padhi, R. K.; Sowmya, M.; Kumaran, P.; Satpathy, K. K.	2017	Heavy metal contamination, major ion chemistry and appraisal of the groundwater status in coastal aquifer, Kalpakkam, Tamil Nadu, India	wrong subject
Sato, K.; Iha, Y.; Luanmanee, S.; Masunaga, T.; Wakatsuki, T.	2002	Long term on-site experiments and mass balances in waste water treatment by multi-soil-layering system	wrong intervention	non-natural soil
Sato, K.; Wakatsuki, T.; Iwashima, N.; Masunaga, T.	2019	Evaluation of Long-Term Wastewater Treatment Performances in Multi-Soil-Layering Systems in Small Rural Communities	wrong intervention	non-natural soil
Saunders, L. V.; Brown, M. T.	2007	Treatment potential of wastewater drainage ditches in a rural community of the Andean Amazon	wrong climate zone
Sawhney, B. L.	1977	Predicting phosphate movement through soil columns	wrong subject	synthetic wastewater
Sawhney, B. L.; Hill, D. E.	1975	Phosphate sorption characteristics of soils treated with domestic waste water	wrong subject	synthetic wastewater
Sayahi, M.; Eslamian, S.; Abedi-Koupai, J.	2017	Performance of hematite-grafted nonwoven geotextile layer for treatment of wastewater in SAT system: a columns study	wrong intervention	non-natural soil
Sayemuzzaman, M.; Ye, M.; Zhang, F.; Zhu, M. M.	2018	Multivariate statistical and trend analyses of surface water quality in the central Indian River Lagoon area, Florida	wrong outcome	contribution of OWTSs not evaluated
Schachtschneider, K.; Winter, K.	2000	Groundwater quality monitoring around Bass Lake, Betty's Bay, South Africa	wrong subject
Schellenger, F. L.; Hellweger, F. L.	2019	Phosphorus loading from onsite wastewater systems to a lake (at long time scales)	wrong study design	modelling study
Schierup, H. H.; Brix, H.	1990	Danish experience with emergent hydrophyte treatment systems (EHTS) and prospects in the light of future requirements on outlet water quality	wrong intervention
Schiff S, Robertson W, Zanini L, Wood J, Elgood R.	1995	Septic system phosphorus in Precambrian Shield cottage country	wrong publication type	conference abstract
Schmidt, H.; Waller, P.; Oppenheimer, J.; Badruzzaman, M.; Pinzon, J.; Jacangelo, J.	2012	No sweetener in your stormwater, but what about your reclaimed water?	wrong intervention
Schneideman, E. M.; Pierson, D. C.; Lounsbury, D. G.; Zion, M. S.	2002	Modeling the hydrochemistry of the cannonsville watershed with Generalized Watershed Loading Functions (GWLF)	wrong study design	modelling study
Scholes, P.; McIntosh, J.	2010	The tale of two lakes: Managing lake degradation, Rotorua lakes, New Zealand	wrong outcome	cannot differentiate between septic tank/soil retention and other sources
Schussler, J.; Baker, L. A.; Chester-Jones, H.	2007	Whole-system phosphorus balances as a practical tool for lake management	wrong study design
Scott, W. C.; Breed, C. S.; Haddad, S. P.; Burket, S. R.; Saari, G. N.; Pearce, P. J.; Chambliss, C. K.; Brooks, B. W.	2019	Spatial and temporal influence of onsite wastewater treatment systems, centralized effluent discharge, and tides on aquatic hazards of nutrients, indicator bacteria, and pharmaceuticals in a coastal bayou	wrong subject
Scown, M. W.; McManus, M. G.; Carson, J. H., Jr.; Nietch, C. T.	2017	Improving Predictive Models of In-Stream Phosphorus Concentration Based on Nationally-Available Spatial Data Coverages	wrong outcome
Seanego, K. G.; Moyo, N. A. G.	2013	The effect of sewage effluent on the physico-chemical and biological characteristics of the Sand River, Limpopo, South Africa	wrong subject	too large-scale system
Seguí, M. D. M. B.; Hess, T.; Sakrabani, R.; Tyrrel, S.	2017	Long-term phosphorus removal in land treatment systems: Evaluation, experiences, and opportunities	wrong publication type
Selvam, S.; Venkatramanan, S.; Chung, S. Y.; Singaraja, C.	2016	Identification of groundwater contamination sources in Dindugal district of Tamil Nadu, India using GIS and multivariate statistical analyses	wrong climate zone
Selvaraju, N.; Pushpavanam, S.	2009	Adsorption characteristics on sand and brick beds	wrong subject
Senior, L. A.; Sloto, R. A.; Reif, A. G.	1997	Hydrogeology and water quality of the West Valley Creek basin, Chester County, Pennsylvania	wrong outcome	contribution of OWTSs not evaluated
Sewell, P. L.	1982	Urban groundwater as a possible nutrient source for an estuarine benthic algal bloom	wrong subject
Shaddox, T. W.; Kruse, J. K.; Miller, G. L.; Nkedi-Kizza, P.; Sartain, J. B.	2016	Surfactant-modified soil amendments reduce nitrogen and phosphorus leaching in a sand-based rootzone	wrong subject
Shah, D. B.; Coulman, G. A.; Novak, L. T.; Ellis, B. G.	1975	A MATHEMATICAL MODEL FOR PHOSPHORUS MOVEMENT IN SOILS	wrong subject	municipal wastewater
Shah, T.	2007	FATE OF NITROGEN AND PHOSPHORUS	wrong intervention
Sharma, A. K.; Cook, S.; Chong, M. N.	2013	Monitoring and validation of decentralised water and wastewater systems for increased uptake	wrong outcome
Sharma, M. K.; Kazmi, A. A.	2016	Performance evaluation of package plant for treatment of single household domestic wastewater	wrong intervention	in-system
Shen, Z.-L.; Li, Z.; Miao, H.	2012	An estimation on budget and control of phosphorus in the Changjiang River catchment	wrong outcome	contribution of OWTSs not evaluated
Sheng, X.; Qiu, S.; Xu, F.; Shi, J.; Song, X.; Yu, Q.; Liu, R.; Chen, L.	2020	Management of rural domestic wastewater in a city of Yangtze delta region: Performance and remaining challenges	wrong intervention	in-system
Shi, B.; Bach, P. M.; Lintern, A.; Zhang, K.; Coleman, R. A.; Metzeling, L.; McCarthy, D. T.; Deletic, A.	2019	Understanding spatiotemporal variability of in-stream water quality in urban environments – A case study of Melbourne, Australia	wrong intervention	failing systems without soil infiltration
Shilton, A; Pratt, S; Drizo, A; Mahmood, B.	2005	Active'filters for upgrading phosphorus removal from pond systems	wrong intervention
Shirish, S.; Haberl, R.; Moog, O.; Shrestha, R. R.; Prajwal, S.; Rajendra, S.	2009	Performance of an anaerobic baffled reactor and hybrid constructed wetland treating high-strength wastewater in Nepal - a model for DEWATS	wrong intervention
Shohani, T.	2016	Varifrån kommer näringsämnena i Vallentunasjön?	wrong outcome	contribution of OWTSs not evaluated
Shope, S. B.; Weimar, R. A.; Williams, P. M.	1989	Preserving Water Quality Without Sewers: A Case Study of On-Site Wastewater Disposal Hydrogeology	wrong subject
Shutter S. B; Sudicky E. A.; Robertson W. D.	1994	Chemical fate and transport in a domestic septic system: application of a variably saturated model for chemical movement	wrong outcome
Sicki, T.J., Brewn, R.S., Collins, M.E., Mansell, R.S., Rothwell, D.F.	1984	Impact of On-site Sewage Disposal Systems on Surface and Ground Water Quality	wrong publication type
Siegrist, R. L.	2007	Engineering of a soil treatment unit as a unit operation in an onsite wastewater system	wrong publication type
Siegrist, R. L., Boyle, W.C.	1987	Wastewater-induced soil clogging development	wrong outcome
Sikora, L. J.; Bent, M. G.; Corey, R. B.; Keeney, D. R.	1976	Septic Nitrogen and Phosphorus Removal Test System	wrong intervention
Sikora, L. J.; Corey, R. B.	1976	Fate of nitrogen and phosphorus in soils under septic tank waste disposal fields	wrong publication type
Simmons, J. A. K.; Lyons, W. B.	1994	THE GROUND WATER FLUX OF NITROGEN AND PHOSPHORUS TO BERMUDA'S COASTAL WATERS	wrong climate zone
Simons, A. P.; Magdoff	1979	Disposal of Septic Tank Effluent in Mound and Sand Filter-Trench Systems on a Clay Soil	wrong outcome
Sinclair, A. C.; Jamieson, R. C.; Gordon, R. J.; Madani, A.; Hart, W.; Hebb, D.	2016	Modeling impacts of residential and agricultural development and beneficial management practice scenarios on phosphorus dynamics in a small watershed	wrong study design	modelling study
Sinclair, A.; Jamieson, R.; Gordon, R. J.; Madani, A.; Hart, W.	2014	Modeling phosphorus treatment capacities of on-site wastewater lateral flow sand filters	wrong subject	municipal wastewater
Sinclair, A.; Jamieson, R.; Madani, A.; Gordon, R. J.; Hart, W.; Hebb, D.	2014	A watershed modeling framework for phosphorus loading from residential and agricultural sources	wrong study design	modelling study
Sinclair, A.; Jamieson, R.; Madani, A.; Hart, W.; Gordon, R.; Hebb, D.	2012	An integrated modeling approach for evaluation of on-site wastewater system phosphorus loading in rural Nova Scotia watersheds	wrong study design	modelling study
Singh, A.; Sawant, M.; Kamble, S. J.; Herlekar, M.; Starkl, M.; Aymerich, E.; Kazmi, A.	2019	Performance evaluation of a decentralized wastewater treatment system in India	wrong intervention	in-system
Skjønsberg Horgen, K.; Jenssen, P. D.; Krogstad, T.; Mæhlum, T.	2011	Anrikning av fosfor i filterbedanlegg – en studie av tre anlegg på Østlandet	wrong intervention	wetland
Skousen, J.; Sencindiver, J.; Owens, K.; Hoover, S.	1998	Physical Properties of Minesoils in West Virginia and Their Influence on Wastewater Treatment	wrong intervention
Smirnova, E.; Alexeev, M.	2017	The problem of dephosphorization using waste recycling	wrong intervention
Smith, D. G.; Linstedt, K. D.; Bennett, E. R.	1979	Treatment of secondary effluent by infiltration/percolation	wrong subject	municipal wastewater
Smith, R. L.; Kent, D. B.; Repert, D. A.; Böhlke, J. K.	2017	Anoxic nitrate reduction coupled with iron oxidation and attenuation of dissolved arsenic and phosphate in a sand and gravel aquifer	wrong subject	municipal wastewater
Smith, R. V.; Jordan, C.; Annett, J. A.	2005	A phosphorus budget for Northern Ireland: Inputs to inland and coastal waters	wrong study design	theoretical model
Smith, R. V.; Jordan, C.; Stewart, D. A.	1986	APPLICATION OF EMPIRICAL MODELLING TO EUTROPHICATION MANAGEMENT IN LOUGH NEAGH	wrong study design	modelling study
Smith, V. H.	1998	Cultural eutrophication of inland, estuarine, and coastal waters	wrong publication type	review
Smith, V. H.	2003	Eutrophication of freshwater and coastal marine ecosystems a global problem	wrong publication type	review
Smith, V. H.; Joye, S. B.; Howarth, R. W.	2006	Eutrophication of freshwater and marine ecosystems	wrong publication type	review
Snider, D. M.; Roy, J. W.; Robertson, W. D.; Garda, D. I.; Spoelstra, J.	2017	Concentrations of Artificial Sweeteners and Their Ratios with Nutrients in Septic System Wastewater	wrong intervention	in-system
Sodamade, G.; Longe, E.; Sangodoyin, A.	2014	Depth and performance evaluation of a laboratory scale sand filtration system for wastewater treatment	wrong subject	synthetic wastewater
Soliman, M. F.; Nazem, M.	2020	Technique for Greywater reuse; influence of filter media type and its configuration	wrong subject	synthetic wastewater
Sommers, L. E.; Nelson, D. W.; Owens, L. B.; Floyd, M.	1977	Phosphorus Dynamics in Soils Irrigated with Municipal Wastewater	wrong subject	municipal wastewater
Somura, H.; Takeda, I.; Arnold, J. G.; Mori, Y.; Jeong, J.; Kannan, N.; Hoffman, D.	2012	Impact of suspended sediment and nutrient loading from land uses against water quality in the Hii River basin, Japan	wrong study design	modeled or estimated values
Sonesten, L.	2005	Källfördelning av kväve och fosfor i Glummans avrinningsområde	wrong outcome	contribution of OWTSs not evaluated
Song, P.; Huang, G.; An, C.; Shen, J.; Zhang, P.; Chen, X.; Shen, J.; Yao, Y.; Zheng, R.; Sun, C.	2018	Treatment of rural domestic wastewater using multi-soil-layering systems: Performance evaluation, factorial analysis and numerical modeling	wrong intervention	non-natural soil
Sopper, W. E.	1976	Renovation of Municipal Wastewater for Groundwater Recharge by the Living Filter Method	wrong subject	municipal wastewater
Sowles, J. W.	1983	Togus Pond (Maine) water quality diagnostic study	no comparator
Spangler, F. L.; Sloey, W. E.; Fetter, C. W.	1976	Wastewater Treatment by Natural and Artificial Marshes	wrong intervention
Sparling, G. P.; Barton, L.; Duncan, L.; McGill, A.; Speir, T. W.; Schipper, L. A.; Arnold, G.; Schaik, A. v.	2006	Nutrient leaching and changes in soil characteristics of four contrasting soils irrigated with secondary-treated municipal wastewater for four years	wrong intervention	harvesting
Speed, C. D.; Fretwell, B. A.; Davison, P. S.	2019	The role of septic tanks in the dissolved phosphorus budget of the Upper River Nar and possible implications for other catchments	wrong study design	modeled or estimated values
Speir, T. W.; Van Schaik, A. P.; Kettles, H. A.; Vincent, K. W.; Campbell, D. J.	1999	Soil and stream-water impacts of sewage effluent irrigation onto steeply sloping land	wrong intervention	ultisol
Spiese, C.; Berry, J.; Boulanger, B.; Huber, W. C.; Huber, W. C.	2014	What Caffeine Tells Us about Nutrient Source Apportionment in Rural Watershed Tile Drainage	wrong outcome	contribution of OWTSs not evaluated
Spiteri, C.; Slomp, C. P.; Regnier, P.; Meile, C.; Van Cappellen, P.	2007	Modelling the geochemical fate and transport of wastewater-derived phosphorus in contrasting groundwater systems	wrong study design	modeled or estimated values
Spoelstra, J.; Senger, N. D.; Schiff, S. L.	2017	Artificial sweeteners reveal septic system effluent in rural groundwater	wrong subject
Spännar, M.	2008	Milsbosjöarna-ett pilotprojekt inför arbetet med åtgärdsprogram inom EU: s Ramdirektiv för vatten	wrong outcome
Sree, G. V. S.; Indirani, B.	2017	Evaluation of the nutrients concentration in the ground water samples near hospital areas	wrong outcome
Stagnitti, F.; Allinson, G.; Morita, M.; Nishikawa, M.; Il, H.; Hirata, T.	2000	Temporal moments analysis of preferential solute transport in soils	wrong subject	synthetic wastewater
Stagnitti, F.; Li, L.; Barry, A.; Allinson, G.; Parlange, J. Y.; Steenhuis, T.; Lakshmanan, E.	2001	Modelling solute transport in structured soils: Performance evaluation of the ADR and TRM models	wrong subject
Stark, T.; Lind, L.; Hylander, L.	2004	Fosforavskiljning i reaktiva filter vid småskalig avloppsrening	wrong intervention
Steele, K. F.; Adamski, J. C.	1987	Land Use Effects on Ground Water Quality in Carbonate Rock Terrain	wrong subject
Stepniewska, Z.; Kotowska, U.	2001	Detoxification of pollutants from municipal wastewater using organic soil as a biofilter	wrong subject	municipal wastewater
Stevenson, C. D.; Wilcock, R. J.	1979	Changes in water quality during irrigation with treated sewage effluent of lucerne plots on pumice soil	wrong intervention
Stevenson, C. D.; Wilcock, R. J.; Anderson, R. N.; Fox, E. G.; Cameron, D. R.	1978	Trial studies of land application of treated sewage effluent from Carterton Borough, New Zealand	wrong intervention
Stewart, L. W.; Reneau, R. B.	1988	Shallowly Placed, Low Pressure Distribution System to Treat Domestic Wastewater in Soils with Fluctuating High Water Tables	wrong intervention	ultisol
Stollenwerk, K. G.	1996	Simulation of phosphate transport in sewage-contaminated groundwater, Cape Cod, Massachusetts	wrong study design
St. Marseille, J.G.; Anderson, B.C.; Newhook, J.P.; Tupper, E.	2014	Design and performance of an equalizing filter chamber for on-site sewage treatment	redundant
Stoner, E. W.; Arrington, D. A.	2017	Nutrient inputs from an urbanized landscape may drive water quality degradation	wrong subject
Struijs, J.; Beusen, A.; Zwart, D. d.; Huijbregts, M.	2011	Characterization factors for inland water eutrophication at the damage level in life cycle impact assessment	wrong study design	modeled or estimated values
Stuanes, A. O.	1982	Phosphorus sorption in soil ; a review	wrong publication type
Stuanes, A. O.; Enfield, C. G.	1984	Prediction of phosphate movement through some selected soils	wrong subject
Stuanes, A. O.; Nilsson, P.	1987	Investigation of soil treatment systems for septic tank effluent. III. The fate of phosphorus	no comparator
Stueber, A. M.; Criss, R. E.	2005	Origin and transport of dissolved chemicals in a karst watershed, southwestern Illinois	wrong outcome	contribution of OWTSs not evaluated
Su, C.; Zhu, X.; Shi, X.; Xie, Y.; Fang, Y.; Zhou, X.; Huang, Z.; Lin, X.; Chen, M.	2020	Removal efficiency and pathways of phosphorus from wastewater in a modified constructed rapid infiltration system: Removal efficiency and pathways of phosphorus in a modified CRIS	wrong subject	synthetic wastewater
Suhogusoff, A. V.; Hirata, R.; Ferrari, L. C. K. M.; Robertson, W. D.; Stimson, J.; Forbes, D.; Blowes, D. W.	2019	Field performance of two on-site wastewater treatment systems using reactive media layers for nutrient and pathogen removal	wrong intervention
Sun, X. X.; Kim, Y. H.	2016	Study on Variations of Isotopes and Phosphate of Soil Water in Water Infiltration Process	wrong subject	phosphate added to water
Sundblad, K.; Lowgren, M.; Wittgren, H. B.	1988	Wastewater treatment or resource management?	wrong outcome
Sundblad, K.; Wittgren, H. B.	1991	Wastewater nutrient removal and recovery in an infiltration wetland	wrong intervention
Suzuki, M. S.; Ovalle, A. R. C.; Pereira, E. A.	1998	Effects of sand bar openings on some limnological variables in a hypertrophic tropical coastal lagoon of Brazil	no comparator
Suzuki, T.; Katsuno, T.; Yamaura, G.	1992	Land Application of Wastewater Using Three Types of Trenches Set in Lysimeters and Its Mass Balance of Nitrogen	wrong intervention	volcanic ash soil
Svenska MiljöEmissionsData (SMED)	2013	Hur påverkas en förfinad områdesindelning av risken för röjande och kraven på indatakvalitet	wrong outcome
Svenska MiljöEmissionsData (SMED)	2014	Konsekvenser för avrinning vid metodikbyte mellan HBV och HYPE	wrong subject
Svenska MiljöEmissionsData (SMED)	2008	Omräkning av näringsbelastning på Östersjön och Västerhavet för år 1995 med PLC5 metodik	wrong subject
Svenska MiljöEmissionsData (SMED)	2016	Retention beräknad med SMED-HYPE inför PLC6	wrong study design	modeled or estimated values
Svenska MiljöEmissionsData (SMED)	2003	Slutrapport Beräkningsmetodik för mindre punktkällor	wrong study design
Svenska MiljöEmissionsData (SMED)	2015	Uppdatering av kunskapsläget och statistik för små avloppsanläggningar	wrong publication type
Svenska MiljöEmissionsData (SMED)	2018	Utsläpp från små avloppsanläggningar 2017	wrong outcome
Sylvester, M. A.; Covay, K. J.	1978	Stream Quality in the San Lorenzo River Basin, Santa Cruz County , California	wrong outcome
Sylwan, I., Ulinder, E., Eveborn, D., & Eriksson, B.	2017	Funktion hos markbaserade reningsanläggningar i fält	wrong subject
Szpaczynski, J. A.; Kasprzyk, M.; Jozwiakowski, K.	2019	The use of natural soil for the treatment of secondary effluent in a northern climate	wrong intervention	harvesting
Sörelius Kiessling, H.; Eveborn, D.	2013	”Rätt avlopp på rätt plats”: Livscykelanalys av tre enskilda avloppsanläggningar	wrong intervention
Søvik, A. K.; Kløve, B.	2005	Phosphorus retention processes in shell sand filter systems treating municipal wastewater	wrong intervention	non-natural soil
Tait, D. R.; Erler, D. V.; Dakers, A.; Davison, L.; Eyre, B. D.	2013	Nutrient processing in a novel on-site wastewater treatment system designed for permeable carbonate sand environments	wrong climate zone
Tait, D. R.; Shepherd, B. O.; Befus, K. M.; Erler, D. V.	2015	Nutrient and greenhouse gas dynamics through a range of wastewater-loaded carbonate sand treatments	wrong climate zone
Tamburini, J. U.; Linstedt, K. D.; Bennett, E. R.; Smith, D. G.	1978	Demonstration Plant Evaluation of an Infiltration-Percolation System for Boulder, Colorado	wrong subject	municipal wastewater
Tanik, A.; Ozalp, D.; Seker, D. Z.	2013	Practical estimation and distribution of diffuse pollutants arising from a watershed in Turkey	wrong study design	theoretical model
Tanik, A.; Yontar, B.; Seker, D. Z.	2010	Determination and control of diffuse pollutants arising from watersheds - A case study from Turkey	wrong outcome	contribution of OWTSs not evaluated
Tao, J.	2008	Treatment of sanitary sewer overflow using fixed media bioreactors	wrong subject	artificial wastewater
Tao, J.; Mancl, K. M.; Tuovinen, O. H.	2011	A Potential Sanitary Sewer Overflow Treatment Technology: Fixed-Media Bioreactors	wrong subject
Taouraout, A.; Chahlaoui, A.; Belghyti, D.; Ouarrak, K.; Taha, I.	2019	Recycling gray water after treatment to irrigate green spaces in smart city	wrong intervention	non-natural soil
Taouraout, A.; Chahlaoui, A.; Belghyti, D.; Taha, I.; Lachhab, M.; Karas, I. R.; Ben Ahmed, M.; Boudhir, A. A.; Ane, B. K.	2020	An efficient approach to manage domestic wastewater in smart city	wrong intervention
Tasato, G. T.; Dugan, G. L.	1980	Leachate Quality from Lysimeters Treating Domestic Sewage	wrong climate zone
Taylor, M.; Clarke, W. P.; Greenfield, P. F.	2003	The Treatment of Domestic Wastewater Using Small-Scale Vermicompost Filter Beds	wrong intervention	non-natural soil
Taylor, S. L.; Roberts, S. C.; Walsh, C. J.; Hatt, B. E.	2004	Catchment urbanisation and increased benthic algal biomass in streams: Linking mechanisms to management	wrong outcome
Teal, J. M.; Peterson, S. B.	1990	The next generation of septage treatment	wrong intervention
Tennyson, L. C.; Settergren, C. D.	1977	Subsurface Water Behavior and Sewage Effluent Irrigation in the Missouri Ozarks	wrong subject
Tepper, D. H.; Morrissey, D. J.; Johnson, C. D.; Maloney, T. J.	1990	Hydrogeology, Water Quality, and Effects of Increased Municipal Pumpage of the Saco River Valley Glacial Aquifer: Bartlett, New Hampshire to Fryeburg, Maine	wrong subject
Terry, R. E.; Tate, R.	1981	Municipal Waste Water Reutilization on Cultivated Soil	wrong climate zone
Thawale, P. R.; Juwarkar, A. A.; Singh, S. K.	2006	Resource conservation through land treatment of municipal wastewater	wrong subject	municipal wastewater
Thodal, C. E.	1997	Hydrogeology of Lake Tahoe Basin, California and Nevada and results of a ground-water quality monitoring network, water years 1990-92	wrong outcome	contribution of OWTSs not evaluated
Thoma, K.; Baker, P. A.; Allender, E. B.	1993	Design Methods for the Development of Wastewater Land Disposal Systems	wrong subject
Thomas, K. E.; Lazor, R.; Chambers, P. A.; Yates, A. G.	2018	Land-use practices influence nutrient concentrations of southwestern Ontario streams	wrong subject
Thomas, R. E.; Harlin, C. C.	1974	LAND APPLICATION RESEARCH AT ROBERT S. KERR ENVIRONMENTAL RESEARCH LABORATORY	wrong publication type
Thomas, R. E.; Schwartz, W.; Bendixen, T. W.	1966	SOIL CHEMICAL CHANGES AND INFILTRATION RATE REDUCTION UNDER SEWAGE SPREADING	no comparator
Thomsen, M.	2014	Wastewater treatment and discharge. No. 193	wrong study design	modeled or estimated values
Thomson, A. A.	2014	Development of water and wastewater biofiltration technologies for the developing world using locally available packing media: Case studies in vietnam and haiti	wrong climate zone
Tilstra, J. R.; Malueg, K. W.; Powers, C. F.	1973	A Study of Disposal of Campground Wastes Adjacent to Waldo Lake, Oregon	wrong intervention	volcanic ash soil
Timoshkin, O. A.; Moore, M. V.; Kulikova, N. N.; Tomberg, I. V.; Malnik, V. V.; Shimaraev, M. N.; Troitskaya, E. S.; Shirokaya, A. A.; Sinyukovich, V. N.; Zaitseva, E. P.; Domysheva, V. M.; Yamamuro, M.; Poberezhnaya, A. E.; Timoshkina, E. M.	2018	Groundwater contamination by sewage causes benthic algal outbreaks in the littoral zone of Lake Baikal (East Siberia)	wrong subject
Tofflemire, T. J.	1976	LAND APPLICATION OF WASTEWATER, (LITERATURE REVIEW)	wrong publication type
Tofflemire, T. J.	1977	Waste-water treatment. Land application of waste water	wrong publication type
Tofflemire, T. J.; Chen, M.	1977	Phosphate Removal by Sands and Soils	wrong subject
Toledo De Leon, R.; Fausey, N. R.; Brown, L. C.	2016	Estimating the hydrological performance of on-site wastewater (leachbed) treatment systems in poorly drained soil	wrong outcome
Tomas, D.; Cuk, R.; Maric, A. S.; Mijatovic, I.	2013	Assessment of the drava river (croatia) by water quality index method	wrong outcome
Tomer, M. D.; Schipper, L. A.; Knowles, S. F.; Rijkse, W. C.; McMahon, S. D.; Smith, C. T.; Thorn, A.; Charleson, T.	1997	A land-based system for treatment of municipal wastewater at Whakarewarewa Forest, New Zealand. Characterisation of soil, plant, ground water and wetland components	wrong subject	also wrong intervention: too large-scale system/volcanic ash soil
Tonderski, K.; Andersson, L.; Lindstrom, G.; St Cyr, R.; Schonberg, R.; Taubald, H.	2017	Assessing the use of 18O in phosphate as a tracer for catchment phosphorus sources	wrong outcome	contribution of OWTSs not evaluated
Tong, Y.; Zhang, W.; Wang, X.; Couture, R.-M.; Larssen, T.; Zhao, Y.; Li, J.; Liang, H.; Liu, X.; Bu, X.; He, W.; Zhang, Q.; Lin, Y.	2017	Decline in Chinese lake phosphorus concentration accompanied by shift in sources since 2006	wrong outcome
Tooker, N.; Guswa, S.; Horton, J.; Hastings, M.; Devalk, C.	2012	Pilot testing and design of the first cloth media filtration system to meet an effluent total phosphorus permit limit of 0.1 mg/l	wrong intervention
Townsend, M. A.	1982	Impact of Sewerage Irrigation on the Chemistry of Ground and Surface Waters	wrong subject	municipal wastewater
Trench, E. C. T.	1996	Trends in surface-water quality in Connecticut, 1969-88	wrong outcome	contribution of OWTSs not evaluated
Trichet, P.; Cheval, N.; Lambrot, C.; Maugard, F.; Reynaud, V.; Cornu, J. Y.; Denaix, L.; Augusto, L.	2018	Using a dune forest as a filtering ecosystem for water produced by a treatment plant – One decade of environmental assessment	wrong subject	municipal wastewater
Truesdale, G. A.; Taylor, M. R. G.	1976	OBJECTIVES AND COSTS OF ADVANCED TREATMENT TECHNIQUES FOR SEWAGE	wrong publication type
Truesdale, G. A.; Taylor, M. R. G.	1975	Sewage treatment to meet tomorrow's needs	wrong publication type
Tsigoida, A.; Argyrokastritis, I.	2020	Electrical conductivity, pH and other soil chemical parameters after sub-irrigation with untreated and treated municipal wastewater in two different soils	wrong subject	municipal wastewater
Turner, G.; Crawford, D.; Watts, R. J.; Zirschky, J. H.	1994	Phosphorus removal from secondary-treated wastewater using overland flow	wrong intervention
Turner, R. D. R.; Will, G. D.; Dawes, L. A.; Gardner, E. A.; Lyons, D. J.	2013	Phosphorus as a limiting factor on sustainable greywater irrigation	wrong outcome
Tyler, E. J.; Mokma, D. L.; Corry, M.; American Society of Agricultural Engineers	2004	Soil Performance for Model Code development	wrong subject	no data
Tzanakakis, V. A.; Mauromoustakos, A.; Angelakis, A. N.	2015	Prediction of biomass production and nutrient uptake in land application using partial least squares regression analysis	wrong intervention
Tzanakakis, V. A.; Paranychianakis, N. V.; Londra, P. A.; Angelakis, A. N.	2011	Effluent application to the land: Changes in soil properties and treatment potential	wrong intervention
Tzanakakis, V. E.; Paranychianakis, N. V.; Angelakis, A. N.	2007	Performance of slow rate systems for treatment of domestic wastewater	wrong intervention
Tzoraki, O.; Dokou, Z.; Christodoulou, G.; Gaganis, P.; Karatzas, G. P.	2018	Assessing the efficiency of a coastal Managed Aquifer Recharge (MAR) system in Cyprus	wrong subject	too large-scale system
Uebler, R. L.	1984	Effect of loading rate and soil amendments on inorganic nitrogen and phosphorus leached from a wastewater soil absorption system	wrong intervention
Uiga, A.; Sletten, R.	1978	An Overview of Land Treatment from Case Studies of Existing Systems	wrong subject	municipal wastewater
Ukita, M.; Nakanishi, H.; Sekine, M.	1986	The pollutant load factor of household wastewater in Japan	wrong outcome	theoretical model
Ulén, B. M.; Kalisky, T.	2005	Water erosion and phosphorus problems in an agricultural catchment - Need for natural research for implementation of the EU Water Framework Directive	wrong outcome	contribution of OWTSs not evaluated
Ulinder, E.	2020	Markbaserade avloppsanläggningar för över 50 personekvivalenter	wrong publication type
Uluatam, S. S.	1991	Suitability of METU oxidation pond effluent for irrigation	wrong subject	too large-scale system
United States Environmental Protection Agency	2011	A Compendium of Lake and Reservoir Data Collected by the National Eutrophication Survey in the Central United States	wrong publication type
United States Environmental Protection Agency	1977	Alternatives For Small Wastewater Treatment Systems - Volume 3 Cost-effectiveness Analysis	wrong publication type
United States Environmental Protection Agency	1977	Alternatives For Small Wastewater Treatment Systems Volume 1 On-site Disposal Septage Treatment And Disposal	wrong publication type
United States Environmental Protection Agency	1983	An Assessment Of Potential Groundwater Contamination From Septic Tanks In Indiana	wrong subject	no P data
United States Environmental Protection Agency	1979	Analysis of the Sources of Phosphorus in the Environment: Final Report	wrong outcome	contribution of OWTSs not evaluated
United States Environmental Protection Agency	1979	Applicability Of Land Treatment Of Wastewater In The Great Lakes Area Basin Effectiveness Of Sandy Soils At Muskegon County Michigan For Renovating Wastewater	wrong intervention	harvesting
United States Environmental Protection Agency	1992	Assessment of On-Site Graywater and Combined Wastewater Treatment and Recycling Systems	wrong publication type
United States Environmental Protection Agency	2020	Chesapeake Bay Total Maximum Daily Load for Nitrogen, Phosphorus and Sediment	wrong outcome
United States Environmental Protection Agency	1979	Comparisons of models predicting ambient lake phosphorus concentrations	wrong subject
United States Environmental Protection Agency	1978	Design Seminar Handout Small Wastewater Treatment Facilities	wrong subject
United States Environmental Protection Agency	1977	Determination of Kinetics of Phosphorus Mineralization in Soils Under Oxidizing Conditions	wrong subject
United States Environmental Protection Agency	1979	Effect of Phosphorus Control Options on Lake Water Quality	wrong intervention
United States Environmental Protection Agency	1977	Environmental Effects of Septic Tank Systems	wrong publication type
United States Environmental Protection Agency	2006	Evaluation of a Decentralized Wastewater Treatment Technology International Wastewater Systems, Inc. Model 6000 Ssequencing Batch Reactor System	wrong intervention
United States Environmental Protection Agency	1986	Evaluation of Septic Leachate Detection	wrong subject
United States Environmental Protection Agency	1984	Evaluation Of Septic Tank System Effects On Groundwater Quality	wrong publication type
United States Environmental Protection Agency	1980	Final Environmental Impact Statement; Alternative Wastewater Treatment Systems for Rural Lake Projects; Case Study No. 1: Crystal Lake Area Sewage Disposal Authority, Benzie County, Michigan	wrong outcome	contribution of OWTSs not evaluated
United States Environmental Protection Agency	1980	Final Environmental Impact Statement; Alternative Wastewater Treatment Systems for Rural Lake Projects; Case Study No. 2: The Green Lake Sanitary Sewer and Waste District, Kandiyohi County, Minnesota	wrong outcome	contribution of OWTSs not evaluated
United States Environmental Protection Agency	1973	Land Application of Wastewater	wrong publication type
United States Environmental Protection Agency	1976	Land Treatment of Municipal Wastewater Effluents: Design Factors-II	wrong publication type	review
United States Environmental Protection Agency	1979	Long-term effects of land application of domestic waste water; Milton, Wisconsin, rapid infiltration site	wrong subject	municipal wastewater
United States Environmental Protection Agency	1980	Long-Term Effects of Land Application of Domestic Wastewater: Camarillo, California Irrigation Site	wrong subject	too large-scale system
United States Environmental Protection Agency	1979	Long-Term Effects of Land Application of Domestic Wastewater: Dickinson, North Dakota, Slow Rate Irrigation Site	wrong subject	too large-scale system
United States Environmental Protection Agency	1980	Long-Term Effects of Land Application of Domestic Wastewater: Mesa, Arizona - Irrigation Site	wrong subject	too large-scale system
United States Environmental Protection Agency	1979	Long-Term Effects of Land Application of Domestic Wastewater: Roswell, New Mexico, Slow Rate Irrigation Site	wrong climate zone
United States Environmental Protection Agency	1979	Long-Term Effects of Land Application of Domestic Wastewater: Tooele, Utah, Slow-Rate Site - Volume 1: Field Investigation	wrong subject	too large-scale system
United States Environmental Protection Agency	1979	Long-Term Effects of Land Application of Domestic Wastewater: Tooele, Utah, Slow-Rate Site - Volume 2: Engineering Soil Properties	wrong subject	too large-scale system
United States Environmental Protection Agency	1979	Long-Term Effects of Land Application of Domestic Wastewater: Vineland, New Jersey, Rapid Infiltration Site	wrong subject	too large-scale system
United States Environmental Protection Agency	1980	Modeling Phosphorus Loading and Lake Response Under Uncertainty A Manual and Compilation of Export Coefficients	wrong study design	modeled or estimated values
United States Environmental Protection Agency	1973	National Emissions Inventory Of Sources and Emissions Of Phosphorus	wrong subject
United States Environmental Protection Agency	1977	Nutrient Diversion: Resulting Lake Trophic State and Phosphorus Dynamics	wrong outcome	contribution of OWTSs not evaluated
United States Environmental Protection Agency	1976	Overland Flow Treatment Of Raw Wastewater With Enhanced Phosphorus Removal	wrong intervention
United States Environmental Protection Agency	1985	PARKWAY WASTEWATER TREATMENT FACILITIES, PRINCE GEORGE'S COUNTY, MARYLAND	wrong publication type
United States Environmental Protection Agency	1997	Potential for Nutrient Loadings from Septic Systems to Ground and Surface Water Resources and the Chesapeake Bay	wrong study design	modeled or estimated values
United States Environmental Protection Agency	1986	Proceedings of Tenth United States/Japan Conference on Sewage Treatment and NATO Committee on the Challenges of Modern Society Conference on Sewage Treatment Technology, Cincinnati, October 15-16 1985: Volume 1. Part A. Japanese papers	wrong subject
United States Environmental Protection Agency	1971	Process Design Manual for Phosphorus Removal	wrong outcome
United States Environmental Protection Agency	1974	Response Of Eutrophic Shagawa Lake Minnesota Usa To Point-source Phosphorus Reduction	wrong intervention
United States Environmental Protection Agency	1982	Retention And Transformation Of Selected Pesticides And Phosphorus In Soil-Water Systems : A Critical Review	wrong publication type
United States Environmental Protection Agency	1991	Superfund Record of Decision: Golden Strip Septic Tank, SC	wrong subject
United States Environmental Protection Agency	1992	Superfund Record of Decision: Potter's Septic Tank Service Pits, NC	wrong subject
United States Environmental Protection Agency	1999	The Class V Underground Injection Control Study Volume 5 Large-Capacity Septic Systems	wrong publication type
United States Environmental Protection Agency	1977	The Trophic Status and Phosphorus Loadings of Lake Champlain	wrong outcome
United States Environmental Protection Agency	2008	Total Maximum Daily Load (TMDL) for Phosphorus in Cossayuna Lake Washington County, New York	wrong study design	theoretical model
United States Environmental Protection Agency	2008	Total Maximum Daily Load (TMDL) for Phosphorus in Findley Lake Chautauqua County, New York	wrong study design	modeled or estimated values
United States Environmental Protection Agency	1977	Treatment and Disposal Of Wastes Pumped From Septic Tanks	wrong subject
United States Environmental Protection Agency	1994	Trends In Phosphorus Nitrogen Secchi Depth and Dissolved Oxygen In Chesapeake Bay 1984 To 1992	wrong outcome	contribution of OWTSs not evaluated
United States Environmental Protection Agency	1984	US Phosphorus Load To Lake Erie Lake Ontario And Saginaw Bay For 1982	wrong outcome	modeled or estimated values
United States Environmental Protection Agency	1985	US Task Force Plan For Phosphorus Load Reductions From Non Point And Point Sources On Lake Erie Lake Ontario And Saginaw Bay	wrong outcome
United States Environmental Protection Agency	1977	Wastewater Treatment Facilities For Sewered Small Communities	wrong publication type
United States Environmental Protection Agency	1992	Wastewater Treatment/Disposal for Small Communities: Manual	wrong publication type
Univ Beijing Normal China Patent News Enviornmental Patent	2019	State Intellectual Property Office of China Publishes Univ Beijing Normal's Patent Application for Intensive Denitrification Nitrogen Removal and Phosphorus Removal Percolation Bed System	wrong publication type
Urdalen, I. S.	2015	Modeling Biological Nutrient Removal in a Greywater Treatment System	wrong intervention
Urie, D. H.	1972	PHOSPHORUS AND NITRATE LEVELS IN GROUNDWATER AS RELATED TO IRRIGATION OF JACK PINE WITH SEWAGE EFFLUENT	wrong subject	municipal wastewater
U.S. Geological Survey	1997	Geochemical and Hydrologic Considerations in Remediating Phosphorus-Contaminated Ground Water in a Sewage Plume Near Ashumet Pond, Cape Cod, Massachusetts	wrong subject	too large-scale system
Uzun, O.; Gokalp, Z.; Irik, H. A.; Varol, I. S.; Kanarya, F. O.	2021	Zeolite and pumice-amended mixtures to improve phosphorus removal efficiency of substrate materials from wastewaters	wrong subject
Vaillant, N.; Monnet, F.; Sallanon, H.; Coudret, A.; Hitmi, A.	2004	Use of commercial plant species in a hydroponic system to treat domestic wastewaters	wrong intervention
Vaisman, I.; Shalhevet, J.; Kipnis, T.; Feigin, A.	1981	Reducing Ground-Water Pollution from Municipal Waste-Water Irrigation of Rhodes Grass Grown on Sand Dunes	wrong intervention
Vajja, V.; Jayakrishna, T.; Sridevi, K.; Saikiran, P.	2017	Identification of water quality of four lakes in the Medchal district, Telangana state	wrong outcome	contribution of OWTSs not evaluated
Valeikaite, E.; Mazeikiene, A.	2015	Research Of Small House Hold Sewage Treatment Plant Working	wrong language
Valiela, I.; Foreman, K.; LaMontagne, M.; Hersh, D.; Costa, J.; Peckol, P.; DeMeo-Andreson, B.; D'Avanzo, C.; Babione, M.; Sham, C. H.; Brawley, J.; Lajtha, K.	1992	Couplings of watersheds and coastal waters: Sources and consequences of nutrient enrichment in Waquoit Bay, Massachusetts	wrong subject
van Buuren, J. C. L.; Abusam, A.; Zeeman, G.; Lettinga, G.	1999	Primary Effluent Filtration in Small-Scale Installations	wrong publication type
van Praagh, M.; Persson, K. M.; Karlsson, P.	2009	Potential environmental impacts of using refuse derived material for landfill capping	wrong subject
Van Riemsdijk, W. H.; Beek, J.; De Haan, F. A. M.	1979	Phosphates in soils treated with sewage water: IV. Bonding of phosphate from sewage water in sand columns containing aluminum hydroxide	wrong intervention
Van Stempvoort, D. R.; Robertson, W. D.; MacKay, R.; Collins, P.; Brown, S. J.; Danielescu, S.; Pascoe, T.	2021	The role of groundwater in loading of nutrients to a restricted bay in a Precambrian Shield lake. Part 1. – Conceptual model and field observations	wrong outcome
Vandana, S.; Amarjeet, K.; Gupta, N. C.	2020	Comparative analysis of the filtration potential of light greywater through various media	wrong intervention	non-natural soil
Vandenberg, J. A.; Ryan, M. C.; Nuell, D. D.; Chu, A.	2005	Field evaluation of mixing length and attenuation of nutrients and fecal coliform in a wastewater effluent plume	wrong subject	too large-scale system
Vanlandingham, S. L.	1976	Comparative evaluation of water quality on the St. Joseph river (Michigan and Indiana) by three methods of algal analysis. (76-1656M)	wrong subject
Velty, S.; Behrendt, A.; Zeitz, J.	2006	Natural wetland restoration and the use of municipal wastewater	wrong intervention
Vera, I.; Araya, F.; Andres, E.; Saez, K.; Vidal, G.	2014	Enhanced phosphorus removal from sewage in mesocosm-scale constructed wetland using zeolite as medium and artificial aeration	wrong intervention
Vesilind, P. A.; Peirce, J. J.	1983	Wastewater Treatment	wrong publication type
Vesilind, P. A.; Peirce, J. J.	1983	Water Pollution	wrong publication type
Vetrimurugan, E.; Elango, L.; Rajmohan, N.	2013	Sources of contaminants and groundwater quality in the coastal part of a river delta	wrong outcome
Vidal, B.	2018	On-site sanitation systems - An integrated assessment of treatment efficiency and sustainability	wrong publication type	thesis - included papers assessed separately
Vidal, B.; Hedstrom, A.; Barraud, S.; Karrman, E.; Herrmann, I.	2019	Assessing the sustainability of on-site sanitation systems using multi-criteria analysis	wrong intervention
Vieritz, A.; Beavers, P.; Gardner, E.; Beal, C.; Doherty, J.; Baisden, J.; Turner, T.	2006	Risk assessments for impacts from non-sewered subdivisions	wrong study design
Vigneswaran, S.	1991	Application of deep bed filtration in tertiary wastewater treatment	wrong climate zone
Vigneswaran, S.; Ngo, H. H.; Jeyaseelan, J.	1997	Application of non-conventional filtration technologies in pollution control	wrong intervention
Vijayaraghavan, K.; Joshi, U. M.; Ping, H.; Reuben, S.; Burger, D. F.	2014	In situ removal of dissolved and suspended contaminants from a eutrophic pond using hybrid sand-filter	wrong subject
Villapando, R. R.; Graetz, D. A.	2001	Phosphorus Sorption and Desorption Properties of the Spodic Horizon from Selected Florida Spodosols	wrong subject
Villena, M.; Romo, S.	2003	Phytoplankton changes in a shallow Mediterranean lake (Albufera of Valencia, Spain) after sewage diversion	wrong subject
Vilpas, R.; Santala, E.; Martinez, S. G.	2007	Comparison of the nutrient removal efficiency of onsite wastewater treatments systems: Applications of conventional sand filters and sequencing batch reactors (SBR)	no comparator
Viraraghavan, T.	1982	Effects of septic tank systems on environmental quality (wastewater)	wrong publication type	review
Viraraghavan, T.	1986	Future of Onsite Wastewater Systems	wrong publication type
Viraraghavan, T.	1988	Nitrogen budget and septic tank systems - an appraisal	wrong subject
Viswanathan, M. N.; Al-Senafy, M. N.; Rashid, T.; Al-Awadi, E.; Al-Fahad, K.	1999	Improvement of tertiary wastewater quality by soil aquifer treatment	wrong climate zone
Vohla, C.; Põldvere, E.; Noorvee, A.; Kuusemets, V.; Mander, Ü.	2005	Alternative filter media for phosphorous removal in a horizontal subsurface flow constructed wetland	wrong intervention	wetland
Vohla, C; Kõiv, M; Bavor, HJ; Chazarenc, F	2011	Filter materials for phosphorus removal from wastewater in treatment wetlands—A review	wrong publication type	review
Volf, G.; Atanasova, N.; Kompare, B.; Ožanic, N.	2013	Modeling nutrient loads to the northern Adriatic	wrong outcome	contribution of OWTSs not evaluated
von Brömssen, U.	1981	Research on on-Site Disposal Methods in Sweden: Past and Present	wrong publication type
von Brömssen, U.	1985	Avloppsvatteninfiltration – Förutsättningar, funktion, miljökonsekvenser – en nordisk samrapport.	wrong publication type
von Felde, K.; Kunst, S.	1997	N- and COD-Removal in Vertical-Flow Systems	wrong subject
Wacho, M.	1999	Determination of eutrophication factors in Boye pond	wrong subject
Wade, A. J.; Palmer-Felgate, E. J.; Halliday, S. J.; Skeffington, R. A.; Loewenthal, M.; Jarvie, H. P.; Bowes, M. J.; Greenway, G. M.; Haswell, S. J.; Bell, I. M.; Joly, E.; Fallatah, A.; Neal, C.; Williams, R. J.; Gozzard, E.; Newman, J. R.	2012	Hydrochemical processes in lowland rivers: Insights from in situ, high-resolution monitoring	wrong outcome	contribution of OWTSs not evaluated
Wakatsuki, T.; Esumi, H.; Omura, S.	1993	High Performance and N & P-Removable On-Site Domestic Waste Water Treatment System by Multi-Soil-Layering Method	wrong intervention	non-natural soil
Walker, R. R.	1997	Strategies to rehabilitate lake simcoe–modelling phosphorus loads, remedial measures and control options	wrong study design	modelling study
Wall, G. J.; Webber, L. R.	1970	Soil characteristics and sub-surface sewage disposal	no comparator
Wallin, A.; Jarsjö, J.; Hannerz, F.	2005	Nutrient transport modelling in the Daugava River basin	wrong study design	theoretical model
Walter, D. A.; Rea, B. A.; Stollenwerk, K. G.; Savoie, J.	1996	Geochemical and hydrologic controls on phosphorus transport in a sewage-contaminated sand and gravel aquifer near Ashumet Pond, Cape Cod, Massachusetts	wrong subject
Wang, H.; Fei, L.; Chong, W.	2020	Study on the influence of ecological garden landscape design on water environment	wrong subject	artificial wastewater
Wang, H.; Zhang, L.	2017	Effect of phosphorus on nitrogen migration and transformation in deep subsurface wastewater infiltration systems	wrong subject	artificial wastewater
Wang, H.; Zhang, L.	2017	Research on the nitrogen removal efficiency and mechanism of deep subsurface wastewater infiltration systems by fine bubble aeration	wrong subject	artificial wastewater
Wang, L.; Wang, W. D.; Gong, Z. G.; Liu, Y. L.; Zhang, J. J.	2006	Integrated management of water and ecology in the urban area of Laoshan district, Qingdao, China	wrong subject
Wang, M. C.; Zhang, H. Z.	2017	EXPERIMENTAL RESEARCH ON RURAL DOMESTIC SEWAGE TREATMENT BY A STRENGTHENED CONSTRUCTED RAPID INFILTRATION SYSTEM	wrong intervention
Wang, Q.; Li, Y.	2010	Phosphorus adsorption and desorption behavior on sediments of different origins	no comparator	no P in data
Wang, V.	2018	Markbaserad rening: En studie av små avlopp i Sigtuna, Knivsta och Uppsala kommun under sommaren 2017	wrong outcome
Wang, X. H.; Zhang, Y.; Huang, C. H.	2014	Experimental study on the treatment of sewage by soil	wrong intervention
Wang, X.; Sun, T.; Li, H.; Li, Y.; Pan, J.	2010	Nitrogen removal enhanced by shunt distributing wastewater in a subsurface wastewater infiltration system	wrong intervention
Wang, Z. D.; Yao, J. X.; Li, S.; Zhang, J. Y.; Li, J. J.; Lin, X. Y.	2010	Spatial status and retention potential of phosphorus in riparian wetlands of the Southern Taihu Basin, China	wrong intervention
Wani, Y. H.; Kumar, S.; Korsunsky, A. M.; Hunter, A.; Gelman, L.; Ao, S. I.; Hukins, D. W.	2017	Assessment of water quality for determining the pollution status of a famous Lake of North India	wrong subject
Wathugala, A. G.; Suzuki, T.; Kurihara, Y.	1987	Removal of nitrogen, phosphorus and COD from waste water using sand filtration system with Phragmites australis	wrong intervention
Wayland, D.; Megson, D. P.; Mudge, S. M.; Icely, J. D.; Newton, A.	2008	Identifying the Source of Nutrient Contamination in a Lagoon System	wrong outcome	contribution of OWTSs not evaluated
Webber, D. F.; Kelly, P. W.	2003	Characterization of sources of organic pollution to Kingston Harbour, the extent of their influence and some rehabilitation recommendations	wrong outcome	contribution of OWTSs not evaluated
Webster, I. T.; Ford, P. W.; Hancock, G.	2001	Phosphorus dynamics in Australian lowland rivers	wrong subject
Weedon, C. M.	2010	A decade of compact vertical flow constructed wetlands	wrong intervention
Wehrmann, L. M.; Lee, J. A.; Price, R. E.; Heufelder, G.; Walker, H. W.; Gobler, C. J.	2020	Biogeochemical Sequestration of Phosphorus in a Two-Layer Lignocellulose-Based Soil Treatment System	wrong intervention
Wei, L. L.; Zhao, Q. L.; Xue, S.; Chang, C. C.; Tang, F.; Liang, G. L.; Jia, T.	2009	Reduction of trihalomethane precursors of dissolved organic matter in the secondary effluent by advanced treatment processes	wrong intervention
Wei, X.; Viadero Jr, R. C.; Bhojappa, S.	2008	Phosphorus removal by acid mine drainage sludge from secondary effluents of municipal wastewater treatment plants	wrong intervention
Weiss, P.; Eveborn, D.; Kärrman, E.; Gustafsson, J. P.	2008	Environmental systems analysis of four on-site wastewater treatment options	wrong publication type
Weisshaidinger, R.; Hebel, B.; Ogermann, P.; Schneider, P.; Katterfeld, C.; Koch, R.	2005	Phosphorus concentrations of brook runoff in a Swiss agricultural catchment: Longitudinal variability and subsurface drainage impact	wrong intervention	wetland
Welch, E. B.; Rock, C. A.; Howe, R. C.; Perkins, M. A.	1980	Lake Sammamish Response to Wastewater Fiversion and Increasing Urban Runoff	wrong outcome	contribution of OWTSs not evaluated
Welch, E. B.; Spyridakis, D. E.; Shuster, J. I.	1986	Declining lake sediment phosphorus release and oxygen deficit following wastewater diversion	wrong subject
Weldeyohannes, A. O.; Dyck, M.; Kachanoski, G.	2016	Hydrologic Response to Effluent Infiltrating from At-Grade Line Sources to Shallow Groundwater	wrong subject
Wen, L.; Recknagel, F.	2006	Balancing phosphorus adsorption and consumption processes in experimental treatment ponds for agricultural drainage water	wrong intervention
Weston, R. F.; Peoples, R. F.	1972	Comparative cost of tertiary treatment processes	wrong subject
Whelan, B. R.	1986	Mineral phosphate precipitates from septic-tank effluent, perth (Australia)	wrong outcome
Whelan, B. R.; Barrow, N. J.; Carbon, B. A.	1981	Movement of phosphate and nitrogen from septic tank effluent in sandy soils near Perth, Western Australia	redundant
White, E. M.; Dornbush, J. N.	1988	SOIL CHANGES CAUSED BY MUNICIPAL WASTEWATER APPLICATIONS IN EASTERN SOUTH DAKOTA	wrong study design	municipal wastewater
Whitmore, T.J.	2006	Inadvertent alkalization of a Florida lake caused by increased ionic and nutrient loading to its watershed	wrong outcome	contribution of OWTSs not evaluated
Widén Nilsson, E.; Markensten, H.; Orback, C.; Djodjic, F.	2013	Jordartsinformation nödvändigt för modellering av kväve och fosfor	wrong outcome	assumed P removal
Wightman, D.; George, D. B.; Zirschky, J. H.; Filip, D. S.	1983	High-rate overland flow	wrong intervention
Wilhelm; Schiff, S. L.; Cherry, J. A.	1994	Biogeochemical evolution of domestic waste water in septic systems: 1. Conceptual model	wrong publication type
Wilke, K. R.	1976	GROUND-WATER LEVELS AND CHEMICAL QUALITY OF GROUND WATER IN LINCOLN, MONTANA	wrong outcome	contribution of OWTSs not evaluated
Williams, C. O.	2009	Land use impacts on sediment and water phosphorus concentrations in selected Eagle Creek reservoir tributaries	wrong subject
Willman, B. P.; Petersen, G. W.; Fritton, D. D.	1981	Renovation of septic tank effluent in sand-clay mixtures	wrong intervention
Wilson, J.; Boutilier, L.; Jamieson, R.; Havard, P.; Lake, C.	2011	Effects of hydraulic loading rate and filter length on the performance of lateral flow sand filters for on-site wastewater treatment	wrong subject	municipal wastewater
Withers, P. J. A.; Jarvie, H. P.; Hodgkinson, R. A.; Palmer-Felgate, E. J.; Bates, A.; Neal, M.; Howells, R.; Withers, C. M.; Wickham, H. D.	2009	Characterization of phosphorus sources in rural watersheds	wrong outcome	no direct link to OWS (rather stormwater)
Withers, P. J. A.; Jordan, P.; May, L.; Jarvie, H. P.; Deal, N. E.	2014	Do septic tank systems pose a hidden threat to water quality?	wrong publication type	review
Withers, P. J. A.; May, L.; Jarvie, H. P.; Jordan, P.; Doody, D.; Foy, R. H.; Bechmann, M.; Cooksley, S.; Dils, R.; Deal, N.	2012	Nutrient emissions to water from septic tank systems in rural catchments: Uncertainties and implications for policy	wrong study design	modeled or estimated values
Wojtkowska, M.; Bojanowski, D.	2018	Influence of catchment use on the degree of river water pollution by forms of phosphorus	wrong outcome	contribution of OWTSs not evaluated
Wood, F. L.; Heathwaite, A. L.; Haygarth, P. M.	2005	Evaluating diffuse and point phosphorus contributions to river transfers at different scales in the Taw catchment, Devon, UK	wrong subject
Wood, R. B.; McAtamney, C. F.	1996	Constructed wetlands for waste water treatment: the use of laterite in the bed medium in phosphorus and heavy metal removal	wrong subject
Wright, K. R.; Rovey, C. K.	1979	Land Application of Waste - State of the Art	wrong publication type
Wu, L. P.; Zhang, S. R.; Wang, J.; Ding, X. D.	2020	Phosphorus retention using iron (II/III) modified biochar in saline-alkaline soils: Adsorption, column and field tests	wrong subject
Wu, L.; Huh, Y.	2007	Dissolved reactive phosphorus in large rivers of East Asia	wrong study design	contribution of OWTSs not evaluated
Wu, S.; Wang, H.; Fan, C.; Zhou, W.; He, S.; Zheng, X.	2019	Intermittent operating characteristics of an ecological soil system with two-stage water distribution for wastewater treatment	wrong intervention	non-natural soil
Wurochekke, A. A.; Radin Maya, S. R. M.; Adel Ali, S. A.; Efaq Ali, N.; Amir Hashim, M. K.	2018	Phycoremediation: a green technology for nutrient removal from greywater	wrong intervention
Wörman, A.; Kløve, B.; Wachniew, P.	2004	Kinematic model of solute transport in stream networks: Example with phosphate retention in Morsa watershed, Norway	wrong study design	modeled or estimated values
Xie, W.; Kondo, M.; Naito, Y.	1994	Study on phosphorus removal using a new coagulation system	wrong intervention
Xie, W.; Wang, Q.; Ma, H.; Ohsumi, Y.; Ogawa, H. I.	2005	Study on phosphorus removal using a coagulation system	wrong intervention	in-system
Xu, H. B.; de Koning, J.; Geng, Y.	2019	Reliability and efficiency of an advanced tertiary treatment process for wastewater reclamation	wrong intervention	in-system
Xu, H.; Scherrenberg, S. M.; Van Lier, J. B.	2012	Dissolved oxygen, COD, nitrogen and phosphorus profiles in a continuous sand filter used for WWTP effluent reclamation	wrong intervention
Xu, W.; Lu, J.; Lu, Y.; Luo, J.	2012	Removal performance and mechanism of TP in constructed rapid infiltration system	wrong subject
Xu, W.; Xu, S.; Zhang, J.	2013	Removal performance and mechanism of tp in improved constructed rapid infiltration system	wrong intervention	non-natural soil
Xu, X.; Gao, B.; Yue, Q.; Zhong, Q.	2011	Sorption of phosphate onto giant reed based adsorbent: FTIR, Raman spectrum analysis and dynamic sorption/desorption properties in filter bed	wrong intervention	no soil
Xuan, Z.; Chang, N. B.; Wanielista, M.; Hossain, F.	2010	Laboratory-scale characterization of a green sorption medium for on-Site sewage treatment and disposal to improve nutrient removal	wrong intervention	non-natural soil
Yang, K.; Li, Z.; Zhang, H.; Qian, J.; Chen, G.	2010	Municipal wastewater phosphorus removal by coagulation	wrong intervention
Yang, S.; Zheng, Y.; Mao, Y.; Xu, L.; Jin, Z.; Zhao, M.; Kong, H.; Huang, X.; Zheng, X.	2021	Domestic wastewater treatment for single household via novel subsurface wastewater infiltration systems (SWISs) with NiiMi process: Performance and microbial community	wrong subject	synthetic wastewater
Yang, T. T.; Cao, J. G.; Cao, X. L.; Dong, Z. H.; Yang, Z. Z.; Chen, Z. G.; Qiu, S.	2020	Experimental study on cyanide-contaminated soil (China) treatment by leaching and decomposition	wrong subject	no P data
Yang, W.-Q.; Xiao, H.; Li, Y.; Miao, D.-R.	2018	Vertical distribution and release characteristics of phosphorus forms in the sediments from the river inflow area of Dianchi Lake, China	wrong outcome	contribution of OWTSs not evaluated
Yang, Y.; Shi, X.; Ballent, W.; Mayer, B. K.	2017	Biological phosphorus recovery: Review of current progress and future needs	wrong publication type	review
Yates, C. A.; Johnes, P. J.; Spencer, R. G. M.	2019	Characterisation of treated effluent from four commonly employed wastewater treatment facilities: A UK case study	wrong outcome	contribution of OWTSs not evaluated
Ye, C.; Hu, Z. B.; Kong, H. N.; Wang, X. Z.; He, S. B.	2008	A new soil infiltration technology for decentralized sewage treatment: Two-stage anaerobic tank and soil trench system	wrong intervention
Ying, O.; Zhang, J. E.; Cui, L.	2014	Estimating impacts of land use on groundwater quality using trilinear analysis	wrong outcome
Young, C.; Tamborski, J.; Bokuniewicz, H.	2015	Embayment scale assessment of submarine groundwater discharge nutrient loading and associated land use	wrong outcome	contribution of OWTSs not evaluated
Yu, N.; Li, Y.	2011	Performance of modified rapid infiltration system treating domestic sewage using limestone media	wrong intervention
Yuan, H.; Nie, J.; Zhu, N.; Miao, C.; Lu, N.	2013	Effect of temperature on the wastewater treatment of a novel anti-clogging soil infiltration system	wrong intervention	non-natural soil
Yuan, Y. K.; Huang, C. M.; Cheng, J. H.	2011	Investigation of the water purification efficiency of land treatment system by using microbial community as an index	wrong intervention
Zakrisson, J.; Liljeberg, M.	2004	Utsläpp av fosfor och kväve till vatten i Örebro län: översyn av miljökonsekvenserna av mänsklig verksamhet enligt EG:s ramdirektiv för vatten	wrong outcome	assumed P removal
Zampella, R. A.; Procopio, N. A.; Lathrop, R. G.; Dow, C. L.	2007	Relationship of land-use/land-cover patterns and surface-water quality in the Mullica River basin	wrong subject
Zanini, L., Robertson W.D., Ptacek, J.C., Schiff, S.L.	1995	Phosphate minerals in the vadose zone at septic system sites	wrong publication type	conference abstract
Zarnett, G. D.	1976	SORPTION CAPABILITIES OF SOILS FOR PHOSPHATE REMOVAL	wrong study design	batch study
Zee, S. E. A. T. M. v. d.; Lens, F.; Louer, M. J. P. F.	1989	Prediction of phosphate transport in small columns with an approximate sorption kinetics model	wrong subject	synthetic wastewater
Zema, D. A.; Bombino, G.; Andiloro, S.; Zimbone, S. M.	2012	Irrigation of energy crops with urban wastewater: Effects on biomass yields, soils and heating values	wrong subject
Zhang, L.; Tie, J.; Wu, J.; Chen, Y.; Lv, X.	2010	Phosphorus removal from wastewater by alum sludge from waterworks	wrong study design	batch study
Zhang, L.; Yang, J.	2016	The influence of hydraulic loading on biofilm properties in a subsurface wastewater infiltration system	wrong subject
Zhang, M. K.	2008	Effects of soil properties on phosphorus subsurface migration in sandy soils	wrong subject
Zhang, T. C.; Dahab, M. F.; Nunes, G. S.; Hu, C.; Surampalli, R.	2007	Phosphorus fate and transport in soil columns loaded intermittently with influent of high phosphorus concentrations	wrong subject
Zhang, T. C.; Dahab, M. F.; Nunes, G.; Surampalli, R.	2006	Column tests for simulation of phosphorus fate and transport and evaluation of life expectancy of a wastewater land treatment system	wrong subject	mixed wastewater, industrial
Zhang, W.	2017	Removal of micropollutants and nutrients using filter beds for on-site sewage treatment – column and field experiments	wrong study design	conference abstract
Zhang, W.	2016	Screening of different types of on-site sewage facilities - treatment function and potential for removing micropollutants	wrong intervention
Zhang, W.; Brown, G. O.; Storm, D. E.; Zhang, H.	2008	Fly-Ash-Amended Sand as Filter Media in Bioretention Cells to Improve Phosphorus Removal	wrong subject	synthetic wastewater
Zhang, X. L.; Xu, L.; Chen, J. J.; Hu, L.	2013	Purification effect of vertical-flow constructed wetlands with multi-size combined filter medium	wrong intervention	non-natural soil
Zhang, X.; Chen, Q.; Guo, L.; Huang, H.; Ruan, C.	2015	Effects of Varying Particle Sizes and Different Types of LDH-Modified Anthracite in Simulated Test Columns for Phosphorous Removal	wrong intervention
Zhang, X.; Cui, J.; Zheng, M.; Lan, Y.; Zhao, Y.; Hu, L.; Purdue, U.	2011	Removal effects of N and P in subsurface wastewater infiltration system by Festuca aroundinaces Schre.and Zoysia japonica Steud	wrong intervention	harvesting
Zhang, X.; Guo, L.; Huang, H.; Jiang, Y.; Li, M.; Leng, Y.	2016	Removal of phosphorus by the core-shell bio-ceramic/Zn-layered double hydroxides (LDHs) composites for municipal wastewater treatment in constructed rapid infiltration system	wrong intervention
Zhang, Y.; Collins, A. L.; Murdoch, N.; Lee, D.; Naden, P. S.	2014	Cross sector contributions to river pollution in England and Wales: Updating waterbody scale information to support policy delivery for the Water Framework Directive	wrong study design	modeled or estimated values
Zhang, Z. J.; Wang, Z. D.; Wang, Y. W.; Chen, X. Y.; Wang, H.	2011	Properties of phosphorus retention in sediments under different hydrological regimes: A laboratory-scale simulation study	wrong subject	synthetic wastewater
Zhu, B.; Alva, A. K.	1994	The effect of gypsum amendment on transport of phosphorus in a sandy soil	wrong subject
Zhu, J.; Wang, Y.; Liu, C.; Tao, F.	2005	A preliminary study on the distribution characteristics of nutrients (N, P, Si, C) in the Wujiang River Basin	wrong outcome	contribution of OWTSs not evaluated
Zirschky, J.; Abernathy, A. R.	1989	Land Application of Wastewater	wrong publication type	review
Zirschky, J.; Crawford, D.; Norton, L.; Deemer, D.	1989	Metals removed in overland flow	wrong intervention
Zuma, B. M.; Tandlich, R.; Whittington-Jones, K. J.; Burgess, J. E.	2009	Mulch tower treatment system Part I: Overall performance in greywater treatment	wrong intervention
Zuo, Z. X.; Cheng, S. G.; Shi, Y.	2014	Moat water quality assessment and pollution of the Kowloon Yuan in Jing Zhou city	wrong subject
Zurawsky, M. A.; Robertson, W. D.; Ptacek, C. J.; Schiff, S. L.	2004	Geochemical stability of phosphorus solids below septic system infiltration beds	wrong subject
