# Supplementary material for: Existing evidence related to soil retention of phosphorus from on-site wastewater treatment systems in boreal and temperate climate zones: a systematic map
Source: Environ Evid. 2023 Apr 3;12:6. doi: 10.1186/s13750-023-00300-7 (PMC11378865; doi:10.1186/s13750-023-00300-7)
Supplement: Supplementary file 5 — Additional file 5. Database. [file 13750_2023_300_MOESM5_ESM.xlsx]

## Sheet: Generic article information
Article ID	Study ID	Full reference	Report type	First author	Year of publication	E mail, corresponding author	Country	State	Region	Latitude (dec)	Longitude (dec)	Climate zone	Study setting	Study domain (for fieldstudies)/study set-up (for laboratory studies)	Comment study setting/location/set-up	Language	Aim of study	Reported measurements/outcomes	Comment, Reported measurements/outcomes	P species	Unit	Page/table/figure	Comment	Comment
Aaltonen 1995		Aaltonen J, Andersson P. Långsiktig reningskapacitet hos markbäddar och infiltrationsanläggningar. Stockholm: Institutionen för anläggning och miljö, KTH Royal Institute of Technology; 1995.	Report from research institute or university	Aaltonen J	1995	ND	Sweden	-	Several, actual sites not reported	60	15	Dfc	Field study	vadose zone, within facility		Swedish	to give a picture of nitrogen and phosphorus removal in soil op beds over a long time.	P removal efficiency	at different points in time	unclear	%	Figures 6-9; Table 4
Abrahamsson 2010		Abrahamsson I. Vattenkemiska tillstånd och trender i vattendrag på Gotland [Internet]. Länsstyrelsen i Gotlands län; 2010. Available from: http://urn.kb.se/resolve?urn=urn:nbn:se:naturvardsverket:diva-2971	Government report	Abrahamsson I	2010	ND	Sweden	-	Gotland	57.2	18.4333	Dfb	Field study	surface water		Swedish	to evaluate the effects of improvements of OWSs on the nutrient levels in Halorån.	reduction of P in surface water	after decommission/improvements of OWSs	total P, phosphate	%	Figure 8	The relevant partial study at p. 18
Adhanom 2018		Adhanom G, Hughes J, Odindo A. The effect of anaerobic baffled reactor effluent on nitrogen and phosphorus leaching from four soils in a laboratory column experiment. Water Sa. 2018;44(1):1-12.	Journal article	Adhanom G	2018	goitomta@gmail.com	South Africa	-	-	-	-	-	Laboratory study	soil coumn		English	to evaluate in both up-flow and down-flow columns: (i) the effect of soil type on N and P leaching following ABR (anaerobic baffled reactor) effluent application, and (ii) the effect of effluent application rate on N and P leaching from soil.	amount of applied P leached	after application of wastewater at different flow rates	phosphate	%	Table 2; Figure 5	Up-flow and down-flow, respectively
																		concentration of P in water after infiltration	at different pore volumes and at different flow rates	phosphate	-	Figure 6
Ahmed 2016		Ahmed MA, Abusam A. Performance Efficiency and Design Criteria of a Peat System for Treating Septic Tank Effluents. International Proceedings of Chemical, Biological and Environment Engineering. 2016;94(17):109-14.	Conference paper	Ahmed ME	2016	miahmed@kisr.edu.kw	Kuwait	-	-	-	-	-	Laboratory study	soil column		English	to evaluate the treatment efficiencies of vertical peat filters for the treatment of septic tank effluents and to extract peat filter design and operational parameters to facilitate scale-up and in situ application.	P removal efficiency		phosphate	%	Figure 2
																		concentration of P in water after infiltration	at different points in time	phosphate	mg/l	Figure 5
Ak 2014		Ak M, Gunduz O. Fate of Nutrients in Secondary Treated Municipal Wastewater during Percolation through the Soil Media. Clean-Soil Air Water. 2014;42(8):1036-43.	Journal article	Ak M	2014	orhan.gunduz@deu.edu.tr	Turkey	-	-	-	-	-	Laboratory study	soil column		English	to investigate the fate of nutrients in secondary treated municipal wastewater during its percolation through soil media in a laboratory scale SAT (soil aquifer treatment) system.	concentration of P in water before and after infiltration	at different soil depths, at different points in time and at different wetting/drying regimes	phosphate	mg/l	Table 4; Figure 7	Laboratory scale SAT system	Operating under different wetting/drying regimes
																		P removal efficiency	at different soil depths, at different points in time and at different wetting/drying regimes	phosphate	%	Figure 7
Alhajjar 1989		Alhajjar BJ, Harkin JM, Chesters G. Detergent Formula Effect on Transport of Nutrients to Ground Water from Septic Systems. Ground Water. 1989;27(2):209-19.	Journal article	Alhajjar BJ	1989	ND	USA	Wisconsin	South central Wisconsin	43	-89	Dfa	Field study	groundwater zone		English	to investigate the effects of two major laundry detergent types, namely phosphate built (P04) and carbonate built (C03) formulations, to evaluate potential contamination of individual ground-water supplies from upgradient septic tank systems, using test wells along the downflow path of effluent migration from drainfields to home water supply wells and stochastic modeling of the data.	transport of P from septic tanks to groundwater		total P	%	Table 5	Households using C03-built and P04-built detergents, respectively.
																		concentration of P in groundwater related to wastewater discharge	before and after infiltration and upgradient	total P	mg/l	Tables 1, 2
Alhajjar 1990		Alhajjar BJ, Linn Gould C, Chesters G, Harkin JM. Influence of detergent formulation on nutrient movement through sand columns simulating mound and conventional septic system drainfields. Journal of Contaminant Hydrology. 1990;6(4):337-56.	Journal article	Alhajjar BJ	1990	ND	USA	Wisconsin	-	-	-	-	Laboratory study	soil column		English	to examine the effects of phosphate (P) and zeolite (Z)-built detergents on leaching of N and P through sand columns simulating septic system drainfields in laboratory columns.	concentration of P in water before and after infiltration	at different points in time	total P, phosphate, organic P	mg/l	Tables 3, 4, 6; Figure 2	Measurements under aerobic and anaerobic conditions, respectively
Al-Shiekh Khalil 2004		Al-Shiekh Khalil W, Goonetilleke A, Duval P. Use of undistrubed soil columns to evaluate soil capability to renovate on-site sewage treatment system effluent. In: Converse J, editor. Proceedings of the 10th National Symposium on individual and Small Community Sewage Systems. Michigan, USA: American Society of Agricultural Engineers; 2004. pp. 201-9.	Conference paper	Al-Shiekh Khalil WR	2004	ND	Australia	Queensland	-	-	-	-	Laboratory study	soil column		English	to investigate the capabilities of different soil types to ameliorate effluent from on-site sewage treatment systems.	P removal efficiency	at different soil depths	total P	%	Table 3	Also ultisols and oxisols investigated - these are excluded
Amador 2010		Amador JA, Potts DA, Loomis GW, Kalen DV, Patenaude EL, Gorres JH. Improvement of Hydraulic and Water Quality Renovation Functions by Intermittent Aeration of Soil Treatment Areas in Onsite Wastewater Treatment Systems. Water. 2010;2(4):886-903.	Journal article	Amador JA	2010	jamador@uri.edu	USA	Rhode Island	Washington County	41.4	-71.6	Dfa	Field study	vadose zone, in natural soil environment		English	to test intermittent aeration of soil treatment areas (STAs) for its ability to improve the hydraulic and water quality functions of existing OWTS.	concentration of P in water before and after infiltration	at different soil depths	total P	mg/l	Table 3	Phase I (before intermittent soil aeration) relevant; Phase II (intermittent soil aeration) not relevant
																		P removal efficiency		total P	%	Figure 4	Phase I (before intermittent soil aeration) relevant; Phase II (intermittent soil aeration) not relevant
																		P removal rate	at different hydraulic loading rates	total P	mg/m2/day	Figures 5, 6	Phase I (before intermittent soil aeration) relevant; Phase II (intermittent soil aeration) not relevant
Arias 2005		Arias CA, Brix H. Phosphorus removal in constructed wetlands: can suitable alternative media be identified? Water Science and Technology. 2005;51(9):267-73.	Journal article	Arias CA	2005	carlos.arias@biology.au.dk	Denmark	-	-	-	-	-	Laboratory study	soil column		English	to evaluate some calcium-rich materials potentially useful as P-binding media in constructed wetlands.	concentration of P in water before and after infiltration	at different accumulated hydraulic loadings	total P	-	Figure 2	Water filter sand Faxe from Denmark relevant, the other materials not
Arnade 1999		Arnade LJ. Seasonal correlation of well contamination and septic tank distance. Ground Water. 1999;37(6):920-3.	Journal article	Arnade LJ	1999	larnade@bol.net	USA	Florida	Palm Bay	28	-80.7	Cfa	Field study	groundwater zone		English	to assess (1) the effects of season on the fecal coliform and nutrient contamination of the wells and well distances from septic tanks; (2) the relationships between the contamination concentrations of the wells during both seasons and the following variables: septic tank distance, septic tank age, septic tank pumping frequency, septic tank type, average sewage outflow, well type, well location, …	concentration of P in groundwater related to wastewater discharge	in residential wells at different distances from septic tanks	phosphate	mg/l	Table 3	Comparison between wet and dry season	Also other variables analysed: septic tank age, septic tank pumping frequency, septic tank type, average sewage outflow, number of people in the household, well location, well age, and well depth during both seasons.
Arnscheidt 2007		Arnscheidt J, Jordan P, Li S, McCormick S, McFaul R, McGrogan HJ, et al. Defining the sources of low-flow phosphorus transfers in complex catchments. Science of the Total Environment. 2007;382(1):1-13.	Journal article	Arnscheidt J	2007	p.jordan@ulster.ac.uk	UK	Northern Ireland	Lough Neagh	54.4	-6.9	Cfb	Field study	surface water		English	to investigate the extent of and reasons for low-flow nutrient transfer in three small rural stream catchments using an integrated series of survey methods.	concentration of P in surface water	at the outlet of three catchments	total P	mg/l	Figure 3	Qualitative assessment of contribution from septic tanks
Aulenbach 1985		Aulenbach DB, Nie, M. Phosphorus transformation in a rapid infiltration column. Northeastern Environmental Science. 1985;4(3-4):149-54.	Journal article	Aulenbach DB	1985	ND	USA	New York	-	-	-	-	Laboratory study	soil column		English	to investigate the reasons that rapid infiltration into sand with the absence of clay has the ability for continuous removal of phosphorus and to determine the role of biomass activity in sand.	concentration of P in water before and after infiltration	at different soil depths, before and after sterilization	total P, orthophosphate, organic P	mg/l	Figures 3, 6; Table 3
																		P removal efficiency	at different soil depths, before and after sterilization	total P	%	Figure 5
Aulenbach 1988		Aulenbach DB, Meisheng N. Studies on the mechanism of phosphorus removal from treated wastewater by sand. Journal of the Water Pollution Control Federation. 1988;60(12):2089-94.	Journal article	Aulenbach DB	1988	ND	USA	New York	-	-	-	-	Laboratory study	soil column		English	to investigate how rapid infiltration into sand can produce continuous removal of phosphorus from secondary effluent.	P removal efficiency	in biotic and an abiotic sand columns, respectively	phosphate, total P	%	Table 2
																		concentration of P in water before and after infiltration	at different points in time, in biotic and an abiotic sand columns, respectively	total P	mg/l	Figure 1
Baer 2019		Baer S, Robertson W, Spoelstra J, Schiff S. Phosphorus and nitrogen loading to Lake Huron from septic systems at Grand Bend, ON. Journal of Great Lakes Research. 2019;45(3):642-50.	Journal article	Baer S	2019	wroberts@uwaterloo.ca	Canada	Ontario	Grand Bend	43.3	-81.8	Dfb	Field study	groundwater zone		English	to assess groundwater nutrient loading to a lake where septic systems are used for wastewater disposal.	concentration of P in groundwater related to wastewater discharge	at different soil depths and at different sites along the beach	dissolved reactive P	µg/l	Figures 2, 4	Monitoring was designed to target aquifer water quality at the downstream end of this local flow system, just prior to discharging into Lake Huron.
																		concentration of P in soil after infiltration	at different soil depths, compared to control site	bicarbonate extractable P, acid extractable P	mg/kg	Figure 6
																		P loading	to surface water	dissolved reactive P	kg/year	Table 1
Bame 2010		Bame I, Hughes J, Titshall L, Buckley C. Nutrient distribution in three contrasting soils after anaerobic baffled reactor effluent application: a soil column study. Proceedings of the 19th World Congress of Soil Science: Soil solutions for a changing world. August 1-6, 2010; Brisbane, Australia. Symposium 412 Management and protection of receiving environments; 2010:131-4.	Conference paper	Bame I	2010	Bame@ukzn.ac.za	South Africa	-	-	-	-	-	Laboratory study	soil column		English	to evaluate the distribution of some plant nutrients in soil after leaching with ABR effluent, with a view to its use for irrigation in small-scale, peri-urban agriculture.	concentration of P in soil after infiltration	at different soil depths, compared with distilled water infiltrated soils	total P	mg/kg	Table 4
																		quantity of P retained in soil after infiltration		total P	mg/kg	Table 3
Bame 2013		Bame IB, Hughes JC, Titshall LW, Buckley CA. Leachate characteristics as influenced by application of anaerobic baffled reactor effluent to three soils: a soil column study. Chemosphere. 2013;93(9):2171-9.	Journal article	Bame I	2013	bongsiysi@gmail.com	South Africa	-	-	-	-	-	Laboratory study	soil column		English	to evaluate: (i) the changes in leachate characteristics after anaerobic baffled reactor (ABR) effluent application to three contrasting soils and; (ii) the capacity of these soils to retain plant nutrients from the applied effluent.	concentration of P in water before and after infiltration	at different pore volumes	phosphate	mmolc/l	Figure 2
Barbagli 2019		Barbagli A, Jensen BN, Raza M, Schuth C, Rossetto R. Assessment of soil buffer capacity on nutrients and pharmaceuticals in nature-based solution applications. Environmental Science and Pollution Research. 2019;26(1):759-74.	Journal article	Barbagli A	2019	r.rossetto@santannapisa.it	Italy	-	-	-	-	-	Laboratory study	soil column		English	to compare the behavior of two soils characterized by large differences in organic matter content in order to provide information on nutrients and the fate of Carbamazepine and Diclofenac, as well as on changes on other water constituents, when considering the soil-water continuum in designing nature-based solutions for improving TWW quality.	change of concentration of P in water from inflow to outflow	at different points in time	phosphate	%	text p. 768; Figure 7
Barringer 2006		Barringer JL, Szabo Z, Schneider D, Atkinson WD, Gallagher RA. Mercury in ground water, septage, leach-field effluent, and soils in residential areas, New Jersey coastal plain. Science of the Total Environment. 2006;361(1-3):144-62.	Journal article	Barringer JL	2006	jbarring@usgs.gov	USA	New Jersey	Gloucester County	39.6	-74.8	Dfa	Field study	groundwater zone		English	to present and discuss the chemistry of: (a) water from domestic and observation wells, (b) septage and leach-field effluent, and (c) soils, in order to evaluate factors that control the fate and transport of Hg within the aquifer and to identify possible mechanisms for the mobilization of Hg.	concentration of P in groundwater related to wastewater discharge	in wastewater discharge and at different distances from leach field	phosphate	mg/l	Tables 3, 4
Bedla 2019		Bedla D, Dacewicz E. Data clustering analysis in the assessment of wastes using in the sewage filtration. Journal of Water and Land Development. 2019;41(1):31-6.	Journal article	Bedla D	2019	d.bedla@ur.krakow.pl	Poland	-	-	-	-	-	Laboratory study	soil column		English	to assess the efficiency of vertical flow filters in removing pollutants such as organic biogenic compounds and suspended solids.	concentration of P in water before and after infiltration	at different hydraulic loading rates	phosphate	mg/l	Tables 1, 2	Sand relevant, the other materials not
Besançon 2017		Besancon A, Pidou M, Jeffrey P, Jefferson B, Le Corre KS. Impact of pre-treatment technologies on soil aquifer treatment. Journal of Water Reuse and Desalination. 2017;7(1):1-10.	Journal article	Besançon A	2017	k.s.lecorrepidou@cranfield.ac.uk	UK	England	-	-	-	-	Laboratory study	soil column		English	to compare the impact of three types of technologies including a conventional activated sludge (CAS) process, a membrane bioreactor (MBR), a vertical flow reed bed (VFRB), used as single units or as multi-barrier systems, on soil aquifer treatment performances and infiltration rates.	concentration of P in water before and after infiltration	at different points in time	phosphate	mg/l	Table 1; Figure 3	Compares the concentrations in the effluents of the columns fed with effluents from various pre-treatment trains.
Billur 1985		Billur N, Siber S. A Laboratory Study to Determine the Acceptability of Oxidation Pond Effluent by Soil. In: Curi K, editor. Appropriate Waste Management for Developing Countries. Boston, MA: Springer US; 1985. p. 549-61.	Conference paper	Billur N	1985	ND	Turkey	-	-	-	-	-	Laboratory study	soil column		English	to evaluate the acceptability of the oxidation pond effluent by the soil of the area near the pond.	P removal rate	at different points in time, hydraulic loading rates and at different column lengths	phosphate	g	Figure 7
Bori Akadar 2014		Bori Akadar A, Bourioug M, Mohamed N, Alaoui-Sossé B, Cavalli E. Evaluation of Effectiveness of Domestic Wastewater Treatment by Infiltration Through Sand and Pozzolana in PVC Columns. International Journal of Environmental Research. 2014;8(3):515-22.	Journal article	Bori Akadar A	2014	abdoulkader.abdoulkader_bori@univ-fcomte.fr	France	-	-	-	-	-	Laboratory study	soil column		English	to evaluate the effectiveness of domestic wastewater treatments by granular materials (sand and pozzolana), which are available and cheap in Djibouti, and to compare the performance of sand and pozzolana filters in removal of microorganisms and organic matter, and conversion to nutrients which have the positive impact on crop productivity.	P removal efficiency	at different points in time	total P	%	p. 519
Borowski 2012		Borowski WS, Aguiar TA, Jolly EC, Hunter J, Stockwell RD, Albright MS, et al. Characteristics and Environmental Problems of a Eutrophic, Seasonally-stratified Lake, Wilgreen Lake, Madison County, Kentucky. Journal of the Kentucky Academy of Science. 2012;73(1):41-69.	Journal article	Borowski WS	2012	w.borowski@eku.edu	USA	Kentucky	Madison County	37.0667	-84.0333	Cfa	Field study	surface water		English	to make a general assessment of water quality, and to identify the major nutrient sources that cause eutrophication of Wilgreen lake.	concentration of P in surface water	at different distances from clustered septic systems	dissolved P	mg/l	Figures 10, 11
Brandes 1980		Brandes M. Effect of Precipitation and Evapotranspiration of a Septic Tank-Sand Filter Disposal System. Journal Water Pollution Control Federation. 1980;52(1):59-75.	Journal article	Brandes M	1980	ND	Canada	Ontario	Orillia	44.6	-79.4	Dfb	Field study	vadose zone, within facility		English	to investigate the year-long operation of a newly constructed large underdrained sand filter and to determine the effect of atmospheric precipitation and evapotranspiration on the removal of chemical and bacterial contaminants by the sand filter medium.	P removal efficiency	during different periods, with various precipitation and evapotranspiration values	total P, dissolved P	%	Tables 3, 4
																		amount of P from the wastewater retained by soil		total P	g	Table 4
Brooks 1984		Brooks JL, Rock CA, Struchtemeyer RA. Use of Peat for On-Site Wastewater Treatment: II. Field Studies. Journal of Environmental Quality. 1984;13(4):524-30.	Journal article	Brooks JL	1984	ND	USA	Maine	ND	50	-69.5	Dfc	Field study	vadose zone, within facility		English	to monitor STE treatment achieved in peat filter beds of various designs.	P removal efficiency		total P	%	Table 2	Compares the performance of different filter bed designs.
																		concentration of P in water after infiltration	at different P loading rates and at different seasons	dissolved P	mg/l	Figure 4
																		concentration of P in water after infiltration	at different bed lengths and at different points in time	dissolved P	mg/l	Figure 5
Bylund 1992		Bylund S, Olofsson T. NATURANPASSAT- DRIFTSNÅLT - Öppna filterbäddar, tre nya anläggningar / Open Low-loaded Filter Basins. Vatten. 1992(1):74-5.	Journal article	Bylund S	1992	ND	Sweden	-	Jämtland	63.04	14.17	Dfc	Field study	vadose zone, within facility		Swedish	to obtain more knowledge of function and long term results regarding open low-loaded filter basins with drains, which will simplify design of new treatment units.	P removal efficiency		total P	%	In introduction
																		concentration of P in water after infiltration	at different points in time	total P	mg/l	Figure 3
Bylund 2003		Bylund S. Studie av funktion och reningsresultat i öppna filterbäddar. Stockholm: Svenskt Vatten; 2003. Report No.: 12.	Report from research institute or university	Bylund S	2003	svensktvatten@svensktvatten.se	Sweden	-	Jämtland, Bekinge, Västergötland	59.95	14.5	Dfc	Field study	vadose zone, within facility		Swedish	to investigate reduction of organic matter (BOD) and phosphorus in six open filter beds, related to actual flow and water temperature.	P removal efficiency		total P	%	Table 7.6
																		concentration of P in water before and after infiltration	at different points in time	total P	mg/l	Table 7.7
Carroll 2006		Carroll S, Goonetilleke A, Khalil WAS, Frost R. Assessment via discriminant analysis of soil suitability for effluent renovation using undisturbed soil columns. Geoderma. 2006;131(1-2):201-17.	Journal article	Carroll S	2006	ND	Australia	Queensland	-	-	-	-	Laboratory study	soil column		English	to investigate the ability of the different soils to provide suitable attenuation and removal of sewage effluents, and in particular nutrients (nitrogen and phosphorus).	P removal efficiency	at different soil depths	phosphate	%	Table 4
Cesoniene 2017		Cesoniene L, Dulova N, Eymontt A, Gugalai M, Joutsjoki V, Pachel K, et al. The chemical and microbiological assessment of water and soil samples. Luke: Naturresursinstitutet; 2017. Report No.: 1.	Government report	Cesoniene L (editor)	2017	ND	Finland	-	Nurmijärvi	60.05	24.0833	Dfc	Field study	vadose zone, within facility		English	to make an enviro-hygienic (chemical and microbiological) assessment for the waste water treatment systems In the VillageWaters-project partner countries.	concentration of P in water before and after infiltration		total P, dissolved P	mg/l	Table 3.2.2.1	Studies in Latvia and Estonia: too big facilities or doesn't seem to have a soil infiltration part
Cha 2005		Cha W, Choi H, Kim J, Cho J. Water quality dependence on the depth of the vadose zone in SAT-simulated soil columns. Water Supply. 2005;5(1):17-24.	Journal article	Cha W	2005	ND	South Korea	-	-	-	-	-	Laboratory study	soil column		English	to look at the effects the depth of the unsaturated vadose zone have on the water quality of SAT-treated effluents when the SAT system is to be applied in shallow unsaturated aquifer zones.	P removal efficiency		phosphate	-	Page 22
Cha 2006		Cha W, Kim J, Choi H. Evaluation of steel slag for organic and inorganic removals in soil aquifer treatment. Water Research. 2006;40(5):1034-42.	Journal article	Cha W	2006	woosuk.cha@asu.edu	South Korea	-	-	-	-	-	Laboratory study	soil column		English	to investigate if the use of steel slag as an additive may influence the water quality of SAT-treated effluent with a help of higher sorption capacity of steel slag. Comparisons were made with both natural soil and the mixture of soil and slag as filling materials for SAT columns.	P removal efficiency	at different points in time	phosphate	%	Table 4	Columns were operated in either unsaturated or saturated condition.
Check 1994		Check GG, Waller DH, Lee SA, Pask DA, Mooers JD. The Lateral-Flow Sand-Filter System for Septic-Tank Effluent Treatment. Water Environment Research. 1994;66(7):919-28.	Journal article	Check GG	1994	ND	Canada	Nova Scotia	-	-	-	-	Laboratory study	pilot-scale facility		English	to monitor and evaluate a Lateral Flow Sand Filter (LFSF) system, to document the system, evaluate its treatment capabilities, and suggest design improvements (where necessary) for the lateral-flow sand-filter (LFSF) system.	P removal efficiency		phosphate	%	Table 3	Laboratory models of lateral-flow sand-filter system
																		concentration of P in water after infiltration	at different points in time and after different infiltration lengths	phosphate	mg/l	Figure 4	Laboratory models of lateral-flow sand-filter system
Chen 2021		Chen FM, Li GW, Li XG, Wang HQ, Wu HB, Li JX, et al. The cotreatment of old landfill leachate and domestic sewage in rural areas by deep subsurface wastewater infiltration system (SWIS): Performance and bacterial community. Environmental Pollution. 2021;274:1-10.	Journal article	Chen FM	2021	zhanglieyu@163.com	China	-	-	-	-	-	Laboratory study	soil column		English	to further elucidate the relationship between denitrification and re-fractory organic degradation.	concentration of P in water before and after infiltration	at different points in time	total P	mg/l	Figure 1	Set up S1 (the control system) relevant, S2 not (mixed wastewater consisting of old landfill leachate and domestic sewage)
Chen 1988		Chen M. Pollution of ground water by nutrients and fecal coliforms from lakeshore septic tank systems. Water Air and Soil Pollution. 1988;37(3-4):407-17.	Journal article	Chen M	1988	ND	USA	New York	North East	43	-74	Dfb	Field study	groundwater zone		English	to obtain information on the degree of ground water pollution from septic tanks.	concentration of P in groundwater related to wastewater discharge	at different depths and at different distances from the discharge point	phosphate	µg/l	Tables 2, 3, 5
Cheung 2000		Cheung KC, Venkitachalam TH. Improving phosphate removal of sand infiltration system using alkaline fly ash. Chemosphere. 2000;41(1-2):243-9.	Journal article	Cheung KC	2000	ND	Australia	Western Australia	-	-	-	-	Laboratory study	soil column		English	to examine the P removal capabilities of alkaline precipitator and lagoon fly ashes.	concentration of P in water after infiltration	at different points in time	phosphate	mg/l	Figures 3, 4	Spearwood sand used as control - relevant
																		P removal efficiency		phosphate	%	Page 247
Cheung 2004		Cheung KC, Venkitachalam TH. Assessment of contamination by percolation of septic tank effluent through natural and amended soils. Environmental Geochemistry and Health. 2004;26(2-3):157-68.	Journal article	Cheung KC	2004	biochung@hkbu.edu.hk	Australia	Western Australia	-	-	-	-	Laboratory study	soil column		English	to 1) compare the treatment of septic tank effluent by different fill materials, including Spearwood sand, Merribrook loamy sand, lagoon fly ash, sand amended with 20% red mud gypsum, and sand amended with 30 and 60% lagoon fly ash; 2) examine the leaching of selected metals into treated effluent from fly ash applied to the sand; and 3) evaluate the overall feasibility of utilizing lagoon fly ash…	P removal efficiency		total P	%	Table 5
																		concentration of P in water after infiltration	at different points in time	phosphate	mg/l	Figure 5
Chowdhry 1974		Chowdhry NA. Domestic sewage treatment by underdrained filter systems. Toronto: Ministry of Environment; 1974. Report No.: 93.	Government report	Chowdhry NA	1974	ND	Canada	Ontario	Toronto	43.9	-78.9	Dfb	Field study	vadose zone, within facility	pilot facility	English	to evaluate the efficiency of underdrained filter systems for domestic sewage treatment.	concentration of P in water before and after infiltration	at different periods of time	total P	mg/l	Page 30; Table 26	Values equal to or less in 15%, 50% and 85% of the test results reported.
																		P removal efficiency		total P	%	Page 30
Chowdhry 1977		Chowdhry NA. Septic tank - sand filter systems for treatment of domestic sewage. Ontario: Ministry of the Environment; 1977. Report No.: 64.	Government report	Chowdhry NA	1977	ND	Canada	Ontario	Toronto	43.9	-78.9	Dfb	Field study	vadose zone, within facility	pilot facility	English	to determine the capability of four filters for the treatment of private waste, in particular for reducing the phosphorus content.	concentration of P in water before and after infiltration	at different periods of time	total P	mg/l	Table 18	Values equal to or less in 15%, 50% and 85% of the test results reported.	Continuation of Chowdry 1974
																		P removal efficiency		total P	%	Page 14
Claveau-Mallet 2020		Claveau-Mallet D, Seltani H, Comeau Y. Phosphorus Removal and Carbon Dioxide Capture in a Pilot Conventional Septic System Upgraded with a Sidestream Steel Slag Filter. Water. 2020;12(1).	Journal article	Claveau-Mallet D	2020	dominique.claveau-mallet@polymtl.ca	Canada	Quebec	-	-	-	-	Laboratory study	Pilot-scale facility		English	to demonstrate the removal of the phosphorus and carbondioxide capture potential of a conventional septic system upgraded with a sidestream steel slag filter used in recirculation mode.	P removal efficiency	at different points in time	total P, phosphate	%	Figure 3	TP loads were calculated for an arbitrary reference of 10,000 individual septic systems with an influent flowrate of 1620 L/d
Close 1989		Close ME. Effects of septic tank effluent on chemical quality of alluvial gravel aquifers. New Zealand Journal of Marine and Freshwater Research. 1989;23(2):275-86.	Journal article	Close ME	1989	ND	New Zealand	-	Canterbury Plains	-43.61	172.31	Cfb	Field study	groundwater zone		English	to determine the movement and attenuation of septic tank effluent in alluvial gravel aquifers, and to identify compounds which would be useful in identifying septic tank effluent in domestic wells.	concentration ratios (Cgw/Ceff) of P	at different distances from boulder pit	dissolved reactive P, dissolved P	-	Tables 3, 5
Coble 1981		Coble LW. Influence on Groundwater from the Bermed Infiltration Pond. Journal of Environmental Health. 1981;44(1):27-31.	Journal article	Coble LW	1981	ND	USA	Maryland	Dorchester County	38.5	-76	Cfa	Field study	groundwater zone		English	to evaluate groundwater contamination from bermed infiltration ponds to determine protection distances from water supply systems.	concentration of P in groundwater related to wastewater discharge	at different distances from the pond	phosphate, polyphosphate, total P	mg/l	Table 2; Figure 5
Cogger 1984		Cogger CG, Carlile BL. Field Performance of Conventional and Alternative Septic Systems in Wet Soils. Journal of Environmental Quality. 1984;13(1):137-42.	Journal article	Cogger CG	1984	ND	USA	North Carolina	Craven, Hyde, New Hanover	34.5	-77.4	Cfa	Field study	groundwater zone		English	to evaluate the performance of both conventional and alternative septic systems in soils with high water tables, and to identify those factors that affect the success of septic systems under these conditions.	concentration of P in groundwater related to wastewater discharge	at different distances from the septic tank effluent, with different periods of saturation	total P	mg/l	Table 3	Several sites with utisols studies - these are not included in the database since utisols are not eligible according to the criteria
Cogger 1988		Cogger CG, Hajjar LM, Moe CL, Sobsey MD. Septic System Performance on a Coastal Barrier Island. Journal of Environmental Quality. 1988;17(3):401-8.	Journal article	Cogger CG	1988	ND	USA	North Carolina	Corolla	36	-75	Cfa	Field study	groundwater zone		English	to evaluate the treatment of chemical and microbial wastes from septic systems in a coastal environment; to study the effects of loading rate and water table depth on wastewater treatment.	concentration of P in groundwater related to wastewater discharge	at different soil depths and at different distances from septic tank effluent and at different hydraulic loading rates	dissolved P	mg/l	Tables 2, 3
																		concentration of P in groundwater related to wastewater discharge	adjacent to trenches with different hydraulic loading rates, at different points in time	dissolved P	mg/l	Figures 4, 5
Cooper 2015	Cooper 2015 (1)	Cooper JA, Loomis GW, Kalen DV, Amador JA. Evaluation of Water Quality Functions of Conventional and Advanced Soil-Based Onsite Wastewater Treatment Systems. Journal of Environmental Quality. 2015;44(3):953-62.	Journal article	Cooper JA	2015	jen_cooper@my.uri.edu	USA	Rhode Island	-	-	-	-	Laboratory study	soil column	mesocosms; intact soil cores from drainfields	English	to evaluate the wastewater renovation functions of two types of shallow narrow drainfields and a pipe and stone (P & S) drainfield.	concentration of P in water before and after infiltration	at different points in time	total P	mg/l	Supplemental Figure S4	Estimates of field-scale mass loading from septic tank performed
	Cooper 2015 (2)								South Kingstown	41.05	-71.05	Dfa	Field study	vadose zone, within facility				concentration of P in water before and after infiltration		total P, phosphate	mg/l	Table 2
Cooper 2016		Cooper JA, Loomis GW, Amador JA. Hell and High Water: Diminished Septic System Performance in Coastal Regions Due to Climate Change. Plos One. 2016;11(9):1-18.	Journal article	Cooper JA	2016	jencooper@ufl.edu	USA	Rhode Island	-	-	-	-	Laboratory study	soil column	mesocosms; intact soil cores from drainfields	English	to test the hypothesis that climate change (higher shallower water table and increased temperature) would diminish removal of fecal coliform bacteria, viral surrogates, and total P in conventional and shallow narrow STAs, whereas removal of BOD5 and total N would be marginally improved.	P removal efficiency		total P	%	Figure 5	Under present climate and climate change scenarios, respectively
Corbett 2002		Corbet DR, Dillon K, Burnett W, Schaefer G. The spatial variability of nitrogen and phosphorus concentration in a sand aquifer influenced by onsite sewage treatment and disposal systems: a case study on St. George Island, Florida. Environmental Pollution. 2002;117(2):337-45.	Journal article	Corbett RD	2002	corbettd@mail.ecu.edu	USA	Florida	St. George Island	29.65	-84.9	Cfa	Field study	groundwater zone		English	to monitor nurient concentrations in groundwaters downfield from three onsite sewage treatment and disposal systems (OSTDS).	concentration of P in groundwater related to wastewater discharge	at different distances from the drainfield, and at background site	total P	mg/l	Tables 1, 2
Cui 2004		Cui LH, Zhu XZ, Liu Y, Liu W, Luo SM, Xiao X. Bioremediation of artificial soil rapid infiltration system treating municipal wastewater. Proceedings of the Seventh International In Situ and On-Site Bioremediation Symposium. June 2-3, 2003; Orlando, Florida, USA. Columbus: Battelle Press; 2004.	Conference paper	Cui LH	2004	ND	China	-	-	-	-	-	Laboratory study	soil column		English	to find out a way not only to enhance the biodegradation capability and removal efficiency of the ASRI system and to reduce problems such as organic accumulation and soil clogging in the system, using phytoremediation, microbe remediation and earthworm remediation.	P removal efficiency	controls of interest in experiments with and without different plant species or earthworms and at two wetting to drying regimes	total P	%	Tables 2-5
Dackman 1961		Dackman T, Nilsson K. Undersökning av anläggning för infiltration av avloppsvatten. Vattenhygien. 1961;17:81-7.	Journal article	Dackman T	1961	ND	Sweden	-	Skåne	55.05	13.0833	Dfb	Field study	groundwater zone		Swedish	to evaluate the function of the facility and to estimate the potential impact on bath water.	concentration of P in groundwater related to wastewater discharge	at different distances from the drainfield	total P	mg/l	Figure 7
Danielescu 2021		Danielescu S, Van Stempvoort DR, McCrimmon C, Valipour R. The role of groundwater in loading of nutrients to a restricted bay in a Precambrian Shield lake Part 2.-Numerical modeling. Journal of Great Lakes Research. 2021;47(5):1273-87.	Journal article	Danielescu S	2021	dale.vanstempvoort@canada.ca	Canada	Ontario	Poplar Bay	53	-114.017	Dfc	Field study	groundwater zone		English	to probe the role of groundwater in the nutrient balance for a restricted bay of a Precambrian Shield lake that has undergone extensive shoreline development.	concentration of P in groundwater related to wastewater discharge	at different distances from the drainfield, and at background site. Tracers were used to account for dilution and P retention (removal by first order decay process) in the groundwater zone were estimated through FEFLOW simulations.	dissolved P	mg/l	Table 3	Tracers were used to account for dilution and P retention (removal by first order decay process) in the groundwater zone were estimated through FEFLOW simulations.
de Vries 1972		de Vries J. Soil Filtration of Wastewater Effluent and the Mechanism of Pore Clogging. Journal (Water Pollution Control Federation). 1972;44(4):565-73.	Journal article	de Vries J	1972	ND	Canada	British Columbia	-	-	-	-	Laboratory study	soil column		English	to 1) study the effects of heavy loading with effluent from a primary wastewater treatment plant on soil physical properties, 2) study the effects of soil treatment of municipal wastewater effluent on its chemical properties such as biochemical oxygen demand, total nitrogen content, NH4+ and NO3- nitrogen, and PO43 content.	concentration of P in water before and after infiltration	at different sand fractions	phosphate	mg/l	Table 1
Dierberg 1985		Dierberg FE, Brezonik PL. Nitrogen and phosphorus removal by cypress swamp sediments. Water, Air, and Soil Pollution. 1985;24(2):207-13.	Journal article	Dierberg FE	1985	ND	USA	Florida	-	-	-	-	Laboratory study	soil column		English	to evaluate the nutrient removal efficiencies of organic sediments from a cypress swamp under controlled (laboratory) conditions.	P removal efficiency		total P	%	Table 3
Dillon 1994		Dillon PJ, Scheider WA, Reid RA, Jeffries DS. Lakeshore Capacity Study: Part I—Test of Effects of Shoreline Development on the Trophic Status of Lakes. Lake and Reservoir Management. 1994;8(2):121-9.	Journal article	Dillon PJ	1994	ND	Canada	Ontario	Lakes: Jerry, Red Chalk, Blue Chalk, Chumb, Dickie, Harp	46.5	-85.5	Dfb	Field study	surface water		English	to test the assumption that all TP from private sewage disposal systems ultimately enters the lake.	P loading	loading from septic tank estimated from model but verified through mass balance	total P	mg/m3	Tables 4, 6, 7
Dudley 1973		Dudley JG, Stephenson DA. Nutrient enrichment of ground water from septic tank disposal systems: an Inland lake Renewal and Shoreland Management Demonstration Project Report. Madison: University of Wisconsin; 1973.	Report from research institute or university	Dudley JG	1973	ND	USA	Wisconsin	Eleven sites in north-central Wisconsin	45.55	-89.4	Dfb	Field study	groundwater zone		English	to investigate the occurrence and movement of effluent nutrient constituents in ground water adjacent to household septic-disposal systems.	concentration of P in groundwater related to wastewater discharge	at different distances from point of release	total P	mg/l	Figure 20; Table 8
Ebers 1984		Ebers T, Deckert J, Bischofsberger W. Studies of septic tank percolation systems using lysimeters. In: Recent investigations in the zone of aeration, Volume 2. Proceedings of the International Symposium. October 1-5 , 1984; Munich, West-Germany. Institute for Hydrogeology and Hydrochemistry of the Technical University of Munich; 1984:777-89.	Conference paper	Ebers T	1984	ND	Germany	-	-	-	-	-	Laboratory study	soil column		English	to investigate the pollution loading capacity of different soils.	P removal efficiency		phosphate	%	Table 2	Overlapping data; Ebers 1987
																		concentration of P in water before and after infiltration	at different soil depths	phosphate	mg/l	Figure 8
Ebers 1987		Ebers T, Bischofsberger W. Contamination of groundwater by septic tank percolation systems. Proceedings of the Thirteenth Biennale Conference of the International Association on Water Pollution Research and Control; August 17-22 1986, Rio De Janeiro, Brazil; published in Water Science and Technology. 1987;19(7):1275–9.	Conference paper	Ebers T	1987	ND	Germany	-	-	-	-	-	Laboratory study	soil column		English	to investigate the pollution loading capacity of different soils.	P removal efficiency		phosphate	%	Page 1277	Overlapping data; Ebers 1984
Edwards 1987		Edwards GS, Belnick TJ, Berschinski EJ. Limnological analysis of on-site wastewater impacts to the Seven Lakes areas of Snohomish County, Washington. 1987;3(1):146-56.	Journal article	Edwards GS	1987	ND	USA	Washington	Snohomish County	48.15	-122.3	Csb	Field study	surface water		English	to quantitatively evaluate shoreline septic system performance.	P loading to surface water	loading from septic tanks based on confirmed failiures and the assumption that other systems "achieve reasonable satisfactory P removal".	total P	kg/y	Tables 3, 4
Elmefors 2011		Elmefors E. Fosforavskiljning och hydraulisk konduktivitet i markbaserade reningssystem – Kornstorleksfördelningens betydelse [Student thesis]. Uppsala: Uppsala universitet; 2011.	Dissertation/thesis	Elmefors E	2011	ND	Sweden	-	Glanshammar; Örebro municipality	59.3	15.4	Dfb	Field study	vadose zone, within facility		Swedish	to investigate if measure of grain size distribution can be used in order to estimate phosphorus removal.	concentration of P in soil after infiltration	at different soil depths, compared to control site	total P	g/kg	Table 4
								-	Tullingsås; Strömsund municipality	63.8	15.5	Dfc
								-	Ringamåla; Karlshamn municipality	56.3	14.8	Dfb
								-	Halahult; Karlshamn municipality	56.3	15	Dfb
								-	Knivingaryd; Nybro municipality	56.9	16	Dfb
								-	Luvehult; Nybro municipality	56.8	16.1	Dfb
Elmefors 2013		Elmefors E, Ljung E. Markbäddars uppstartstid och påverkan på bäddens funktion vid användning av krossat berg: uppstartsfas. Uppsala: JTI – Institutet för jordbruks- och miljöteknik; 2013. Kretslopp & Avfall; 48.	Report from research institute or university	Elmefors E	2013	ND	Sweden	-	-	-	-	-	Laboratory study	soil column		Swedish	to investigate the start up-times of soil infiltration beds, built with natural gravel as well as crushed rock, and to compare hydraulic circumstances and purifying capacities.	concentration of P in water before and after infiltration	at different points in time	total P	mg/l	Figure 14
																		P removal efficiency	at different points in time	total P	%	Figure 15
Environment Agency UK 2007		Trick JK, Lelliott M, Pickup R, Heaton TE, Noy DJ. Assessing the impact of sewage effluent disposal on groundwater (phase 2): final report. Bristol: Environment Agency; 2007. Report No.: SC010070/SR1.	Government report	Trick JK	2007	ND	UK	England	Hampshire	51.05	-1.17	Cfb	Field study	groundwater zone		English	to characterise and quantify the impacts on groundwater from a small septic tank sewage treatment system discharge sited on a vulnerable Chalk aquifer.	concentration of P in groundwater related to wastewater discharge	at different sites in groundwater	total P, phosphate	mg/l	Table 7.2
Evans 2005		Evans DA. Assimilation and removal of phosphorus within the marshland upwelling system [Master thesis]: Louisiana State University and Agricultural and Mechanical College; 2005.	Dissertation/thesis	Evans DA	2005	devans5@lsu.edu	USA	Mississippi and Lousiana	Fort Fourchon, Louisiana; Moss Point, Mississippi; Bayou Segnette, Louisiana	29.75	-89.35	Cfa	Field study	groundwater zone		English	to 1) assess the treatment efficiency of the Marshland Upwelling System (MUS) for removing both total phosphorus and orthophosphate, 2) provide preliminary design and operational guidelines for phosphorus removal, 3) develop a parameter to project longevity of the MUS for treating phosphorus.	concentration of P in groundwater before and after infiltration	at different distances from wastewater discharge and at different points in time	phosphate, total P	mg/l	Figures 2.5; 2.7; 3.6	Overlapping data; Evans 2007	Marshland Upwelling system, but measurements are made in sediments and the study is hence relevant
																		removal rate constant		total P, phosphate	/m	Figure 2.7, Table 2.9
																		time to saturation		total P	y	Figures 2.9; 3.10
Evans 2007		Evans DA, Rusch KA. Phosphorus Treatment Capability of Marshland Upwelling System under High Background Salinity Conditions. Journal of Environmental Engineering. 2007;133(11):1061-71.	Journal article	Evans DA	2007	krusch@lsu.edu	USA	Mississippi	Moss Point	30.4	88.5	Cfa	Field study	groundwater zone		English	to 1) assess the treatment efficiency of the MUS for treating both total phosphorus and inorganic phosphorus (PO4-P) under high saline background conditions; 2) provide preliminary design and operational guidelines for phosphorus removal; and 3) develop a method to assess system longevity of the MUS for treating phosphorus.	concentration of P in groundwater before and after infiltration	at different distances from wastewater discharge and at different points in time	phosphate, total P	mg/l	Figures 4, 5	Overlapping data; Evans 2005	Marshland Upwelling system, but measurements are made in sediments and the study is hence relevant
Eveborn 2009		Eveborn D, Holm C, Gustafsson JP. Fosfor i infiltrationsbäddar: fastläggning, rörlighet och bedömningsmetoder. Stockholm: Svenskt Vatten AB. Svenskt Vatten Utveckling (SV-Utveckling); 2009:7.	Report from research institute or university	Eveborn D	2009	ND	Sweden	-	Blekinge, Jämtland	61	14.6667	Dfb, Dfc	Field study	vadose zone, within facility		Swedish	to improve the knowledge base concerning the phosphorus sorption capacity of soil infiltration systems and to facilitate decision-making and operation strategies concerning both new and existing systems.	concentration of P in the soil after infiltration	at different soil depths, compared to control site	total P	mg/kg	Figures 1, 7
																		concentration of P in water before and after infiltration	at different soil depths, in infiltration beds	phosphate	mg/l	Figure 2
Eveborn 2012		Eveborn D, Kong DG, Gustafsson JP. Wastewater treatment by soil infiltration: Long-term phosphorus removal. Journal of Contaminant Hydrology. 2012;140:24-33.	Journal article	Eveborn D	2012	eveborn@kth.se	Sweden	-	Blekinge, Jämtland	61	14.6667	Dfb, Dfc	Field study	vadose zone, within facility		English	to investigate the long-term phosphorus removal acquired in non-calcareous STS, and the mechanisms behind the observed removal.	concentration of P in the soil after infiltration	at different soil depths, in infiltration beds, including reference sample not exposed to wastewater	acid extractabel P, oxalate extractable P	mg/kg	Table 3; Figure 2
Eveborn 2014	Eveborn 2014 (1)	Eveborn D, Gustafsson JP, Elmefors E, Yu L, Eriksson A-K, Ljung E, et al. Phosphorus in soil treatment systems: Accumulation and mobility. Water Research. 2014;64:42-52.	Journal article	Eveborn D	2014	eveborn@kth.se	Sweden	-	Six locations in various parts of Sweden	60.025	15.425	Dfc	Field study	vadose zone, within facility		English	to: 1) Investigate the overall removal capacity in the unsaturated subsoil of the systems by calculating the amount of accumulated P. 2) Study the P leaching and P removal potential of soil materials from STS through pilot scale column experiments with reconstructed bed profiles. 3) Investigate the mechanisms behind the observed P retention and P release by evaluation of data from batch experimen…	concentration of P in the soil after infiltration	at different soil depths, including a non-exposed reference	total P	mg/g	Figure 2; Fig S1
	Eveborn 2014 (2)							-	-	-	-	-	Laboratory study	soil column				concentration of P in water before and after infiltration	at different points in time	total P	mg/l	Figure 5
Fetter 1977		Fetter CW. Attenuation of waste water elutriated through glacial outwash. Ground Water. 1977;15(5):365-71.	Journal article	Fetter CW	1977	ND	USA	Wisconsin	-	-	-	-	Laboratory study	soil column		English	to ascertain the fate of nitrogen, phosphorus and heavy metals contained in wastewater that was to be discharged into seepage pits in a stream terrace underlain calcareous glacial outwash soils.	concentration of P in water before and after infiltration		phosphate, total P	mg/l	Table 2
																		concentration of P in soil after infiltration	at different soil depths, with single sample from virgin soil as control	acid extractable P	mg/g	Table 3
Forbes 2004		Forbes MG, Dickson KR, Golden TD, Hudak P, Doyle RD. Dissolved Phosphorus Retention of Light-Weight Expanded Shale and Masonry Sand Used in Subsurface Flow Treatment Wetlands. Environ Sci Technol. 2004;38(3):892-8.	Journal article	Forbes MG	2004	socdog@msn.com	USA	Texas	-	-	-	-	Laboratory study	soil column		English	to assess P retention by two media, masonry sand and expanded shale (manufactured by Texas Industries, Streetman, Texas) in a subsurface flow constructed wetland and compare it to P retention in an adjacent surface flow wetland with native soil, and to compare the sorption capacity of these two materials as determined by isotherm experiments to their performance in both flow-through column experi…	P breakthrough curve (C/C0)		dissolved reactive P	-	Figure 5	Solely the column studies relevant - the others wetland studies
Fujii 1987		Fujii S, Somiya I, Takeda K. Water quality improvement of secondary effluent by an oxidation pond with subsequent sand filtration treatment. Water Science & Technology. 1987;19(12):93-9.	Journal article	Fujii S	1987	ND	Japan	-	-	-	-	-	Laboratory study	pilot-scale facility		English	to clarify the removal performance of nutrients and organics contained in secondary effluent by the oxidation pond and the subsequent sand filtration treatment, and to establish effective operation conditions for sand filtration treatment.	concentration of P in water before and after infiltration	at different filtration rates	particulate P, organic P, phosphate	mg/l	Figure 3	Pretreated in oxidation pond
Geary 2005		Geary PM. Effluent tracing and the transport of contaminants from a domestic septic system. Water Science & Technology. 2005;51(10):283-90.	Journal article	Geary PM	2005	ggpmg@alinga.newcastle.edu.au	Australia	New South Wales eller Western Australia?	Perth area	-32.8	151.9	Cfa	Field study	vadose zone, in natural soil environment		English	to investigate the movement and fate of the septic system contaminants from the soil absorption system.	concentration of P in water before and after infiltration	at different sites at the vadose zone/groundwater boundary	phosphate	mg/l	Table 1	Column studies not with wastewater	Lysimeters installed to the vadose zone/groundwater boundary.
Gibbs 1977		Gibbs MM. Soil renovation of effluent from a septic tank on a lake shore. New Zealand Journal of Science. 1977;20:255-63.	Journal article	Gibbs MM	1977	ND	New Zealand	North Island	Taupo disctric	-38.8	175.9	Cfb	Field study	groundwater zone		English	to consider the chemistry of the groundwater under an OWS and entering Lake Taupo.	concentration of P in water before and after infiltration	at the vadose zone/groundwater boundary	dissolved reactive P, total P	g/m3	Table 1	Comparison between summer and autumn nutrient concentrations	Measurements just beneath groundwater surface
																		P concentration isopleth		dissolved reactive P	g/m3	Figure 3
																		P removal efficiency		total P	%	Table 3
Gill 2009		Gill LW, O'Sulleabhain C, Misstear BDR, Johnston PM. Comparison of Stratified Sand Filters and Percolation Trenches for On-Site Wastewater Treatment. Journal of Environmental Engineering-Asce. 2009;135(1):8-16.	Journal article	Gill LW	2009	gilll@tcd.ie	Ireland	-	Two sites, 7 km apart, located in County Wicklow in eastern Ireland	52.9	-6.4	Cfb	Field study	vadose zone, in natural soil environment		English	to compare stratified sand filters and percolation trenches for on-site wastewater treatment.	P loading	at different soil depths beneath trench or sand filter	phosphate	g/day	Tables 1, 2; Figure 8	Compares two different kinds of percolation trenches
													Field study	vadose zone, within facility				P loading	at different sand depths within sand filter	phosphate	g/day	Tables 3, 4; Figure 8
																		P removal rate	at different P loading rates	phosphate	g/day	Figure 7
Gill 2009b		Gill LW, O’Luanaigh N, Johnston PM, Misstear BDR, O’Suilleabhain C. Nutrient loading on subsoils from on-site wastewater effluent, comparing septic tank and secondary treatment systems. Water Research. 2009;43:2739-49.	Journal article	Gill LW	2009	gilll@tcd.ie	Ireland	-	Not reported	53	-7.5	Cfb	Field study	vadose zone, in natural soil environment		English	to investigate the nutrient loadings occurring at different depths beneath the different percolation trenches and assess the implications in terms of groundwater pollution with respect to housing development in unsewered, rural areas.	P loading	from septic tank effluent and at different depths	phosphate	g/day	Table 4
																		concentration of P in water before and after infiltration	at different soil depths and at different points in time	phosphate	mg/l	Figure 7
														vadose zone, within facility				P loading	from septic tank effluent and at different depths	phosphate	g/day	Table 4
																		concentration of P in water before and after infiltration	at different soil depths and at different points in time	phosphate	mg/l	Figure 7
Gill 2018		Gill L, O’Flaherty V, Misstear B, Brophy L, Fennell C, Dubber D, et al. The Impact of On-site Domestic Wastewater Effluent on Rivers and Wells. Trinity College Dublin and National University of Ireland Galway; 2018. EPA Research: Climate - Water - Sustainability; 2018:251.	Government report	Gill L	2018	laurence.gill@tcd.ie	Ireland	-	Four areas in eastern Ireland	53.2	-6.8	Cfb	Field study	surface water		English	to evaluate the impact of domestic wastewater treatment systems (DWWTS) effluent as a health hazard to consumers of groundwater from private wells and as a source of nutrient water pollution to surface water in small catchments.	P loading to surface water	from OWS:s, fraction of total P load estimated	total P	%	Table 3.2
																		Percentage reduction in the potential weekly DWWTS P loading as a function of distance	predicted using an inverse power method	total P	kg/week	Table 3.4
Gilliom 1983		Gilliom RJ, Patmont CR. Lake phosphorus loading from septic systems by seasonally perched groundwater. Journal of the Water Pollution Control Federation. 1983;55(10):1297-305.	Journal article	Gilliom RJ	1983	ND	USA	Washington state	Pile Lake	47.432	-123.479	Csb	Field study	groundwater zone		English	to determine how P is moving to lakes from old septic systems in glacial-till terrain. The specific goals were to determine: 1) Whether septic effluent is entering Pine Lake groundwater flowing laterally through soil overlying the glacial till, 2) Whether any P in such effluent is reaching the lake, and 3) Whether the movement of P is fairly uniform among most old systems or is mainly occurring a…	concentration of P in groundwater related to wastewater discharge	around the shoreline of the lake, located near septic system drainfields and in areas known to be free of septic systems	total P	mg/l	Table 5
Gilliom 1983b		Gilliom RJ. Estimation of nonpoint source loadings of phosphorus for lakes in the Puget Sound region, Washington. Geological Survey water-supply paper. 1983(2240):1-24.	Government report	Gilliom RJ	1983	ND	USA	Washington state	Puget Sound Region	47.3	-121.9	Cfb	Field study	surface water		English	to describe a newly developed approach for making preliminary evaluations of the effects of land-use changes on lake-water concentrations and nonpoint source loadings of the key nutrient , phosphorus, for Puget Sound region lakes.	P loading to surface water	related to number of nearshore dwellings	total P	kg/year	Table 4; Figure 3
Grau 1979		Grau A. Elimination mechanisms by soil filtration and application as a hillside seepage system in the area of a reservoir for potable water. Progress in Water Technology. 1979;11(4):459-72.	Journal article	Grau A	1979	ND	Germany	-	-	-	-	-	Laboratory study	soil column		English	to compare materials capable of sorption and those not capable of sorption, and furnish evidence on a number of elimination mechanisms observed during the downward filtration process.	P removal efficiency	They also mention time to breakthrough	phosphate	%	Text, page 468	The field part of the study not relevant - too big facility
Gray 2015		Gray NF, Coady J. Evaluation of full-scale vertical peat biofilters for treatment of septic tank effluents. International Journal of Environmental Studies. 2015;72(1):154-65.	Journal article	Gray NF	2015	nfgray@tcd.ie	Ireland	-	ND	53	-7.5	Cfb	Field study	vadose zone, within facility		English	to evaluate the treatment efficiencies of two gravity-fed vertical peat filters, a single household packaged peat filtration system and a custom-built peat filtration system serving a housing estate of 23 houses to assess their suitability as a secondary treatment step for the treatment of septic tank effluent.	concentration of P in water before and after infiltration		phosphate	mg/l	Tables 1-4; Figure 3
Guilloteau 1993		Guilloteau JA, Lesavre J, Lienard A, Genty P. Wastewater Treatment over Sand Columns - Treatment Yields, Localisation of the Biomass and Gas Renewal. Wat Sci Tech. 1993;28(10):109-16.	Journal article	Guilloteau JA	1993	ND	France	-	-	-	-	-	Laboratory study	soil column		English	to find the precise location inside an infiltration basin of the biological mechanisms responsible for wastewater treatment.	concentration of P in water before and after infiltration	at different soil depths	total P	mg/l	Figure 2
Gustavsson 1995	Gustavsson 1995 (1)	Gustavsson A. Studier av fosfor- och kväveflöden i småskaliga avloppsanläggningar [Master Thesis]: Chalmers University of Technology; 1995.	Dissertation/thesis	Gustavsson A	1995	ND	Sweden	-	Kungälv, Västerås	58.5	14	Dfb	Field study	vadose zone, within facility		Swedish	to evaluate some alternative wastewater treatment systems and compare the purification results as regards nitrogen and phosphorus.	P removal efficiency	at different points in time	total P	%	Figure 4.3	Data from Åkesta - not primary data from this study	Greywater
																		concentration of P in water before and after infiltration		total P, phosphate	mg/l	Figure 5.3	Data from Ödsmålsmosse
	Gustavsson 1995 (2)												Field study	vadose zone, in natural soil environment				concentration of P in water before and after infiltration	in infiltration bed with natural soils	total P, phosphate	mg/l	Figure 5.3
Hardaha 2014		Hardaha MK. Soil aquifer treatment of municipal sewage under layered soil columns. Journal of Agricultural Engineering (New Delhi). 2014;51(2):44-53.	Journal article	Hardaha MK	2014	mkhardaha@rediffmail.com	India	-	-	-	-	-	Laboratory study	soil column	perfomed in the open air	English	to evaluate the efficiency of soil aquifer treatment (SAT) in layered soil column under laboratory condition.	P removal efficiency		total P	%	Figure 6	Column study in outside environment
Harden 2008		Harden HS, Roeder E, Hooks M, Chanton JP. Evaluation of onsite sewage treatment and disposal systems in shallow karst terrain. Water Res. 2008;42(10):2585-97.	Journal article	Harden HS	2008	jchanton@fsu.edu	USA	Florida	Manatee Springs Park	29.49	-82.97	Cfa	Field study	groundwater zone		English	to investigate the transport of septic tank effluent in shallow karst terrain covered by a sand layer, focusing on two goals. The first goal of this study was to examine the ‘‘connectivity’’ between the overlying sandy soil and the underlying karst aquifer. The second goal of the study was to evaluate the conventional septic tank and drainfield method of OSTDSs in karst areas to determine if adeq…	concentration of P in groundwater related to wastewater discharge	at different distances from the drainfield	total P	mg/l	Table 2
Harman 1996		Harman J, Robertson WD, Cherry JA, Zanini L. Impacts on a Sand Aquifer from an Old Septic System: Nitrate and Phosphate. Ground Water. 1996;34(6):1105-14.	Journal article	Harman J	1996	ND	Canada	Ontario	Langton	42.74	-80.58	Dfb	Field study	groundwater zone		English	to investigate the ground-water impacts of a 44 year old septic system at an elementary school located on an unconfined sand aquifer (Langton site).	concentration of P in groundwater related to wastewater discharge	at different distances from the tile bed; concentration in septic tank effluent reported	phosphate	mg/l	Table 2
																		P plume deliniated	through lines of equal concentrations	phosphate	mg/l	Figure 5
Hassett 2007		Hassett MJ, Chan A, Martin JS, DeJohn T. Effectiveness of Alternative On-Site Wastewater Treatment Technologies in the Catskill/Delaware Watershed. Eleventh Individual and Small Community Sewage Systems Conference. October 20-24, 2007; Warwick, Rhode Island. American Society of Agricultural and Biological Engineers; 2007.	Conference paper	Hassett JM	2007	ND	USA	New York	Delaware county	42	-75	Dfb	Field study	vadose zone, in natural soil environment		English	to evaluate the effectiveness of alternative on-site wastewater treatment systems in the New York City drinking water watershed west of the Hudson River.	P removal efficiency		dissolved P, total P	%	Page 9
																		fractional removal at different soil depths		dissolved P, total P	-	Figure 11
Herrmann 2016		Herrmann I, Vidal B, Hedström A, Viklander M. Treatment of Phosphorus and Bacteria in Filters used for On-Site Sanitation in Cold Climate. 13th IWA Specialized Conference on Small Water and Wastewater Systems & 5th IWA Specialized Conference on Resources-Oriented Sanitation. September 14-16, 2016; Athens, Greece; 2016.	Conference paper	Herrmann I	2016	inga.herrmann@ltu.se	Sweden	-	Västerbotten	64	20	Dfc	Field study	vadose zone, within facility		English	to investigate full-scale on-site sand filter beds and alkaline P filters in Sweden towards their performance to treat P and bacteria from domestic wastewater.	concentration of P in water before and after infiltration	at different points in time	dissolved P, Total P	mg/l	Figures 1, 2	Measurements in autumn and spring, respectively
Hicken 1978		Hicken BT, Tinkey RS, Gearheart RA, Reynolds JH, Filip DS. Separation of Algal Cells From Wastewater Lagoon Effluents: Volume III, Soil Mantle Treatment of Wastewater Stabilization Pond Effluent Sprinkler Irrigation. Ohio: USEPA; 1978.	Government report	Hicken BT	1978	ND	USA	-	-	-	-	-	Laboratory study	soil column		English	to determine the effectiveness and economy of upgrading wastewater stabilization pond effluent using soil mantle treatment via spray irrigation.	concentration of P in water before and after infiltration	at different soil depths and at different points in time	phosphate	mg/l	Figures A-23; A-24; A-25; A-26; A-27; A-28	The field studies use municipal wastewater	"Lagoon effluent" - unclear if tertiary treated
Hoare 1984		Hoare RA. Nitrogen and phosphorus in rotorua urban streams. New Zealand Journal of Marine and Freshwater Research. 1984;18(4):451-4.	Journal article	Hoare RA	1984	ND	New Zealand	North Island	Rotorua	-38.1	176.2	Cfb	Field study	surface water		English	to examine the results obtained from 3 suburban catchments, from a previous survey of the nutrient (nitrogen and phosphorus) loads on Lake Rotorua.	concentration of P in surface water	related to number of septic tanks in the stream catchment	total P, phosphate, dissolved P, dissolved reactive P	mg/m3	Table 1
Hu 2007	Hu 2007 (1)	Hu HY, Cheng YL, Lin JY. On-site treatment of septic tank effluent by using a soil adsorption system. Practice Periodical of Hazardous, Toxic, and Radioactive Waste Management. 2007;11(3):197-206.	Journal article	Hu HY	2007	jylin@ntut.edu.tw	Taiwan	-	ND	23.5	120.5	Cfa	Field study	vadose zone, within facility	pilot-scale	English	to (among other things) investigate removal efficiency of different filter media on nitrogen and phosphorus in order to determine the most effective medium.	P removal efficiency		total P	%	Table 5	The subsurface infiltration units relevant
	Hu 2007 (2)							-	-	-	-	-	Laboratory study	soil column				P removal efficiency	at different hydraulic loading rates	total P	%	Figure 12
Humphrey 2011		Humphrey CP, O'Driscoll MA. Biogeochemistry of groundwater beneath on-site wastewater systems in a coastal watershed. Universal Journal of Environmental Research and Technology. 2011;1(3):320-8.	Journal article	Humphrey CW	2011	humphreyc@ecu.edu	USA	North Carolina	Carteret County	34.8	-76.8	Cfa	Field study	groundwater zone		English	to provide further insight into the impacts that OSW have on groundwater in coastal areas and determine if these impacts should be included in watershed scale management plans. Specific project objectives included: 1) evaluate the groundwater phosphate and coliform concentrations beneath OSW installed in soils typical of coastal environments and 2) characterize the physical and chemical propertie…	concentration of P in groundwater related to wastewater discharge	in wastewater effluent and in groundwater beneath drainfield trenches and in background samples	phosphate	mg/l	Figure 2
Humphrey 2014	Humphrey 2014 (1)	Humphrey C, O'Driscoll M, Deal N, Lindbo D. Fate and transport of phosphate from an onsite wastewater system in Beaufort County, North Carolina. Journal of environmental health. 2014;76(6):28-33.	Journal article	Humphrey CW	2014	humphreyc@ecu.edu	USA	North Carolina	Beaufort County	35.5	-76.9	Cfa	Field study	groundwater zone		English	to evaluate the fate and transport of onsite wastewater system (OWS)–derived phosphate from a residential system in Beaufort County, North Carolina, and to determine if current OWS setback regulations are sufficient to prevent elevated phosphate discharge to surface waters.	concentration of P in groundwater related to wastewater discharge	in wastewater effluent and in groundwater at different distances from the OWS and in estuary	phosphate	mg/l	Figures 3, 4	Not separate studies - just measurements at different depths
	Humphrey 2014 (2)												Field study	vadose zone, in natural soil environment				concentration of P in the soil after infiltration	in wastewater effluent and soil water between drainfield trenches	phosphate	mg/l	Figure 3	Not separate studies - just measurements at different depths
Humphrey 2016		Humphrey C, Serozi B, Jernigan J, Iverson G, Pradhan S, O'Driscoll M, et al. Phosphate treatment by onsite wastewater systems in nutrient-sensitive watersheds of North Carolina's piedmont. Water Science and Technology. 2016;74(7):1527-38.	Journal article	Humphrey CW	2016	humphreyc@ecu.edu	USA	North Carolina	Wake and Durham counties, NC	35.9	-78.8	Cfa	Field study	vadose zone, within facility		English	to gain a better understanding of the PO4-P treatment efficiency of onsite wastewater systems (OWS) installed in nutrient-sensitive watersheds of the North Carolina Piedmont.	concentration of P in water before and after infiltration		phosphate	mg/l	Figure 4	Groundwater data not relevant - ultisols and/or sand filter discharging directly into surface water
Im 2016		Im H, Yeo I, Maeng SK, Park CH, Choi H. Simultaneous attenuation of pharmaceuticals, organic matter, and nutrients in wastewater effluent through managed aquifer recharge: Batch and column studies. Chemosphere. 2016;143:135-41.	Journal article	Im H	2016	hcchoi@gist.ac.kr	South Korea	-	-	-	-	-	Laboratory study	soil column		English	to (among other things) investigate the ability of managed aquifer recharge (MAR) system to attenuate organic matter, nutrients (i.e., nitrogen and phosphate), and 11 pharmaceuticals selected from different sand media (with different organic matter characteristics) during sand passage.	concentration of P in water before and after infiltration		total P, phosphate	mg/l	Table 4
Iskandar 1976		Iskandar IK, Sletten RS, Leggett DC, Jenkins TF. Wastewater renovation by a prototype slow infiltration land treatment system. Hanover, New Hampshire: Cold Regions Research and Engineering Laboratory; 1976. CRREL Report;1976:19.	Report from research institute or university	Iskandar IK	1976	ND	USA	New Hampshire	Hanover	43.7	-72.3	Dfb	Field study	vadose zone, in natural soil environment	experimental plots	English	to discuss 1) the seasonal variations in water quality of percolate from several prototype slow infiltration land treatment systems; 2) the implications of these data for year-round application of wastewater by slow infiltration; 3) the factors which should be considered in design and management of a working land treatment system; and 4) the need for further research.	P removal efficiency	at different soil depths	total P	%	Table 7	The amount of P removed includes both plant uptake and soil sorption.
																		concentration of P in water after infiltration	at different soil depths	total P	ppm	Figure 22
Iverson 2018		Iverson G, Humphrey CP, Jr., O'Driscoll MA, Sanderford C, Jernigan J, Serozi B. Nutrient exports from watersheds with varying septic system densities in the North Carolina Piedmont. Journal of Environmental Management. 2018;211:206-17.	Journal article	Iverson G	2018	iversong06@students.ecu.edu	USA	North Carolina	Durham County	35.98	-78.77	Cfa	Field study	surface water		English	to provide a better understanding of nutrient mass exports from water-supply watersheds with varying septic system (SS) densities. The goal of the current study was to determine if SS density measurably influenced watershed export of total dissolved nitrogen (TDN) and orthophosphate (PO4-P) in nutrient sensitive, water supply watersheds in the North Carolina Piedmont. The specific objectives were…	concentration of P in surface water related to wastewater discharge	from watersheds with different septic system densities	phosphate	mg/l	Table 3; Figure 4	Compares high density and low density watersheds
																		P loading to surface waters	in watersheds with different septic system densities	phosphate	kg/year/ha	Figure 3; Table 3	Compares high density and low density watersheds	Includes sand filter data
																		P removal efficiency	in the watershed	phosphate	%	Table 4
Izbicki 2014		Izbicki JA. Fate of nutrients in shallow groundwater receiving treated septage, Malibu, CA. Ground Water. 2014;52:218-33.	Journal article	Izbicki 2014	2014	jaizbick@usgs.gov	USA	California	Malibu	34.035	-118.69	Csa	Field study	groundwater zone		English	to evaluate nitrogen transformations and phosphate chemistry in shallow groundwater receiving large amounts of treated wastewater from OWTS discharges.	concentration of P in groundwater related to wastewater discharge	concentration of P as a function of increasing percentage of imported water having a wastewater history in water from wells	phosphate	mg/l	Figure 8
																		concentration of P in groundwater related to wastewater discharge	concentration of P in wells and from within OWTSs	phosphate, total P	mg/l	Supporting info
Javani 2016		Javani H, Hassanoghli A, Liaghat A, Heidari A. A study of columns to reduce mineral and biological pollutants during recharge operation by treated municipal wastewater. Desalination and Water Treatment. 2016;57(32):14919-28.	Journal article	Javani H	2016	hr_javani@ut.ac.ir	Iran	-	-	-	-	-	Laboratory study	soil column		English	to study and evaluate the effects of applying different management practices in order to improve the soil surface infiltration, lowering the amount of pollutants transfer of treated municipal wastewater, such as TSS, COD, BOD5, coliform, fecal coliform, nitrate, and phosphate into shallow aquifers through time.	P removal efficiency	at different points in time	phosphate	%	Figure 6
Jogan 2015		Jogan H, Dasog GS. Composition of domestic and industrial wastewaters and their effect on available nutrients in soils. Karnataka Journal of Agricultural Sciences. 2015;28(4):518-23.	Journal article	Jogan H	2015	hjogan.hj@gmail.com	India	-	-	-	-	-	Laboratory study	soil column		English	to study the chemical composition of different wastewaters and their effect on soil types of north Karnataka.	available P content in soil after passing different pore volumes wastewaters		bicarbonate extractable P	kg/ha	Table 4	Sewage water relevant
John 1974		John MK. Waste water renovation through soil percolation. Water, Air, and Soil Pollution. 1974;3(1):3-10.	Journal article	John MK	1974	ND	Canada	British Columbia	-	-	-	-	Laboratory study	soil column		English	to investigate the P removal mechanisms for soil columns in laboratory experimentation to simulate land irrigation or ground water recharge systems for high-rate effluent renovation.	concentration of P in the soil after infiltration	at different soil depths, including control soil	bicarbonate extractable P, total P, organic P	mg/kg	Table 3
																		concentration of P in water before and after infiltration	at different points in time	total P	ppm	Table 2
Johnson 1976		Johnson N, Urie DH. Ground-Water Pollution Aspects of Land Disposal of Sewage from Remote Recreation Areasa. Groundwater. 1976;14(6):403-10.	Journal article	Johnson N	1976	ND	USA	Michigan	Michigan upper peninsula	46.1	-86.7	Dfb	Field study	groundwater zone		English	to test a soil incorporation method to evaluate its impact on ground-water quality.	concentration of P in groundwater related to wastewater discharge	at different distances from wastewater treatment area and at different points in time	total P	mg/l	Figure 5; text p. 405
Johnson 1988		Johnson KR, Atwater JW. Role of saturated and unsaturated zone in soil disposal of septic tank effluent. Canadian journal of civil engineering. 1988;15(4):709-16.	Journal article	Johnson KR	1988	ND	Canada	British Columbia	-	-	-	-	Laboratory study	pilot-scale facility	appears to be laboratory but unclear	English	to review and re-establish the scientific basis for the 1.2 m depth to the groundwater table and the 3.0 m horizontal separation distance within the guidelines for the use of the septic tank - soil absorption system (ST-SAS) in the Province of British Columbia.	P removal efficiency	at different soil depths	phosphate	%	Table 7
Jones 1977		Jones RA, Lee GF. Septic tank disposal systems as phosphorus sources for surface waters. Oklahoma: USEPA; 1977. USEPA Report No.: EPA/600/3-77/129.	Government report	Jones RA	1977	ND	USA	Wisconsin	Voyager Village, Webb Lake	45.97	-92.15	Dfb	Field study	groundwater zone		English	to determine the potential of septic tank wastewater disposal systems to contribute to excessive fertilization of surface waters.	concentration of P in groundwater related to wastewater discharge	at different distances from tile field and at different points in time	phosphate, total P	mg/l	Tables 3-6	Overlapping data; Jones 1979
Jones 1979		Jones RA, Lee GF. Septic tank wastewater disposal systems as phosphorus sources for surface waters. Journal of the Water Pollution Control Federation. 1979;51(11):2764-75.	Journal article	Jones RA	1979	gfredlee@aol.com	USA	Wisconsin	Voyager Village, Webb Lake	45.97	-92.15	Dfb	Field study	groundwater zone		English	to provide data necessary to determine the likelihood of significant phosphate transport from the septic tank wastewater disposal system effluent to area surface waters.	concentration of P in groundwater related to wastewater discharge	at different distances from tile field	total P, phosphate	mg/l	Tables 3-6	Overlapping data; Jones 1977
Jozwiakowski 2003	Jozwiakowski 2003 (1)	Jozwiakowski K, Orlik T, Fiedurek J. Comparison of pollution removal efficiency in small wastewater treatment plant with sand bed under ground conditions and using laboratory model. Acta horticulturae et regiotecturae. 2003;104-107.	Journal article	Jozwiakowski K	2003	kylo71@go2.pl	Poland	-	-	-	-	-	Laboratory study	pilot-scale facility		English	to compare the efficiency of pollution removal in small wastewater treatment plant with sand filter and to point out the ways for its efficiency increase.	concentration of P in water before and after infiltration	at different hydraulic loading rates at multiple points in time	total P	mg/dm3	Table 1
																		P removal efficiency	at different hydraulic loading rates at multiple points in time	total P	%	Figure 3
	Jozwiakowski 2003 (2)								Jastków near Lublin	51.3	22.5	Dfb	Field study	vadose zone, within facility				concentration of P in water before and after infiltration		total P	mg/dm3	Table 1	Sand-willow bed
																		P removal efficiency		total P	%	Figure 3
Kadaverugu 2016		Kadaverugu R, Shingare RP, Raghunathan K, Juwarkar AA, Thawale PR, Singh SK. The role of sand, marble chips and Typha latifolia in domestic wastewater treatment – a column study on constructed wetlands. Environ Technol. 2016;37(19):2508-15.	Journal article	Kadaverugu R	2016	aa_juwarkar@neeri.res.in	India	-	-	-	-	-	Laboratory study	soil column		English	to evaluate the relative importance of sand, marble chips and wetland plant Typha latifolia in constructed wetlands (CWs) for the treatment of domestic wastewater intended for reuse in agriculture.	removal ratio (outlet/inlet)	at different points in time	phosphate	-	Figures 2, 3	The sand column relevant	Sand column experiment but performed outside in India (wrong climate zone)
																		P removal efficiency		phosphate	%	Table 3	Cattail planted - cut but unclear if brought away
Kader Yettefti 2013		Kader Yettefti I, Aboussabiq FE, Etahiri S, Malamis D, Assobhei A. Slow sand filtration of effluent from an anaerobic denitrifying reactor for tertiary treatment: A comparable study, using three Moroccan sands. Carpathian Journal of Earth and Environmental Sciences. 2013;8(8):207-18.	Journal article	Kader Yettefti I	2013	imanekaderyettefti@gmail.com	Morocco	-	-	-	-	-	Laboratory study	soil column		English	to evaluate the feasibility of slow sand filtration as a technique for tertiary treatment of effluent from an anaerobic denitrifying reactor (ADR) treating domestic wastewater.	P removal efficiency	at different hydraulic loading rates	total P	%	Figure 4	River sand data overlapping Kader Yettefti 2013b
Kader Yettefti 2013b		Kader Yettefti I, Aboussabiq F, Etahiri S, Mountadar M, Assobhei O. Performance evaluation of sand filter for tertiary treatment of secondary effluent of wastewater: Effect of hydraulic loading. Phys Chem News. 2013;68:106-13.	Journal article	Kader Yettefti I	2013	mounta_dar@yahoo.fr	Morocco	-	-	-	-	-	Laboratory study	soil column		English	to evaluate the feasibility of slow sand filtration as a technique for tertiary treatment of effluent from an anaerobic denitrifying reactor (ADR) treating domestic wastewater.	P removal efficiency	at different hydraulic loading rates and at different points in time	total P	%	Figure 7	River sand data overlapping Kader Yettefti 2013
Kampbell 2003		Kampbell DH, An YJ, Jewell KP, Masoner JR. Groundwater quality surrounding Lake Texoma during short-term drought conditions. Environ Pollut. 2003;125(2):183-91.	Journal article	Kambell DH	2003	kampbell.donald@epa.gov	USA	Oklahoma/Texas		31.9	96.7	Cfa	Field study	groundwater zone		English	to investigate the vulnerability of groundwater quality to drought. In addition, common factors that influence the groundwater quality including land use and soil type are discussed.	concentration of P in groundwater related to wastewater discharge	at sites with different dominant land uses	phosphate	mg/l	Figure 7
Karathanasis 2006		Karathanasis AD, Mueller TG, Boone B, Thompson YL. Nutrient removal from septic effluents as affected by soil thickness and texture. Journal of Water and Health. 2006;4(2):177-95.	Journal article	Karathanasis AD	2006	akaratha@uky.edu	USA	Kentucky	-	-	-	-	Laboratory study	soil column		English	to evaluate the effects of soil texture and thickness of representative Kentucky soils on the treatment of BOD, N and P eluted from domestic wastewater effluents with the goal of developing a preliminary database from which more realistic and effective vertical separation distance criteria can be established.	P removal efficiency	at different soil depths	total P	%	Tables 2-5; Figure 8
Karczmarczyk 2003		Karczmarczyk A, Kietlinska A, Renman G. A natural filter substrate for efficient phosphorus removal from wastewater - column studies. Scientific Papers of the Agricultural University of Crakow - Environmental Engineering. 2003(24):397-404.	Report from research institute or university	Karczmarczyk A	2003	ND	Sweden	-	-	-	-	-	Laboratory study	soil column		English	to investigate the long-term phosphate attenuation capacity of peat alone and in mixtures with the Polonite by using secondary treated, municipal wastewater.	concentration of P in water before and after infiltration	at different points in time	phosphate	mg/dm3	Figure 2	Column 1 relevant - peat without opoka
Katz 2010	Katz 2010 (1)	Katz BG, Griffin DW, McMahon PB, Harden HS, Wade E, Hicks RW, et al. Fate of effluent-borne contaminants beneath septic tank drainfields overlying a karst aquifer. Journal of Environmental Quality. 2010;39(4):1181-95.	Journal article	Katz BG	2010	katz@usgs.gov	USA	Florida	Leon County, Wakulla County	30.24	-84.3	Cfa	Field study	groundwater zone		English	to (1) estimate N loading to groundwater from septic tanks in the Woodville Karst Plai and 2) to determine the attenuation of microorganisms, organic wastewater compounds (OWCs), and pharmaceutical compounds in the subsurface beneath septic tank drainfield sites in the WKP. Multiple chemical indicators are used to elucidate processes controlling the transport and fate of nutrients, OWCs, and phar…	concentraton of P in groundwater related to wastewater discharge	concentration in wastewater effluent and at different sites in groundwater, at different soil depths and at different points in time	phosphate	mg/l	Table 1	Not different studies - measurements at different depths, in the vadose zone and in groundwater
	Katz 2010 (2)												Field study	vadose zone, in natural soil environment				concentraton of P in water before and after infiltration	at different soil depths at different points in time	phosphate	mg/l	Table 1	Not different studies - measurements at different depths, in the vadose zone and in groundwater
Kazakeviciene 2011		Kazakeviciene J, Askinis S. Influence of the vertical filter media on phosporus removal from the domestic wastewater. In: Proceedings of 17th Annual International Scientific Conference on Research for Rural Development. Jelgava: Latvia University of Agriculture; 2011. pp. 164-9.	Conference paper	Kazakeviciene J	2011	jkazakeviciene@zebra.lt	Lithuania	-	-	-	-	-	Laboratory study	pilot-scale facility	pilot-scale facility	English	to find out the efficiency of Phosphorus removal from the wastewater in the dolomite powder and dolomite chippings filters and to compare it to that in the sand filter.	P removal efficiency	at different hydraulic loading rates	total P	%	Table 1	The reference sand relevant
Kholoma 2016		Kholoma E, Renman G, Renman A. Phosphorus removal from wastewater by field-scale fortified filter beds during a one-year study. Environmental Technology (United Kingdom). 2016;37(23):2953-63.	Journal article	Kholoma E	2016	ezekiel@kth.se	Sweden	-	Uppland	59.57	18.26	Dfb	Field study	vadose zone, within facility		English	to investigate the effect of biochar addition to field-scale soil-based constructed filter beds (CFBs) on turbidity and P removal efficiency, and as an alternative to enhance on-site wastewater treatment.	concentration of P in water before and after infiltration	at different points in time	phosphate, total P	mg/l	Figures 4, 5	The reference sand bed relevant
																		loaded and sorbed P	at different points in time	phosphate	mg/l	Figure 6	The reference sand bed relevant
Kholoma 2020		Kholoma E, Renman A, Renman G. Filter Media-Packed Bed Reactor Fortification with Biochar to Enhance Wastewater Quality. Applied Sciences. 2020;10(3):790.	Journal article	Kholoma E	2020	agak@kth.se	Sweden	-	-	-	-	-	Laboratory study	soil column		English	to test the effectiveness of adding biochar to sand and gas–concrete filters on turbidity, phosphorus, and dissolved organic carbon (DOC) removal from wastewater.	concentration of P in water before and after infiltration	at different points in time	phosphate, total P	mg/l	Figures 5, 6	Sand filter relevant
																		P removal efficiency		phosphate	%	page 10	Sand filter relevant
Kibet Kimengich 2019		Kibet Kimengich B, Takeuchi J, Goto K, Fujihara M. Temporal and spatial change in phosphate–phosphorus concentration and modeling with land‑use variation in Sengari reservoir basin, Japan. Paddy and Water Environment. 2019;17:131–139.	Journal article	Kibet Kimengich B	2019	baobabkibet@gmail.com	Japan	-	Hyogo Prefecture	34.94	135.3	Cfa	Field study	surface water		English	to ascertain the temporal and spatial distributions of PO4–P by conducting regular water-quality measurement along the rivers flowing into the reservoir, and to estimate the phosphorus load from different land uses within the basin by developing linear multiple regression models.	correlation between septic tanks and concentration of P in surface water		phosphate	mg/l	Figure 3
Kõiv 2009		Kõiv M, Vohla C, Mõtlep R, Liira M, Kirsimäe K, Mander U. The performance of peat-filled subsurface flow filters treating landfill leachate and municipal wastewater. Ecological Engineering. 2009;35(2):204-12.	Journal article	Kõiv M	2009	margit.koiv@ut.ee	Estonia	-	-	-	-	-	Laboratory study	pilot-scale facility		English	to determine the treatment capacity of vertical and horizontal flow well-mineralized peat filters in order to reduce phosphorus concentrations in leachate and in municipal wastewater.	concentration of P in water before and after infiltration	at different points in time	total P	mg/l	Figure 2
Latrach 2016		Latrach L, Ouazzani N, Masunaga T, Hejjaj A, Bouhoum K, Mahi M, et al. Domestic wastewater disinfection by combined treatment using multi-soil-layering system and sand filters (MSL-SF): A laboratory pilot study. Ecological Engineering. 2016;91:294-301.	Journal article	Latrach L	2016	mandi@uca.ma	Morocco	-	-	-	-	-	Laboratory study	soil column		English	to (1) examine the performance of the multi-soil-layering system (MSL) system to remove parasites, (2) study the purifying efficiency of combined treatment using multi-soil-layering system and sand filters (MSL–SF), in a laboratory scale, in removing organic matter, nutrients, parasites and fecal pollution indicators bacteria; and (3) investigate the effect of varying hydraulic loading rates on t…	concentration of P in water before and after infiltration		phosphate, total P	mg/l	Table 3
Lance 1978		Lance JC. Nitrogen, phosphate and virus removal from sewage water during land filtration. Progress in Water Technology. 1978;9(1):157-66.	Journal article	Lance JC	1978	ND	USA	-	-	-	-	-	Laboratory study	soil column		English	to evaluate phosphorus and virus movement through soil columns intermittently flooded with sewage water, among other things.	concentration of P in water after infiltration	at different infiltration rates and at different points in time	PO4-P	ppm	Figures 2, 3
Le 2019		Le THX, Mosley L, Marschner P. Wheat straw decomposition stage has little effect on the removal of inorganic N and P from wastewater leached through sand-straw mixes. Environmental technology. 2019:1-10.	Journal article	Le THX	2019	thi.h.le@adelaide.edu.au	Australia	South Australia	-	-	-	-	Laboratory study	soil column		English	to investigate the influence of decomposition stage of the straw and the duration of contact with wastewater on inorganic N and P in leachate and sand-straw mix.	concentration of P in water before and after infiltration	at different points in time	inorganic P	mg/l	Figure 2	The reference sand relevant
Lee 2015		Lee LY, Wang B, Guo H, Hu JY, Ong SL. Aluminum-Based Water Treatment Residue Reuse for Phosphorus Removal. Water. 2015;7(4):1480-96.	Journal article	Lee LY	2015	leelaiyoke@gmail.com	Singapore	-	-	-	-	-	Laboratory study	soil column		English	to evaluate the effects of water treatment residue (WTR) particle size, pH of reaction media and temperature on the P adsorption capacity and adsorption rate of the Aluminum-based water treatment residue obtained from a local drinking water treatment plant. Column tests were further used to determine the P adsorption characteristics in mixes containing WTR and sand with or without compost.	P removal efficiency	at different cumulative bed volumes	total P, phosphate	%	Figure 7	Third study, column 1 (pure sand), relevant
Li 2013		Li YH, Li HB, Wang H, Wang X, Zou Y, Sun TH. Comparison of the treatment performance of bio-substrate based and meadow brown soil based subsurface infiltration systems for domestic wastewater treatment. Water Sci Technol. 2013;67(3):506-13.	Journal article	Li Y-H	2013	graceli_2003@163.com	China	-	Shenyang	41.817	123.447	Dwa	Field study	vadose zone, within facility		English	to develop and test, on-site, a new bio-substrate that would improve the nitrogenremoval efficiency at a HLR substantially greater than themaximum recommended loading rates for a meadowbrown soilfilled SWI system.	P removal efficiency		total P	%	Figure 3	Facility for 750 pe, but two separate soil infiltration areas, each receiving wastewater from half of 750.
Lindström 2007		A Lindstrom K, E McCray J, D Thyne G. Modeling of Phosphorus Reactions during Wastewater Infiltration using Analytical and Numerical Modeling Techniques. Proceedings of the Eleventh Individual and Small Community Sewage Systems Conference. October 20-24, 2007, Warwick, Rhode Island. Michigan: ASABE; 2007.	Conference paper	Lindström KA	2007	ND	USA	Colorado	-	-	-	-	Laboratory study	soil column		English	to detail a project that used various analytical and numerical models combined with data from a one-dimensional sand column test to better understand the relevance and importance of the different P-removal processes.	P breakthrough curve (C/C0)		total P	-	Figure 3
Liss 2003		Liss B. Kvantifiering av kväve- och fosforbelastning från enskilda avlopp [Master Thesis]. Uppsala: Uppsala University; 2003.	Dissertation/thesis	Liss B	2003	ND	Sweden	-	Norrtälje municipality, Länna och Riala församlingar	59.6	18.5	Dfb	Field study	vadose zone, within facility		Swedish	to investigate the phosphorus and nitrogen purification efficiencies in disposalfields and intermittent sand filters.	P removal efficiency		total P	%	Tables 2, 3 in Appendix	Measurements just beneath infiltration bed (in the natural soil environment) for one of the facilities
Lo 1978		Lo KV, Clayton JT. Nutrient removal from secondary effluent by soil. Canadian Agricultural Engineering. 1978;20(1):64-9.	Journal article	Lo KV	1978	ND	USA	Massachusetts	-	-	-	-	Laboratory study	soil column		English	to study the effects of effluent application rate and application frequency on wastewater renovation through soil media.	concentration of P in water before and after infiltration	at different points in time and at different application rates	total P	mg/l	Tables 2-5	Daily and weekly application
																		concentration of P in the soil after infiltration	at different soil depths after 12 weeks of application at different application rates, with control (pre-treatment) average given in text (1.31mg/g dry soil)	phosphate	mg/g	Table 7	Daily and weekly application
Loomis 2004		Loomis G, Dow D, Jobin J, Green L, Herron E, Gold A, et al. Long-term treatment performance of innovative systems. In: Mankin KR, editor. On-Site Wastewater Treatment X. Conference Proceeding of the 10th National Symposium on Individual and Small Community Sewage Systems. March 21-24, 2004; Sacramento, California. St Joseph: American Society of Agricultural Engineers; 2004. pp. 408-18.	Conference paper	Loomis G	2004	ND	USA	Rhode Island	Green Hill Pond	41.37	-71.61	Dfa	Field study	vadose zone, within facility		English	to evaluate treatment performance of new innovative treatment technologies installed to replace failed septic systems.	P removal efficiency		total P	%	Table 2	System 4H (sand) and 6S (peat) relevant
Lowe 2007		Lowe KS, Van Cuyk SM, Siegrist RL. Soil treatment unit performance as affected by hydraulic loading rate and applied effluent quality. In: Proccedings of Eleventh Individual and Small Community Sewage Systems Conference. October 20-24, 2007; Warwick, Rhode Island. St Joseph, Michigan: American Society of Agricultural and Biological Engineers; 2007. ASABE Publication Number 701P1107.	Conference paper	Lowe KS	2007	ND	USA	Colorado	Golden, Jefferson County, Colorado	39.742	-105.225	Dfb	Field study	vadose zone, in natural soil environment	pilot-scale	English	to evaluate the performance of an overall treatment train with the soil treatment unit receiving effluent from three treatment units (septic tank [ST], ST with textile filter unit [TFU], and ST with membrane bioreactor [MBR]).	P removal efficiency		total P	%	page 8
Lowe 2008		Lowe KS, Siegrist RL. Controlled field experiment for performance evaluation of septic tank effluent treatment during soil infiltration. Journal of Environmental Engineering. 2008;134(2):93-101.	Journal article	Lowe KS	2008	klowe@mines.edu	USA	Colorado	Golden, Jefferson County, Colorado	39.742	-105.225	Dfb	Field study	vadose zone, in natural soil environment	pilot-scale	English	to evaluate the effects of increased daily hydraulic loading rates and different infiltrative surface architectures on the hydraulic and purification performance achieved during soil treatment of STE.	P removal efficiency		total P	%	page 100
Magdoff 1974		Magdoff FR, Keeney DR, Bouma J, Ziebell WA. Columns representing mound type disposal systems for septic tank effluent: II. Nutrient transformations and bacterial populations. Journal of Environmental Quality. 1974;3(3):228-34.	Journal article	Magdoff FR	1974	ND	USA	Wisconsin	-	-	-	-	Laboratory study	soil column		English	to evaluate the functioning of columns discussed in previous research paper as a system to purify effluent.	concentration of P in water before and after infiltration	at different soil depths	total P	ppm	Table 3
																		concentration of P in water before and after infiltration	at different points in time	total P	ppm	Figure 3, 6
Mahmoudi 2018		Mahmoudi N, Nakhaei M, Porhemmat J. Assessment of an arid region soil capacity on natural attenuation of municipal treated wastewater: a column experiment using soil of Varamin area, Iran. Environmental Earth Sciences. 2018;77(4).	Journal article	Mahmoudi N	2018	nina.mahmoudi1@gmail.com	Iran	-	-	-	-	-	Laboratory study	soil column		English	to assess the soil capacity in arid region of Varamin on natural attenuation of inorganic constituents of municipal treated wastewater of Tehran City.	P removal efficiency	after different numbers of pore volumes	phosphate	%	Figure 5, Table 4
																		concentration of P in the soil after infiltration	Vague reference to control P value of the soil - "The concentration of phosphorus (P) in the representative soil sample, which used for filling the columns, was about 600 ppm (mg/kg)"	total P	ppm	Figure 6
Mallin 2012		Mallin MA, McIver MR. Pollutant impacts to Cape Hatteras National Seashore from urban runoff and septic leachate. Mar Pollut Bull. 2012;64(7):1356-66.	Journal article	Mallin MA	2012	mallinm@uncw.edu	USA	North Carolina	Cape Hatteras National Seashore	35.906	-75.598	Cfa	Field study	surface water		English	to investigate the impacts of nearby urbanization on public trust waters.	concentration of P in surface water related to septic tank discharge	drainage ditches and control pond	phosphate, total P	µg/l	Table 2
Mann 1997		Mann RA. Phosphorus adsorption and desorption characteristics of constructed wetland gravels and steelworks by-products. Aust J Soil Res. 1997;35(2):375-84.	Journal article	Mann RA	1997	ND	Australia	New South Wales	-	-	-	-	Laboratory study	soil column		English	to (i) compare the phosphate adsorption and desorption characteristics of 9 substrata (2 constructed wetland gravels, Hawkesbury sandstone, and 6 steelworks by-products) to assess their potential as substrata in constructed wetlands, and (ii) examine the relationship between the P adsorption capacities of the substrata and selected physico-chemical characteristics.	breakthrough volume		total P	l	Table 4	Constructed wetland gravels relevant
																		P removal efficiency		total P	%	Table 4
Martikainen 2018		Martikainen K, Kauppinen A, Matikka V, Veijalainen AM, Torvinen E, Pitkänen T, et al. Efficiency of private household sand filters in removing nutrients and microbes fromwastewater in Finland. Water (Switzerland). 2018;10(8).	Journal article	Martinkainen K	2018	helvi.heinonentanski@uef.fi	Finland	-	Central Finland, Kuopio?	63	27	Dfb	Field study	vadose zone, within facility		English	to evaluate the efficiency of different sand filters to remove phosphorus, nitrogen, and organic material from domestic wastewaters over one year.	concentration of P in water before and after infiltration		total P	mg/l	Table 2	The first type (conventional, buried sand filter without additional P sorbing media (S1-3)) relevant.
Martin 2007		Martin DG, Anderson BC. Performance evaluation, comparison and modeling of passive wastewater treatment systems. Journal of Environmental Engineering and Science. 2007;6(6):691-702.	Journal article	Martin DG	2007	anderson@civil.queensu.ca	Canada	Ontario	Kars, Rideau Valley	45.153	-75.648	Dfb	Field study	vadose zone, within facility		English	to evaluate and compare five configurations of wastewater treatment for on-site or communal applications in various climate conditions: a peat filter, a sand filter, a subsurface flow constructed wetland cell, a peat filter followed by a wetland cell, and a sand filter followed by a wetland cell.	concentration of P in water before and after infiltration	at different points in time	total P	mg/l	Figure 10	The sand filter and peat filters, respectively, relevant
Martin 2008		Martin JS. A model predicting the potential pollution attributable to residential on-site wastewater treatment within the Catskill/Delaware watershed [Master thesis]. New York, State University of New York College; 2008.	Dissertation/thesis	Martin JS	2008	ND	USA	New York	Catskill/Delaware watershed	42.5	-74.9	Dfb	Field study	vadose zone, within facility		English	to evaluate the effectiveness of alternative on-site wastewater treatmentsystems (OSWT) in a drinking water supply watershed during the course of a one year field study and modeling analysis.	concentration of P in water before and after infiltration	Fractional removal rate (0-1)	total P	Fractional removal rate	Table 2.3; Table A1.2	Several facilites, not analysed separately
Mechtensimer 2016		Mechtensimer S, Toor GS. Fate, mass balance, and transport of phosphorus in the septic system drainfields. Chemosphere. 2016;159:153-8.	Journal article	Mechtensimer S	2016	gstoor@ufl.edu	USA	Florida	Wimauma	27.76	-82.23	Cfa	Field study	vadose zone, within facility	pilot-scale	English	to determine the fate, mass balance, and transport of P in the drainfield of a drip-dispersal septic system.	concentration of P in water before and after infiltration	at different cumulative pore volumes	total P, phosphate, non-phosphate P	mg/l	Figure 1; Table 1
																		concentration of P in the soil after infiltration	after one year of septic tank effluent application, with before as the control	dissolved P	mg/kg	Table 2
Mechtensimer 2017	Mechtensimer 2017 (1)	Mechtensimer S, Toor GS. Septic systems contribution to phosphorus in shallow groundwater: Field-scale studies using conventional drainfield designs. PLoS ONE. 2017;12(1).	Journal article	Mechtensimer S	2017	gstoor@ufl.edu	USA	Florida	Wimauma	27.76	-82.23	Cfa	Field study	vadose zone, within facility		English	to (1) investigate the P dynamics in the two conventional drainfield types in areas with shallow water tables and sandy soils, (2) identify which P forms are more mobile in the drainfields, and (3) determine if seasonality (wet or dry) play a role in P transport to shallow groundwater.	concentration of P in water before and after infiltration	at different soil depths and at different points in time	total P, phosphate, non-phosphate P	mg/l	Table 2; Figures 2, 3	Under the drip dispersal system and under the gravel trench system, respectively
	Mechtensimer 2017 (2)												Field study	vadose zone, in natural soil environment				concentration of P in water before and after infiltration	at different soil depths and at different points in time	total P, phosphate, non-phosphate P	mg/l	Table 2; Figures 2, 3
																		P removal efficiency		total P, phosphate, non-phosphate P	%	page 9
	Mechtensimer 2017 (3)												Field study	groundwater zone				concentration of P in groundwater related to wastewater discharge	at different soil depths and at different points in time	total P, phosphate, non-phosphate P	mg/l	Table 2; Figures 2, 3
Minnesota Pollution Control 1999		Minnesota Pollution Control Agency. Effects of Septic Systems on Ground Water Quality - Baxter, Minnesota. St. Paul, Minnesota: Minnesota Pollution Control Agency; 1999.	Government report	ND	1999	ND	USA	Minnesota	Baxter	46.3	-94.3	Dfb	Field study	groundwater zone		English	to determine the effects of septic systems on ground water quality in residential areas of Baxter, Minnesota.	concentration of P in groundwater	in sewerered and non-sewered areas, respectively	total P	µg/l	Table 4
																		concentration of P in water before and after infiltration	and background concentration	total P, phosphate	µg/l	Tables 8, 9
																		distance from the drainfield at which P concentrations approached background concentrations		total P	m	Table 10
																		P plume deliniated	through lines of equal concentration	total P	µg/l	Figure 7
Mohamed 2013		Mohamed RM, Kassim AH, Anda M, Dallas S. A monitoring of environmental effects from household greywater reuse for garden irrigation. Environmental monitoring and assessment. 2013;185(10):8473-88.	Journal article	Mohamed R	2013	maya@uthm.edu.my	Australia	Western Australia	Perth area	-32.25	115.78	Csa	Field study	vadose zone, in natural soil environment		English	to examine the reuse of grey water for irrigation and its effects on soil and plants and the leaching of nutrients in sandy soils with reference to the selected household.	concentration of P in groundwater	mg/l in Tables 2 and 3, total mg in Table 4	total P, phosphate	mg/l	Tables 2, 3, 4
Monnett 1996		Monnett GT, Reneau Jr RB, Hagedorn C. Evaluation of spray irrigation for on-site wastewater treatment and disposal on marginal soils. Water Environment Research. 1996;68(1):11-8.	Journal article	Monnett GT	1996	ND	USA	Virginia	Montgomery County, Alleghany County	37.5	-80	Cfa	Field study	vadose zone, in natural soil environment		English	to determine the feasibility of on-site spray irrigation for use on marginal soils and to quantify the nitrogen and phosphorus (P) fractions in these systems.	concentration of P in water before and after infiltration	at different soil depths and at different loading rates	phosphate	mg/l	Table 3	Site 1 OK, site 2 an Ultisol
																		concentration of P in the soil after infiltration	at different soil depths and at different effluent loadings, including 0 (control)	phosphate	µg/g	Table 5
Moore 2003		Moore JW, Schindler DE, Scheuerell MD, Smith D, Frodge J. Lake eutrophication at the urban fringe, Seattle region, USA. Ambio. 2003;32(1):13-8.	Journal article	Moore JW	2003	jwmoore@washington.edu	USA	Washington state	Seattle	47	-122	Csb	Field study	surface water		English	to examine how human residential development influenced the level of lake eutrophication in the Seattle, WA, USA, region by investigating the following questions: i) Where in the greater urban area are conditions of eutrophication the most intense? ii) What factors correlate with lake eutrophication?	concentration of P in surface water	compares the following lake types: 1) “undeveloped” lakes, the reference lakes that had 0% residential development; ii) “sewer” lakes only have houses serviced by sewage systems; and iii) “septic” lakes have one ormore houses with active septic systems.	total P	µg/l	Figure 4A	Epilimnetic and hypolimnetic total phosphorus
Morrissey 2015		Morrissey PJ, Johnston PM, Gill LW. The impact of on-site wastewater from high density cluster developments on groundwater quality. Journal of Contaminant Hydrology. 2015;182:36-50.	Journal article	Morrissey PJ	2015	morrispj@tcd.ie	Ireland	-	Dublin, Offaly, Kilkenny, Limerick	53	-7.5	Cfb	Field study	groundwater zone		English	to quantify the impact of nutrient and microbial pollution on groundwater downstream of several cluster developments in different aquifer hydro(geo)logical settings.	concentration of P in groundwater related to wastewater discharge	upstream and downstream clusters of OWSs	phosphate	mg/l	Table S1
Nagpal 1985		Nagpal NK. Long-term phosphorus sorption in a Brunisol in response to dosed-effluent loading. Journal of Environmental Quality. 1985;14(2):280-5.	Journal article	Nagpal NK	1985	ND	Canada	British Columbia	-	-	-	-	Laboratory study	soil column		English	to determine P retention and leaching characteristics of a major soil in the Shawnigan Lake area of Vancouver Island in response to long-term wastewater loading.	concentration of P in water before and after infiltration	at different pore volumes; in partially saturated and unsaturated columns, respectively	phosphate	mg/l	Figures 1, 2
																		P retained in the soil after infiltration		phosphate	%	Table 5
																		leachate equilibrium P concentration vs. effluent percolation rate		phosphate	mg/l	Figure 3
Narancic 2019		Narancic B, Laurion I, Wolfe BB, Behmel S, Rousseau AN. Seasonal contributions of water and pollutants to Lake St. Charles, a drinking water reservoir. Canadian Water Resources Journal. 2019;45(2):125-143	Journal article	Narancic B	2020	biljana.narancic.1@ulaval.ca	Canada	Quebec	Lake St. Charles	46.92	-71.37	Dfb	Field study	surface water		English	to estimate the seasonal contributions of water and pollutants of different inflows to Lake St. Charles.	concentration of P in surface water	waste water treatment plant effluents, small streams with varying spetic loads, watershed level comparisons	total P	µg/g	Table 1
Neal 2005		Neal C, House WA, Jarvie HP, Neal M, Hill L, Wickham H. Phosphorus concentrations in the River Dun, the Kennet and Avon Canal and the River Kennet, southern England. Sci Total Environ. 2005;344(1):107-28.	Journal article	Neal C	2005	cn@ceh.ac.uk	UK	England	River Dun	51.4	-1.6	Cfb	Field study	surface water		English	to examine how the variations in P concentrations across the Dun catchment are linked to the relative importance of the sewage and agricultural inputs and to within-river mechanisms that add or remove P from the water column.	concentration of P in surface water	B used as tracer	dissolved reactive P	µg/g	Text p 125
Netter 1990		Netter R, Bischofsberger W. Sewage treatment by planted soil filters. In: Cooper PF, Findlater BC, editors. Constructed Wetlands in Water Pollution Control. Proceedings of the International Conference on the Use of Constructed Wetlands in Water Pollution Control. September 24-28 1990; Cambridge, UK. Elsevier; 1990. pp. 525-8.	Conference paper	Netter R	1990	ND	Germany	Bavaria	Munich, Nuremberg	48.5	11	Cfb	Field study	vadose zone, within facility	pilot plant	English	to test the efficiency of a planted soil filter for wastewater treatment	concentration of P in water before and after infiltration	at various hydraulic loading rates	total P	mg/l	Tables 1, 2, 3	The area planted	Unclear if wetland
Nie 2011		Nie JY, Zhu NW, Lin KM, Song FY. Effect of soil fortified by polyurethane foam on septic tank effluent treatment. Water Science and Technology. 2011;63(6):1230-5.	Journal article	Nie JY	2011	nwzhu@sjtu.edu.cn	China	-	-	-	-	-	Laboratory study	soil column		English	to fortify the natural soil by polyurethane foam. Repacked columns were used to find out the reasonable ratio of the polyurethane foam and the natural soil. The hydraulic characteristic and the ability to purify the STE were used to characterize the property of the repacked soil in columns.	P removal efficiency	at different points in time	total P	%	Figure 1	Natural soil used as control	Recirculating biofilter
Nielsen 2002	Nielsen 2002 (1)	Nielsen AM, Decarvalho AJ, McAvoy DC, Kravetz L, Cano ML, Anderson DL. Investigation of an onsite wastewater treatment system in sandy soil: Site characterization and fate of anionic and nonionic surfactants. Environmental Toxicology and Chemistry. 2002;21(12):2606-16.	Journal article	Nielsen AM	2002	adecarvalho@sdahq.org	USA	Florida	Jacksonville	30.3	-81.7	Cfa	Field study	vadose zone, within facility	measurements just below drainfield	English	to better understand the fate of surfactants used in household cleaning and personal care products discharged to OWTS.	concentration of P in water before and after infiltration		total P	mg/l	Table 3, 4
																		P removal efficiency		total P	%	Table 4
	Nielsen 2002 (2)												Field study	groundwater zone				P plume deliniated	through lines of equal concentration	total P	mg/l	Figure 5
Nielsen 2005		Nielsen T, Karlsson D. Miljöstrategisk jämförelse mellan två reningsmetoder för enskilda avlopp [Master Thesis]. Lund: Lund University; 2004.	Dissertation/thesis	Nielsen T	2005	ND	Sweden	-	Skåne, Halland	56.5	13.5	Cfb	Field study	vadose zone, within facility		Swedish	to perform an environmental strategic comparison between two different techniques for on-site wastewater treatment.	concentration of P in water before and after infiltration		total P	mg/l	Figures 2, 4, 6; Table 3	Also root zone facilities (wetland systems) evaluated - not included
Nilsson 1979	Nilsson 1979 (1)	Nilsson K, Englöv P. Avloppsinfiltration: slutrapport från forskningsprojektet Avloppsinfiltration-Grundvattenpåverkan. Forskningsnämnden SNV, VIAK AB. Malmö: VIAK AB; 1979.	Government report	Nilsson K	1979	ND	Sweden	-	-	-	-	-	Laboratory study	soil column		Swedish	to investigate rapid infiltration of wastewater through column experiments and case studies of full-scale installations.	concentration of P in water before and after infiltration	at different points in time	total P	mg/l	Figures 36, 48, 53, 61, 68	Some of the data in this report are available in an article in English as well (excluded because of redundancy): Nilsson K, Englov P. Rapid infiltration of waste water. Case studies of full-scale systems (sub-surface sand filters and infiltration plants). Vatten. 1979;35(4):317-28.
																		amount of P from the wastewater retained by soil as a function of amount added P		total P	g/m2	Figures 37, 49, 54, 58; Table 20
																		P removal efficiency		total P	%	Table 20
																		concentration of P in soil after infiltration	at different soil depths, compared to reference	total P	mg/kg	Figures 38, 50
	Nilsson 1979 (2)								Hedemora, Skinnskatteberg, Lindesberg, Västerås, Höganäs municipalities	58	14	Dfb	Field study	vadose zone, within facility				concentration of P in water before and after infiltration	at different points in time	total P, phosphate	mg/l	Figures 80, 90, 100, 107; Table 46
																		P removal efficiency		total P	%	Figures 80, 90, 107
																		concentration of P in soil after infiltration	at different soil depths, compared to reference	total P	mg/kg	Figures 108,
	Nilsson 1979 (3)												Field study	groundwater zone				concentration of P in water before and after infiltration	at different distances from OWS	total P, phosphate	mg/l	Tables 62, 66, 70, 75
Nilsson 1981		Nilsson P. Infiltration av behandlat avloppsvatten Del 1. Infiltration av biologiskt-kemiskt renat avloppsvatten i kolonner. Lund: Lunds tekniska högskola; 1981. Bulletin Serie VA; 33.	Report from research institute or university	Nilsson P	1981	ND	Sweden	-	-	-	-	-	Laboratory study	soil column		Swedish	to study the purification processes in natural soil material etc.	amount of P retained in soil	at different loading rates and at different points in time and at different levels of water saturation	total P, phosphate	mg	Figures 10-13
																		P removal efficiency	at different loading rates and at different points in time and at different levels of water saturation	total P	%	Figure 14
																		concentration of P in water before and after infiltration	at different loading rates and at different points in time and at different levels of water saturation	total P	mg/l	Figures 15-17, 21, 22
																		concentration of P in water after infiltration as a function of applied amount of P		total P	mg/l	Figures 18, 19
Nilsson 1982		Nilsson P. Infiltration av behandlat avloppsvatten Del 3. Infiltration av avloppsvatten med olika förbehandlingsgrader i kolonner. Lund: Lunds tekniska högskola; 1982. Bulletin Serie VA; 39.	Report from research institute or university	Nilsson P	1982	ND	Sweden	-	-	-	-	-	Laboratory study	soil column		Swedish		concentration of P in water before and after infiltration	at different points in time	total P, phosphate	mg/l	Figures 5-10
																		P removal efficiency	at different points in time	total P, phosphate	%	Figueres 11-13
																		amount of P in water before and after infiltration		total P	g	Table 5
																		P removal efficiency	at different concentrations of P in influent wastewater	total P, phosphate	%	Figures 18-20
																		amount of P retained in soil		total P	g	Figures 14-16
Nilsson 1987a	Nilsson 1987a (1)	Nilsson P, Stuanes AO. Investigation of soil treatment systems for septic tank effluent. 1. Design, function, hydraulic properties, input and output. Vatten. 1987;43(1):26-37.	Journal article	Nilsson P	1987	ND	Sweden	-	Multiple sites in Southern Sweden and Norway	59	14	Dfb	Field study	vadose zone, within facility		English	to investigate the design, function, hydraulic properties, input and output of eight infiltration systems.	concentration of P in wastewater before and after infiltration		total P, phosphate	mg/l	Table 7
																		P removal efficiency		total P, phosphate	%	Table 9
	Nilsson 1987a (2)												Field study	groundwater zone				concentration of P in groundwater related to wastewater discharge	beneath, upstream and downstream	total P, phosphate	mg/l	Table 4
Nilsson 1998		Nilsson P, Nyberg F, Karlsson M. Markbäddars funktion: kontroll och utvärdering av markbäddar. Stockholm: Naturvårdsverket; 1998. Report No.; 4895.	Government report	Nilsson P	1998	ND	Sweden	-	20 sites in Southern Sweden	58	15	Dfb	Field study	vadose zone, within facility		Swedish	to improve the knowledge about efficiency, durability and function of infiltration beds.	concentration of P in water before and after infiltration		total P	mg/l	Tables 5-15; Appendix
																		P removal efficiency	of facilities of different ages	total P	%	Figure 4; Appendix
Norin 2005		Norin E, Bellander F, Johansson L. Uppföljning av funktionen hos öppna filterbäddar. Stockholm: Svenskt Vatten AB; 2005. VA-forsk report; 16.	Report from research institute or university	Norin E	2005	svensktvatten@svensktvatten.s	Sweden	-	Multiple sites in southern Norrland, Sweden	62	15	Dfc	Field study	vadose zone, within facility		Swedish	to evaluate the function of open sand filters for waste water treatment.	P removal efficiency		total P	%	Tables 3-8	Gällö and Myrviken too big facilities
Nyberg 1983	Nyberg 1983 (1)	Nyberg F, Pell M. Markbäddar och infiltrationsanläggningar: fältprovtagning. Stockholm: KTH Vattenvårdsteknik; Uppsala: SLU Institutionen för mikrobiologi; 1983. Report No.: 3842.	Report from research institute or university	Nyberg F	1983	ND	Sweden	-	Vätö island, Norrtälje municipality	59.8	19	Dfb	Field study	groundwater zone		Swedish		P removal efficiency	at different points in time	total P	%	Figures 5-8; Tables 1.4; 1.5
																		concentration of P in groundwater	at different distances frow wastewater discharge and at different points in time	total P	mg/l	Tables 1.1; 1.2; 1.3
	Nyberg 1983 (2)												Field study	vadose zone, within facility				P removal efficiency	at different points in time	total P	%	Figure 5
O'Driscoll 1998		O'Driscoll JP, White KD, Salter DW, Garner LM. Long term performance of peat biofilters for onsite wastewater treatment. In: On-site wastewater treatment. Proceedings of the Eighth National Symposium on Individual and Small Community Sewage Systems. March 8-10, 1998; Orlando, Florida. American Society of Agricultural Engineers; 1998. pp. 530-7.	Conference paper	O'Driscoll JP	1998	ND	USA	Alabama	Tuscaloosa county, Baldwin county	31.5	-87.5	Cfa	Field study	vadose zone, within facility		English	to monitor four peat biofilters (Puraflo systems TM) installed near Weeks Bay Estuary in September 1993 and three (3) additional Puraflo' systems installed subsequently in Tuscaloosa County, Alabama, over 24 months to obtain a more accurate measure of performance efficiency.	P removal efficiency		total P	%	Tables 2, 3
Olshammar 2009		Olshammar M, Persson T, Oneill C, Djodjic F. Förbättrad beräkningsmetodik för retention av fosfor från enskilda avlopp. Slutrapport. Norrköping: Svenska MiljöEmissionsData (SMED); 2009. Report No.: 28.	Government report	Olshammar M	2009	ND	Sweden	-	Stockholm county: Grans-Ekskogen, Vallentuna	59.61	18.37	Dfb	Field study	surface water		Swedish	to evaluate existing methodologies for estimating loading of phosphorus and nitrogen from on-site wastewater systems, and to estimate the soil retention.	correlation between concentration of P in surface water and residence density in the catchment area		total P	µg/l	Figures 9	Calculations of P loading based on assumed retention values
Paling 1987		Paling WAJ. Water quality aspects of artificial aquifer recharge with treated waste water. Water SA. 1987;13(2):95-102.	Journal article	Paling WAJ	1987	ND	South Africa	-	-	-	-	-	Laboratory study	soil column		English	to study the physical and chemical processes during percolation of treated waste water to the saturated zone of an aquifer, and to conduct column tests in order to obtain preliminary infotmation on the loading rates of artificial aquifer recharge under local conditions.	P removal efficiency		phosphate	%	Figure 6
Patel 2016		Patel UD, Tandel DV. Comparative Evaluation of Low-Cost, Self-Sustainable Sewage Treatment Reactors for the Non-Potable Reuse of Treated Effluent. In: Water, Wastewater, and Stormwater and Urban Watershed Symposium. Proceedings of the 16th World Environmental and Water Resources Congress. May 22–26, 2016; West Palm Beach, Florida. New York: Curran Associates Inc.; 2016. pp. 215-23.	Conference paper	Patel UD	2016	patelupendra@gmail.com	India	-	-	-	-	-	Laboratory study	pilot-scale facility		English	to compare three types of low-cost sewage treatment systems: vermifilter (VF), soil biofilter (SBF), and sponge-filled trickling filter (SPTF) followed by SBF, in terms of their efficiencies to remove COD, turbidity, and transform nutrients at varying hydraulic loading rates (HLR) to produce treated wastewater of high quality that can be used for non-potable uses.	concentration of P in water before and after infiltration	at different points in time and at different hydraulic loading rates	phosphate	mg/l	Figure 3.3
Pell 1990		Pell M, Nyberg F, Ljunggren H. Microbial numbers and activity during infiltration of septic-tank effluent in a subsurface sand filter. Water Research. 1990;24(11):1347-54.	Journal article	Pell M	1990	ND	Sweden	-	Vätö, Stockholm County	59.8167	18.95	Dfb	Field study	vadose zone, within facility		English	to evaluate the purifying efficiency of a subsurface sand-filter.	concentration of P in water before and after infiltration	at different points in time	total P	mg/l	Table 5
Pour 2004		Pour BN. A wastewater system for high shrink-swelling clays. In: Mankin KR, editor. On-Site Wastewater Treatment X. Conference Proceeding of the 10th National Symposium on Individual and Small Community Sewage Systems. March 21-24, 2004; Sacramento, California. St Joseph: American Society of Agricultural Engineers; 2004. pp. 249-55.	Conference paper	Pour BN	2004	ND	USA	Oregon	Jackson county	42.4	-122.7	Csb	Field study	vadose zone, within facility		English	to evaluate four “experimental” systems designed for single-family residences in Jackson County, sites that were not permitted for the construction of an onsite wastewater system. The systems were monitored for a period of 1 to 2 years to test the design feasibility and workability for such severely limited sites.	concentration of P in water before and after infiltration		total P	mg/l	Tables 1-3
Postma 1992		Postma FB, Gold AJ, Loomis GW. Nutrient and microbial movement from seasonally-used septic systems. Journal of Environmental Health. 1992;55(2):5-10.	Journal article	Postma FB	1992	ND	USA	Rhode Island	Charlestown	41.346	-71.68	Dfa	Field study	groundwater zone		English	to determine the migration and attenuation of two microbial indicators, fecal coliform and Clostridium perfingens and two nutrients, nitrogen and phosphorus, from seasonally-used septic systems.	concentration of P in groundwater related to wastewater discharge	at different distances from septic systems and at different points in time	total P	mg/l	Table 5
Prabha 2021		Prabha D, Laxmipriya G, Sudha S, Sujatha K, Sivakumar S. Evaluation of the efficiency of native plant species integrated with sand filters for greywater reclamation: a pilot study. Desalination and Water Treatment. 2021;209:182-96.	Journal article	Prabha D	2021	ssivaphd@yahoo.com	India	-	-	-	-	-	Laboratory study	soil column		English	to investigate the performence of a novel sand filter incorporated with raw plant powders (SFPPs) and their biochars (SFBCs) from native plant species for the treatment of greywater.	concentration of P in water before and after infiltration	at different points in time	phosphate	mg/l	Figure 2
Price 2016	Price 2016 (1)	Price TL. Factors Influencing Septic Tank Nutrient Transport to Surface Water Bodies in the Vicinity of the Indian River Lagoon, Florida [dissertation]. Florida: Florida Institute of Technology; 2016.	Dissertation/thesis	Price TL	2016	belanger@fit.edu	USA	Florida	Indian River Lagoon	28.01	-80.53	Cfa	Field study	groundwater zone		English	to assess the potential for impact of Onsite Sewage Treatment and Disposal Systems (OSTDS) to adjacent surface waters. to determine nutrient and microbiological loading from septictanks, via groundwater leaching, to surface water.	concentration of P in groundwater related to wastewater discharge	downstream of OWSs, at different points in time	phosphate	mg/l	Table 16	PhD thesis, data published also in several papers covering some of the 28 study sites
	Price 2016 (2)												Field study	surface water				concentration of P in surface water	vs mean concentration of nearest groundwater sampling row	phosphate	mg/l	Tables 15, 16
																		P loading	to surface water	phosphate	mg/l	Table 9
Prochaska 2003		Prochaska CA, Zouboulis AI. Performance of intermittently operated sand filters: A comparable study, treating wastewaters of different origins. Water, Air, and Soil Pollution. 2003;147(1):367-88.	Journal article	Prochaska CA	2003	zoubouli@chem.auth.gr	Greece	-	-	-	-	-	Laboratory study	soil column		English	to examine with laboratory experiments the soil part of the systems (sand and gravel), using artificial or real wastewater as influent and to identify its removal performance and the possible mechanisms that may occur.	P removal efficiency	after different numbers of application	phosphate	%	Figure 6b	Diluted wastewater
Ptacek 1998		Ptacek CJ. Geochemistry of a septic-system plume in a coastal barrier bar, Point Pelee, Ontario, Canada. Journal of Contaminant Hydrology. 1998;33(3):293-312.	Journal article	Ptacek CJ	1998	ptacek@cgrnserc.uwaterloo.ca	Canada	Ontario	Point Pelee National Park	41.936	-82.515	Dfa	Field study	groundwater zone		English	to assess the geochemical processes controlling transport of septic-system derived constituents from a conventional tile-bed installed in a shallow sand aquifer close to a marsh. The focus is specifically on phosphorous, because phosphorous is often the limiting nutrient in surface-water environments. Geochemical speciation calculations were performed to determine mineral saturation indices for a…	concentration of P in groundwater related to wastewater discharge	beneath tile bed	phosphate	mg/l	Section 4.3.4
																		P plume deliniated	through lines of equal concentrations	phosphate	mg/l	Figure 4
																		P retardation factor
Ptacek 2000		Ptacek CJ, Thompson DL, Blowes DW, Crowe AS, Mayer T, Pratt AR, et al. Release of wastewater phosphorus from an aquifer into Point Pelee marsh. In: Means JL, Hinchee PE, editors. Wetlands & Remediation. Proceedings of Wetlands & Remediation: An International Conference. November 16-17, 1999; Salt Lake City, Utah. Battelle Press; 2000. pp. 215-22.	Conference paper	Ptacek CJ	2000	ND	Canada	Ontario	Point Pelee National Park	41.936	-82.515	Dfa	Field study	groundwater zone		English	to quantify N and P in active and disused wastewater treatment systems to ascertain how long nutrients remains in the soil	concentration of P in groundwater related to wastewater discharge	at different distances from wastewater, and before before and after decommission	phosphate	mg/l	Figures 2, 3, 5
																		P plume deliniated	through lines of equal concentrations	phosphate	mg/l	Figure 3
Qi 2016		Na Q, Xiangyang S, Xinhui Q, Zhou Y. Effects of peat and mushroom residues on removing ammonia-nitrogen and total phosphorus in wastewater. Nature Environment and Pollution Technology. 2016;15(4):1373-80.	Journal article	Qi N	2016	ND	China	-	-	-	-	-	Laboratory study	soil column		English	to study the effects of the peat and mushroom particle sizes on the adsorption, adsorption isotherms, and adsorption kinetics.	removal efficiency of P	at different points in time	total P	%	Figure 6	The control soil relevant
Rakhimbekova 2021	Rakhimbekova 2021 (1)	Rakhimbekova S, O'Carroll DM, Oldfield LE, Ptacek CJ, Robinson CE. Spatiotemporal controls on septic system derived nutrients in a nearshore aquifer and their discharge to a large lake. Science of The Total Environment. 2021;752.	Journal article	Rakhimbekova S	2021	crobinson@eng.uwo.ca	Canada	Ontario	Ipperwash Beach	43.2	82	Dfb	Field study	groundwater zone		English	to develop a spatially-, seasonally-, and annually-resolved nutrient loading model, and undertake scenario-based lake modeling to 1) assess the current state of lake eutrophication and 2) examine the potential effects of development and watershed-scale mitigation strategies on lake water quality.	concentration of P in groundwater related to wastewater discharge	at different distances from wastewater discharge	phosphate	µg/l	Figure 4
																		P velocity		phosphate	m/day	text p. 12
																		P retardation factor		phosphate	-	text p. 12
	Rakhimbekova 2021 (2)												Field study	surface water
Rana 1987		Rana S, Viraraghavan T. Use of Peat in Septic Tank Effluent Treatment - Columns Studies. Water pollution research journal of Canada. 1987;22(3):491-504.	Journal article	Rana S	1987	ND	Canada	Saskatchewan	-	-	-	-	Laboratory study	soil column		English	to examine the performance of peat filters under dynamic operating conditions.	P removal efficiency		phosphate	%	Table 2
Reay 2004		Reay WG. Septic tank impacts on ground water quality and nearshore sediment nutrient flux. Ground Water. 2004;42(7):1079-89.	Journal article	Reay WG	2004	wreay@vims.edu	USA	Virginia	Coatal Plain	37.5	-78	Cfa	Field study	groundwater zone		English	to evaluate shallow ground water quality impacts from septic tanks within Virginia’s Coastal Plain province and subsequent pollutant transport to estuarine surface waters.	concentration of P in groundwater related to wastewater discharge	at different distances from drain field	dissolved inorganic P	µmol/l	Figure 2
Richards 2017		Richards S, Withers PJA, Paterson E, McRoberts CW, Stutter M. Removal and attenuation of sewage effluent combined tracer signals of phosphorus, caffeine and saccharin in soil. Environmental Pollution. 2017;223:277-85.	Journal article	Richards S	2017	samia.richards@hutton.ac.uk	UK	Scotland	-	-	-	-	Laboratory study	soil column		English	1) to determine the natural attenuation and the sorption of caffeine and saccharin by a test soil; 2) to investigate biogeochemical processes of the attenuation (biotic or abiotic); 3) to determine real STE P behaviour in soil compared to aqueous solutions; 4) to investigate the potential of caffeine and saccharin to behave as tracers for STE discharges.	P breakthrough curve (C/C0)		dissolved reactive P	-	Figure 3
Richter 2015		Richter E, Hecht F, Schnellbacher N, Ternes TA, Wick A, Wode F, et al. Assessing the ecological long-term impact of wastewater irrigation on soil and water based on bioassays and chemical analyses. Water research. 2015;84:33-42.	Journal article	Richter E	2015	e.richter@ect.de	Germany	-	-	-	-	-	Laboratory study	soil column		English	to determine the impact of wastewaterirrigation on the habitat quality of water after soil passage and of soil after percolation by applying bioassays and chemical analysis.	concentration of P in water before and after nfiltration	at different points in time	phosphate	mg/l	Table S.3
Ridderstolpe 2019		Ridderstolpe P, Öckerman H. Avloppssystemet vid Vackstanäsgymnasiet: Bedömning av funktion och förslag till åtgärder. Uppsala: WRS AB; 2019. WRS report; 2019:1177-A.	Report from research institute or university	Ridderstolpe P	2019	ND	Sweden	-	Södermanland	59.1	17.5	Dfb	Field study	vadose zone, within facility		Swedish	to determine failures of the facility, the purification efficiency of it, and the need for improvements.	concentration of P in water before and after infiltration		total P	mg/l	Page 10
																		P removal efficiency		total P	%	Page 10
Riznyk 1993		Riznyk RZ, Rockwell J, Reid LC, Reid SL. Peat Leachmound Treatment of Residential Wastewater in Sub-Arctic Alaska. Water Air and Soil Pollution. 1993;69(1):165.	Journal article	Riznyk RZ	1993	ND	USA	Alaska	Anchorage	61.09	-149.76	Dsc	Field study	vadose zone, within facility		English	to determine the suitability of peat leachmounds as a wastewater treatment system under sub-arctic climatic conditions with frigid winter air temperatures often being accompanied with minimal snowcover on the ground.	concentration of P in water before and after infiltration		total P	mg/l	Table 2
Robertson 1991		Robertson WD, Cherry JA, Sudicky EA. Groundwater Contamination from 2 Small Septic Systems on Sand Aquifers. Ground Water. 1991;29(1):82-92.	Journal article	Robertson WD	1991	ND	Canada	Ontario	Cambridge, Muskoka	44	-79.5	Dfb	Field study	groundwater zone		English	to investigate ground-water impacts caused by septic systems at two single-familj homes located on shallow unconfined sand aquifers in Ontario.	concentration of P in groundwater related to wastewater discharge	upgradient, in tile effluent and in plume core	phosphate	mg/l	Table 2, Figure 7
																		P plume deliniated	through lines of equal concentrations	phosphate	mg/l	Figures 3, 4
Robertson 1995		Robertson WD. Development of steady-state phosphate concentrations in septic system plumes. Journal of Contaminant Hydrology. 1995;19(4):289-305.	Journal article	Robertson WD	1995	ND	Canada	Ontario	Cambridge	43.4	-80.32	Dfb	Field study	groundwater zone		English	to use a well-developed history of subsurface PO₄³⁻ behavior to gain insight into the nature of potential attenuation mechanisms, and particularly to establish if these are indicative of sorption or mineral solubility processes.	P plume deliniated	through visualization of concentrations in groundwater after different numbers of years of system operation	phosphate	mg/l	Figure 2
																		P plume retardation factor	compared to groundwater velocity	phosphate	-	text p 295
Robertson 1995b		Robertson WD, Blowes DW. Major Ion and Trace Metal Geochemistry of an Acidic Septic‐System Plume in Silt. Groundwater. 1995;33(2):275-83.	Journal article	Robertson WD	1995	ND	Canada	Ontario	Killarney	46	-81.15	Dfb	Field study	groundwater zone		English	to evaluate major ion and trace metal geochemistry in ground water adjacent to a small seasonal-use septic system (Killarney site) located in an area where the thin overburden material has a low bufferingcapacity and acidic conditions (pH 4.4-5.0) have developed.	concentration of P in groundwater related to wastewater discharge	at different sites in wastewater plume	phosphate	mg/l	Table 2, Page 279
Robertson 1998		Robertson WD, Schiff SL, Ptacek CJ. Review of phosphate mobility and persistence in 10 septic system plumes. Ground Water. 1998;36(6):1000-1	Journal article	Robertson WD	1998	ND	Canada	Ontario	Cambridge, Muskoka, Killarney, Harp, Paradise, Long Point, Camp Henry, Delawana, Langton	44	-80	Dfb	Field study	groundwater zone		English	to consolidate the site-specific results into an assessment of phosphorus transport in the sediments below conventional septic tank infiltration beds.	P plume deliniated	through lines of equal concentrations	phosphate	mg/l	Figures 1, 2
																		concentration of P in groundwater related to wastewater discharge	in effluent and proximal plume core	phosphate	mg/l	Tables 1-4
																		P plume retardation factor	groundwater velocity/phosphate velocity	phosphate	n/a	Table 1
																		C/C0	concentration of P in proximal plume/concentration of P in effluent	phosphate	n/a	Table 2
Robertson 1999		Robertson WD, Harman J. Phosphate plume persistence at two decommissioned septic system sites. Ground Water. 1999;37(2):228-36.	Journal article	Robertson WD	1999	ND	Canada	Ontario	Long Point, Langton	42.68	-80.53	Dfb	Field study	groundwater zone		English	to observe PO₄³⁻ behavior in two septic system plumes after the sewage source was removed, particularly to gain insight into the importance of any secondary consumption mechanisms that might be active.	P plume deliniated	through lines of equal concentrations	phosphate	mg/l	Figures 1, 3
																		concentration of P in groundwater	before and at different points in time after decommission, at different distances from the tile bed	phosphate	mg/l	Figure 2
																		concentration of P in groundwater related to wastewater discharge	at different soil depths, at different distances from tile field, and before and after decommission	phosphate	mg/l	Table 1, Figure 4
Robertson 2003	Robertson 2003 (1)	Robertson WD. Enhanced attenuation of septic system phosphate in noncalcareous sediments. Ground Water. 2003;41(1):48-56.	Journal article	Robertson WD	2003	ND	Canada	Ontario	Cambridge, Muskoka	44	-80	Dfb	Field study	groundwater zone		English	to better understand the cause of a dramatically greater P attenuation (virtually no P plume development) at two sites compared to four others.	concentration of P in groundwater related to wastewater discharge	in effluent and in proximal plume, at different points in time	phosphate	mg/l	Table 2; Figures 2, 3	Also data from Robertson 1991
																		P plume deliniated	through visualization of concentrations in groundwater after different numbers of years of system operation	phosphate	mg/l	Figure 1
	Robertson 2003 (2)												Field study	vadose zone, within facility				concentration of P in water before and after infiltration	effluent versus influent at various pore volumes	phosphate	mg/l	Table 3, Figure 4
Robertson 2008		Robertson WD. Irreversible phosphorus sorption in septic system plumes? Ground Water. 2008;46(1):51-60.	Journal article	Robertson WD	2008	wroberts@sciborg.uwaterloo.ca	Canada	Ontario	Long Point	42.58	-80.4	Dfb	Field study	groundwater zone		English	to address the possibility of secondary P attenuation in septic system plumes.	P plume deliniated	through lines of equal concentrations at different points in time	phosphate	mg/l	Figure 2
																		concentration of P in the soil after infiltration	at different soil depths, control data shown in b)	total P	mg/kg	Figure 3
																		concentration of P in groundwater related to wastewater effluent	at different distances from tile bed and at different points in time	total P, phosphate	mg/l	Figures 2, 3, 5
																		P retardation factor		phosphate	mg/l	Text p. 56; Figure 4
Robertson 2012		Robertson WD. Phosphorus retention in a 20-year-old septic system filter bed. J ENVIRON QUAL. 2012;41(5):1437-44.	Journal article	Robertson WD	2012	wroberts@sciborg.uwaterloo.ca	Canada	Ontario	Parry Sound	45.3417	-80.0083	Dfb	Field study	groundwater zone		English	to assess the mobility of wastewater phosphorus (P) in a potentially vulnerable setting by examining a 20-yr-old domestic septic system located near Parry Sound, ON, Canada, where the filter bed is constructed of imported noncalcareous sand.	P plume deliniated	through lines of equal concentrations	phosphate	mg/l	Figure 2
																		concentration of P in groundwater related to wastewater discharge	in the septic tank effluent and in the plume monitoring wells at increasing distances from the tile tiles and at different tile-bed ages	phosphate	mg/l	Table 1, Figure 5
																		concentration of P in soil deliniated	through lines of equal concentrations, background P level provided in the text - "The background concentration was calculated as the mean value from core 30 (798 mg kg−1, n = 5, Fig. 2c), which lies outside of the main zone of P accumulation."	bicarbonate extractable P, acid extractable P	mg/kg	Figure 2, 3
Robertson 2013		Robertson WD, Van Stempvoort DR, Solomon DK, Homewood J, Brown SJ, Spoelstra J, et al. Persistence of artificial sweeteners in a 15-year-old septic system plume. Journal of Hydrology. 2013;477:43-54.	Journal article	Robertson WD	2013	wroberts@sciborg.uwaterloo.ca	Canada	Ontario	Long Point	42.58	-80.4	Dfb	Field study	groundwater zone		English	to examine a suite of major ions and trace organic constituents within a well defined septic system plume in southern Ontario, Canada (Long Point site) for their potential use as wasetewater tracers.	P plume deliniated	through lines of equal concentrations	phosphate	mg/l	Figure 5
																		concentration of P in groundwater related to wastewater effluent	at different distances from tile bed and at different points in time	phosphate	mg/l	Figure 6
																		breakthrough of P in the shallow water table zon	at different points in time	phosphate	mg/l	Figure 11
Robertson 2019	Robertson 2019 (1)	Robertson WD, Van Stempvoort DR, Schiff SL. Review of phosphorus attenuation in groundwater plumes from 24 septic systems. Science of the Total Environment. 2019;692:640-52.	Journal article	Robertson WD	2019	wroberts@uwaterloo.ca	Canada	Ontario	» Lake of the Woods, London, McKellar	44	-80	Dfb	Field study	groundwater zone		English	to review the behaviour of P in the drainfield sediments and associated groundwater plumes at 24 sites in Canada.	concentration of P in groundwater related to wastewater discharge	in the septic tank effluent, shallow groundwater below the drainfields and in the proximal plumes, within 10 m of the drainfields; at different septic system ages and at different water table depths and at different wastewater loadings	dissolved reactive P	mg/l	Tables 3, 4; Figures 5-7, 9	Contains data from several studies reported elsewhere
																		removal efficiency	at different septic system ages and at different water table depths and at different wastewater loadings	dissolved reactive P	%	Table 3; Figures 7, 9
																		P plume retardation factor		dissolved reactive P	mg/l	Table 4
																		concentration of P in soil after infiltration	excess P reported (above mean background value)	bicarbonate extractable P, acid extractable P	mg/kg	Figure 10
	Robertson 2019 (2)												Field study	vadose zone, in natural soil environment				removal efficiency		dissolved reactive P	%	Table 3
																		concentration of P in soil after infiltration	excess P reported (above mean background value)	bicarbonate extractable P, acid extractable P	mg/kg	Figure 10
Robertson 2019b		Robertson WD, Garda DL. Pyrite Oxidation Halts Migration of a Phosphorus Plume. Ground Water. 2020;58(1):27-34.	Journal article	Robertson WD	2019	wroberts@uwaterloo.ca	Canada	Ontario	Long Point	42.58	-80.4	Dfb	Field study	groundwater zone		English	to present the results of monitoring undertaken at the Long Point, ON septic system site in 2016/17 and compare those to results presented 10 years previously.	P plume length	at different plume ages	total P	m	Figure 2
																		P retardation factor		total P	-	text p 28
																		concentration of P in groundwater related to wastewater discharge	at different soil depths, at different distances from tile bed and at different points in time	phosphate	mg/l	Figures 3-5
Rodgers 2004		Rodgers M, Clifford E, Mulqueen J, Ballantyne P. Organic carbon and ammonium nitrogen removal in a laboratory sand percolation filter. Journal of Environmental Science and Health Part a-Toxic/Hazardous Substances & Environmental Engineering. 2004;39(9):2355-68.	Journal article	Rodgers M	2004	eoghan.clifford@nuigalway.ie	Ireland	-	-	-	-	-	Laboratory study	pilot-scale facility		English	to analyse the performance of the sand medium for the treatment of both secondary effluent and synthetic wastewater and the trenches ability to sufficiently spread wastewater throughout the filter.	P removal efficiency		total P, phosphate	%	Table 4	Stage 1 - wastewater - relevant
Ronkanen 2016		Ronkanen AK, Marttila H, Celebi A, Kløve B. The role of aluminium and iron in phosphorus removal by treatment peatlands. Ecological Engineering. 2016;86:190-201.	Journal article	Ronkanen AK	2016	anna-kaisa.ronkanen@oulu.fi	Finland	-	-	-	-	-	Laboratory study	soil column		English	to clarify P removal mechanisms in wetlands constructed on pristine peatlands. Four different influent sources were used in the columns and the P removal was analysed as regard the following research questions and hypotheses: i. What is the effect of wastewater and peat extraction runoff composition and the presence of chemical residues such as Al and Fe on the P removal capacity of peat? Our sta…	concentration of P in water before and after infiltration	at multiple points in time	phosphate, dissolved reactive P	µg/l	Figures 3, 8; Tables 3-5
																		P removal efficiency		total P, dissolved reactive P	%	Table 3
																		concentration of P in peat before and after infiltration		phosphate	mg/g	Table 4
Roy 2017		Roy JW, Spoelstra J, Robertson WD, Klemt W, Schiff SL. Contribution of phosphorus to Georgian Bay from groundwater of a coastal beach town with decommissioned septic systems. Journal of Great Lakes Research. 2017;43(6):1016-29.	Journal article	Roy JW	2017	jim.roy@canada.ca	Canada	Ontario	Nottawasaga Bay	44.48	-80.07	Dfb	Field study	groundwater zone		English	to assess the potential contribution of P to Nottawasaga Bay from groundwater of the surficial sand aquifer at Wasaga Beach, representing a coastal cottage area with decommissioned septic systems, and how this might be changing with time.	concentration of P in groundwater related to wastewater discharge	at different soil depths and along shoreline	dissolved reactive P	mg/l	Figures 4-6	Decommissioned septic beds
																		P plume deliniated	through lines of equal concentrations	dissolved reactive P	mg/l	Figure 2
																		P retardation factor		total P	-	Table 3
Saini 2021		Saini G, Kalra S, Kaur U. The purification of wastewater on a small scale by using plants and sand filter. Applied Water Science. 2021;11:68.	Journal article	Saini G	2021	geeta.saini@gargi.du.ac.in	India	-	-	-	-	-	Laboratory study	soil column		English	to purify the wastewater generated by the kitchen, canteen and chemistry laboratory of an academic institution by combining the process of phytore-mediation and sand filtration.	P in water before and after infiltration	P present or not present - no concentrations reported	phosphate	-	Table 1
Sandhu 1975		Sandhu SS, Nelson P, Warren WJ. Potable water quality in rural Georgetown County. Bulletin of Environmental Contamination and Toxicology. 1975;14(4):465-72.	Journal article	Sandhu SS	1975	ND	USA	South Carolina	Georgetown county	33.5	-79.3	Cfa	Field study	groundwater zone		English	to assess the levels of inorganic constituents in potable waters of rural Georgetown County, to determine if the inorganic components in drinking waters exceed the federally recommended limits (PUBLIC HEALTH SERVICE, 1962) and to determined whether pollution sources can be identified.	relationship between distance to septic tanks and concentration of P in groundwater		phosphate	-	Table 2
Sandhu 1978		Sandhu SS, Warren WJ, Nelson P. Trace inorganics in rural potable water and their correlation to possible sources. Water Research. 1978;12(4):257-61.	Journal article	Sandhu SS	1978	ND	USA	South Carolina	Hamton county	32.8	-81.1	Cfa	Field study	groundwater zone		English	to thoroughly investigatc the type and extent of physical and chemical contaminants in private rural water supplies, to determine if private drinking waters meet the 1962 federal criteria for public water supplies (U.S. Department of Health, Education and Welfare, 1962) and to determine if the sources responsible for the decline of water quality can be identified.	relationship between distance to septic tanks and concentration of P in groundwater		phosphate	-	text p. 260
Sauer 1976		Sauer DK, Boyle WC, M: ASCE, Otis RJ. Intermittent sand filtration of household wastewater. Journal of the environmental engineering division. 1976;102(4):789-803.	Journal article	Sauer DK	1976	ND	USA	Wisconsin	Ashland, plus Electric Farm, coords are for Ashland	46.6	-91	Dfb	Field study	vadose zone, within facility		English	to investigate intermittent sand filtration of septic tank and aerobic treatment unit effluents as an alternative to subsurface disposal for household wastewater treatment.	concentration of P in water before and after infiltration	at different points in time	phosphate	mg/l	Tables 4-6
Sawhney 1977		Sawhney BL, Starr JL. Movement of phosphorus from a septic system drainfield. Journal of the Water Pollution Control Federation. 1977;49(11):2238-42.	Journal article	Sawhney BL	1977	ND	USA	Connecticut	New Haven	41.33	-72.92	Dfa	Field study	vadose zone, in natural soil environment		English	to evaluate the movement of phosphorus through the soil and its possible addition to groundwater beneath the drain-field.	concentration of P in water before and after infiltration	at different depths, different distances from drainfield and different points in time	dissolved P	mg/l	Tables 1, 2; Figure 1
Scherer 1982	Scherer 1982 (1)	Scherer BP, Mitchell DT. Individual household surface disposal of treated wastewater without chlorination. In: On-site sewage treatment. Proceedings of the Third National Symposium on Individual and Small Community Sewage Systems. American Society of Agricultural Engineers; 1982. ASAE Publication 1-82; 1982, pp. 207-214.	Conference paper	Scherer BP	1982	ND	USA	ND	ND	-	-	ND	Field study	vadose zone, within facility		English	to test the efficiency of a sand filter that has been designed to allow surface disposal of the treated wastewater by lawn sprinkling (aim of study not explicitly stated)	concentration of P in water before and after infiltration		total P, phosphate	mg/l	Table II
Serozi 2016		Serozi BD. Onsite wastewater system phosphate contributions to water resources in the piedmont of North Carolina [Master thesis]. Ann Arbor: East Carolina University; 2016.	Dissertation/thesis	Serozi BD	2016	ND	USA	North Carolina	Durham County, Wake County	36	-79	Cfa	Field study	groundwater zone		English	to gain a better understanding of the phosphate treatment by OWS in the piedmont of North Carolina. Specific objectives of the study include 1) to determine the phosphate (PO4-P) treatment efficiency of OWS that discharge septic tank effluent to the subsurface in clay rich soils of the piedmont, 2) to determine P treatment efficiency of single pass sand filter OWS, and 3) to compare the P treatme…	concentration of P in water before and after infiltration	at different distances from drainfield	phosphate	mg/l	Figures 18, 20	Site 400 and 500 OK, the others are in Ultisols.	The OWS at site 400 was malfunctioning and effluent was upwelling through the filter and discharging wastewater to the surface during the first several months of the study.
																		chloride to P ratio	in wastewater effluent and at different distances from drain field	phosphate	-	Figures 19, 21	Site 400 and 500 OK, the others are in Ultisols.	The OWS at site 400 was malfunctioning and effluent was upwelling through the filter and discharging wastewater to the surface during the first several months of the study.
Sezerino 2012		Sezerino PH, Bento AP, Decezaro ST, Carissimi E, Philippi LS. Constructed wetlands and sand filter applied as onsite post-treatment of anaerobic effluent. Water Practice & Technology. 2012;7(3):047.	Journal article	Sezerino PH	2012	lsp@ens.ufsc.br	Brazil	-	Florianópolis	-27.5967	-48.5492	Cfa	Field study	vadose zone, within facility		English	to evaluate constructed wetlands and sand filter technologies applied as onsite post-treatment of anaerobic effluent, under environmental conditions of Southern Brazil.	concentration of P in water before and after infiltration		phosphate	mg/l	Table 2	Sandfilter (facility 2) relevant
Shah 2007		Shah VG, Dunstan RH, Geary PM, Coombes P, Roberts TK, Rothkirch T. Comparisons of water quality parameters from diverse catchments during dry periods and following rain events. Special issue: Identifying sources of fecal pollution. 2007;41(16):3655-66.	Journal article	Shah VG	2007	Hugh.Dunstan@newcastle.edu.au	Australia	New South Wales	North coast, 12 sites	-32.5	148	Cfa	Field study	surface water		English	to address the following hypotheses: (1) that the sites with different land use profiles would have characteristic water quality profiles reflecting land use and faecal contamination and (2) that the samples from the various land use categories would have different water quality profiles in dry periods compared with samples taken immediately following rain events.	concentration of P in surfaces water	in different land use catchments	total P	ppb	Table 1	Differences between the septic, cattle, STP and forested sites were evaluated statistically
Spooner 1998	Spooner 1998 (1)	Spooner J, House CH, Hoover MT, Rubin AR, Silverthorne R, Steinbeck SJ, et al. Performance evaluation of innovative and alternative on-site wastewater treatment systems in Craven County, NC. In: On-Site Wastewater Treatment. Proceedings of the Eighth National Symposium on Individual and Small Community Sewage Systems. March 8-10, 1998; Orlando, Florida. American Society of Agricultural Engineers;…	Conference paper	Spooner J	1998	ND	USA	North Carolina	Craven County	35.17	-77.11	Cfa	Field study	vadose zone, within facility		English	to evaluate the following treatment technologies: wetland cells, sand hill cells, single-pass and recirculating sand filters, ozone and ultraviolet (UV) disinfection, conventional drainfields, low pressure pipe (LPP) systems, drip irrigation, and spray irrigation.	concentration of P in water before and after infiltration		total P	mg/l	Figure 3	Compares different systems	Several sites with utisols studies - these are not included in the database since utisols are not eligible according to the criteria
	Spooner 1998 (2)												Field study	groundwater zone				concentration of P in groundwater related to wastewater discharge	before and after infiltration and upgradient	total P	mg/l	Figure 8	Compares different systems
Stewart 1979		Stewart LW, Carlile BL, Cassel DK. An evaluation of alternative simulated treatments of septic tank effluent. Journal of Environmental Quality. 1979;8(3):397-403.	Journal article	Stewart LW	1979	ND	USA	North Carolina	-	-	-	-	Laboratory study	soil column		English	to evaluate (i) the effect of simulated mound design upon treatment of septic tank effluent, (ii) the cinderblock chamber as a means of introducing septic tank effluent into the soil, and (iii) soil organic matter from a Histic horizon as a source of carbon to effect denitrification.	concentration of P in water after infiltration	in saturated and unsaturated zones, respectively, and at different points in time and at different soil depths	phosphate, polyphosphate	mg/l	Table 4
St Marseille 2002		St Marseille JG, Anderson BC. Use of leaching chambers for on-site sewage treatment. Environmental technology reviews. 2002;23(3):261-72.	Journal article	St Marseille JG	2002	ND	Canada	Ontario	Cornwall	45.0167	-74.7167		Field study	vadose zone, within facility		English	to evaluate the efficacy of polyethylene leaching chambers to treat sewage from a restaurant.	concentration of P in water before and after infiltration		total P	mg/l	Table 2
Stråe 2005		Stråe D. Avloppsreningsanläggningen vid Ångersjöns rastplats. Sammanställning av reningsresultat för 2004. Uppsala: WRS Uppsala AB; 2005.	Report from research institute or university	Stråe D	2005	ND	Sweden	-	Hudiksvall municipality	61.7	17.1	Dfc	Field study	vadose zone, within facility		Swedish	to compile the purification results for the OWS at Ångersjöns resting place.	concentration of P in water before and after infiltration	at different points in time	total P	mg/l	Figure 10; bilaga 3	The "vertikal filter", not amended as regards P retention capacity, is relevant
Suzuki 1989	Suzuki 1989 (1)	Suzuki T, Yamaura G. Natural recovery of chemical components accumulated in soil by wastewater application. Water Research. 1989;23(10):1285-91.	Journal article	Suzuki T	1989	ND	Japan	-	Not reported, maybe reported in referred paper: https://iwaponline.com/wst/article-abstract/18/7-8/375/22779/Use-of-Soil-for-Disposal-of-Domestic-Sewage	NA	NA	ND	Field study	vadose zone, in natural soil environment		English	to evaluate the natural recovery of chemical components accumulated in soil by the application of effluent from a hotel.	concentration of P in soil after infiltration	at different depths, at different points in time and at different distances from wasteater discharge - compared to control	total P	mg/kg	Figure 10
																		concentration of P in soil after infiltration	at different depths and at different points in time - compared to control	total P	g/3250 dm3	Table 2
																		P removal efficiency		total P	%	Table 1
	Suzuki 1989 (2)												Field study	groundwater zone				concentration of P in soil after infiltration	at different depths, at different points in time and at different distances from wasteater discharge - compared to control	total P	mg/kg	Figure 10
																		concentration of P in soil after infiltration	at different depths and at different points in time - compared to control	total P	g/3250 dm3	Table 2
Tackett 2004		Tackett KN, Lowe KS, Siegrist RL, Van Cuyk SM. Vadose zone treatment during effluent reclamation as affected by infiltrative surface architecture and hydraulic loading rate. In: Mankin KR, editor. On-Site Wastewater Treatment X. Conference Proceeding of the 10th National Symposium on Individual and Small Community Sewage Systems. March 21-24, 2004; Sacramento, California. St Joseph: American Soci…	Conference paper	Tackett KN	2004	ktackett@mines.edu	USA	Colorado	Denver	39.744	-105.224	Dfb	Field study	vadose zone, in natural soil environment		English	to examine, using replicated test cells installed in sandy loam soil at a field research site, the time-dependent changes in hydraulic and purification processes as affected by the infiltrative surface architecture (ISA) and hydraulic loading rate (HLR) of domestic STE. This paper presents an overview of the test site and the overall research effort, and describes the methods and preliminary resu…	P removal efficiency	at different hydraulic loading rates at multiple points in time		%	Table 4
Tare 1982		Tare V, Bokil SD. Wastewater Treatment by Soils: Role of Particle-Size Distribution. Journal of Environmental Quality. 1982;11(4):596-602.	Journal article	Tare V	1982	ND	India	-	-	-	-	-	Laboratory study	soil column		English	to evaluate the important parameters required to achieve an acceptable infiltration rate with adequate weater quality improvement in a soil wastewater treatment system.	concentration of P in water before and after infiltration	at different soil depths and at different points in time	phosphate	mg/l	Figure 6
Tjernström 2017		Tjernström L. Function of soil-based on-site wastewater treatment systems - Biological and chemical treatment capacity [Student thesis]. Stockholm: KTH Royal Institute of Technology; 2017.	Dissertation/thesis	Tjernström L	2017	ND	Sweden	-	Ekerö, Södertälje	59.24	17.69	Dfb	Field study	vadose zone, within facility		English	to review the literature on treatment capacity of soil based systems as well as evaluate the function of two soil-based systems for on-site treatment of wastewater. The questions the study aims to answer are: 1) What is the treatment capacity of soil based systems in the literature? 2) How is the mechanical, biological and chemical function of the soil based systems in the field study? 3) How are…	concentration of P in water before and after infiltration		total P	mg/l	Figure 17
Valiela 1988		Valiela I, Costa JE. Eutrophication of Buttermilk Bay, a cape cod coastal embayment: Concentrations of nutrients and watershed nutrient budgets. Environmental Management. 1988;12(4):539-53.	Journal article	Valiela I	1988	ND	USA	Massachusetts	Cape Cod	41.76	-70.62	Dfa	Field study	surface water		English	to calculate budgets for waterborne nutrient inputs into the Buttermilk Bay watershed and into the bay itself, so as to evaluate the relative contribution by various sources and the retention of nutrients within the watershed.	P removal efficiency in watershed		phosphate	%	Table 7
Van Der Graaf 1989		Van Der Graaf J, Fastenau FA, Van Bergen AHM. Practical performance of various systems for small-scale waste water treatment during a two-year field test. Water Science & Technology. 1989;21(4):1-12.	Journal article	Van Der Graaf J	1989	ND	The Netherlands	-	Spead out over the Netherlands	52.3	5.7	Cfb	Field study	vadose zone, within facility		English	to test the performances of 14 different systems for on-site treatment in the range of 5-200 population equivalents (p.e.) in the Netherlands.	P removal efficiency		total P	%	Table 5
Van Ryneveld 2016		Van Ryneveld M, Fourie AB, Palmer I. Movement of contaminants in the unsaturated zone of the subsurface from a low flush on-site sanitation system in Ivory Park, Johannesburg. Water SA. 2016;42(4):505-15.	Journal article	Van Ryneveld MB	2016	mark@markvr.co.za	South Africa	-	Ivory Park	-26	28.2	Cwb	Field study	vadose zone, in natural soil environment		English	to provide field data on the subsurface movement of contaminants from a low-flush on-site sanitation system (also known as an aqua-privy) in Ivory Park, Johannesburg.	concentration of P in water before and after infiltration	TP on soil, soil after washout, and supernatent	total P	mg/l	Figure 12
Ver Hey 1987		Ver Hey ME, Woessner WW. Documentation of the degree of waste treatment provided by septic systems, vadose zone and aquifer in intermontane soils underlain by sand and gravel. In: Proceedings of the Fifth National Symposium on Individual and Small Community Sewage Systems. December 14-15, 1987; Chicago, Illinois. American Society of Agricultural Engineers; 1987. pp 77-86.	Conference paper	Ver Hey ME	1987	ND	USA	Montana	Missuola	46.86	-114.11	Dfb	Field study	vadose zone, in natural soil environment		English	to 1. document the loading rates of fluids, dissolved chemical constituents and microorganisms to the vadose zone and unconfined ground water system at two sites with legally installed systems; 2. document the degree of attenuation of dissolved chemical constituents and microorganisms, in particular, orthophosphate, nitrogen and fecal coliforms by the septic tank, drainfield, vadose zone and the …	concentration of P in water before and after infiltration	at different soil depths	phosphate	mg/l	Figure 4
																		P loading	to aquifer	phosphate	kg/year	Table 1
Vidal 2018		Vidal B, Hedström A, Herrmann I. Phosphorus reduction in filters for on-site wastewater treatment. Journal of Water Process Engineering. 2018;22:210-217.	Journal article	Vidal B	2018	Brenda.Vidal@ltu.se	Sweden	-	Seven municipalities mostly in north-central Sweden: Umeå, Skellefteå, Vännäs, Robertsfors, Norrtälje, Boden, Älvsbyn	63.8	20.3	Dfc	Field study	vadose zone, within facility		English	to investigate the reduction of P in full-scale on-site wastewater treatment systems equipped with either sand filters and/or P-filters, using flow-proportional sampling; the analysis focused on filter performance and compliance with current guidelines. The study also examined whether pH can be used as aparameter for deciding when the filter media needs to be changed.	P removal efficiency		total P	%	Figure 2	The soil infiltration part relevant	Site data from Herrmann I, Vidal B, Hedström A. Slutrapport av projekten "Fosforfällor för små avlopp - hur länge fungerar de?" och "Bakterieutsläpp från små avlopp". Luleå: Luleå tekniska universitet; 2017, which is ecluded due to redundancy
																		concentration of P in water before and after infiltration		total P	mg/l	Figure 1
Viraraghavan 1973		Viraraghavan T, Warnock RG. Treatment through soil of septic tank effluent. In: Tomlinson J, editor. Land for waste management. Proceedings of the International Conference on Land for Waste Management; October 1-3, 1973; Ottawa, Canada. Canadian Society of Soil Science; 1973. pp. 214-23.	Conference paper	Viraraghavan T	1973	ND	Canada	Ontario	Near Ottawa	45.4	-75.7	Dfb	Field study	groundwater zone		English	to examine the performance, under seasonally varying environmental conditions, of a single-family septic tank system with an absorption tile field that serves a rural household in Quebec, about 15 miles from Ottawa. The aim is also to investigate the chemical and bacteriological changes in water quality that occur through the mechanism of soil filtration.	concentration of P in water before and after infiltration	at different points in time	phosphate	mg/l	Figure 2
Viraraghavan 1976		Viraraghavan T, Warnock RG. Efficiency of a septic tile system. Journal of the Water Pollution Control Federation. 1976;48(5):934-44.	Journal article	Viraraghavan T	1976	ND	Canada	Ontario	Near Ottawa	45.4	-75.7	Dfb	Field study	vadose zone, in natural soil environment		English	to determine the efficiency of a septic tile system.	P removal efficiency	at different soil depths, at different points in time and at different temperatures	phosphate	%	Figures 3, 7
Viraraghavan 1976b		Viraraghavan T, Warnock RG. Groundwater pollution from a septic tile field. Water, Air, and Soil Pollution. 1976;5(3):281-7.	Journal article	Viraraghavan T	1976	ND	Canada	Ontario	Near Ottawa	45.4	-75.7	Dfb	Field study	groundwater zone		English	to study the characteristics of the groundwater below an existing septic tile field.	concentration of P in water before and after infiltration	at different points in time	phosphate	mg/l	Tables 2, 3
Viraraghavan 1977		Viraraghavan T. Influence of temperature on the performance of septic tank systems. Water, Air, and Soil Pollution. 1977;7(1):103-10.	Journal article	Viraraghavan T	1977	ND	Canada	Ontario	Near Ottawa	45.4	-75.7	Dfb	Field study	vadose zone, in natural soil environment		English	to investigate the influence of temperature on the performance of septic tank systems.	removal efficiency of P	at different soil depths and at different temperatures	phosphate	%	Figure 2
Viraraghavan 1991		Viraraghavan T, Rana SM. Treatment of septic tank effluent in a peat filter. International Journal of Environmental Studies. 1991;37(3):213-24.	Journal article	Viraraghavan T	1991	ND	Canada	ND	-	-	-	-	Laboratory study	soil column		English	to investigate the efficiency of peat in the removal of pollution parameters (BOD, COD, TSS, phosphorus, nitrogen, heavy metal and indicator microorganisms) under dynamic conditions while treating septic tank effluent (STE).	P removal efficiency		phosphate	%	Table 4
Vogeler 2009		Vogeler I, Cichota R, Witing F. Land based disposal of wastewater: Fate of phosphorus. In: Water Resources Management V. 5th International Conference on Sustainable Water Resources Management. September 9 - 11; Malta. Southamton: WIT Press; 2009. pp. 127-37.	Conference paper	Vogeler I	2009	ND	New Zealand	-	-	-	-	-	Laboratory study	soil column		English	to 1) determine if the soil around Tararua Road, Levin, proposed for subdivision with on-site wastewater systems, can accommodate the phosphate loading originating from the wastewater without ill effects on the groundwater and 2) to verify if the convection dispersion equation (CDE) linked with a simple adsorption isotherm can describe the experimental data and be used to assess the long term sus…	concentration of P in water before and after infiltration	at different cumulative infiltrations	dissolved reactive P	mg/l	Figure 2	The drainage lysimeters not relevant - the pasture was cut back to a height of 20 mm every 7 to 14 days
																		concentration of P in soil before and after infiltration	at different soil depths, with pre-experimental levels as a control	dissolved P, exchangeable P, bicarbonate extractable P, total P	mg/kg	Table 1
Welskel 1992		Welskel PK, Howes BL. Differential Transport of Sewage-Derived Nitrogen and Phosphorus through a Coastal Watershed. Environmental Science and Technology. 1992;26(2):352-60.	Journal article	Welskel PK	1992	ND	USA	Massachusetts	Buzzard bay, Cape Cod	41.755	-70.633	Dfa	Field study	groundwater zone		English	to determine both the overall nutrient retention and the change in the ratio of N to P during groundwater transport, since both factors are central to understanding the potential impact of this nutrient source on coastal waters.	concentration of P in water before and after infiltration	at different soil depths	phosphate	µM	Table 1; Figures 5, 7
																		concentration of P in water	upgradient, midgradient and downgradient from area with OWS:s	phosphate	µM	Table II
																		transport of P	from wastewater effluent to the bay margin	phosphate	%	p. 357
Whelan 1984		Whelan BR, Barrow NJ. The movement of septic tank effluent through sandy soils near perth. II Movement of phosphorus. Australian Journal of Soil Research. 1984;22(3):293-302.	Journal article	Whelan BR	1984	ND	Australia	Western Australia	Perth area	-32	116	Csa	Field study	vadose zone, in natural soil environment		English	to assess for what period the subsoils (coarse sands) in the Perth area could remove phosphate from the inflowing water and so prevent its passage to the groundwater.	concentration of P in water before and after infiltration	at different soil depths beneath OWS	phosphate	µg/ml	Table 1; Figures 1, 5	Overlapping data; Whelan 1981
																		concentration of P in soil after infiltration	at different soil depths beneath OWS	inorganic P	µg/g	Figure 3	No control for organic phosphorus
																		distribution of P in soil after infiltration	visualized by lines of equal concentration	inorganic phosphate	mg/kg	Figure 6
Whelan 1988		Whelan BR. Disposal of septic tank effluent in calcareous sands. Journal of Environmental Quality. 1988;17(2):272-7.	Journal article	Whelan BR	1988	ND	Australia	Western Australia	Perth area	-32	116	Csa	Field study	vadose zone, in natural soil environment		English	to determine the suitability of high CO3 unconsolidated sand for septic tank effluent disposal.	concentration of P in water before and after infiltration	at different soil depths	soil solution P	mg/l	Figures 3, 4
																		concentration of P in soil after infiltration	at different soil depths beneath OWS, with undescribed 'reference samples'	inorganic P	mg/kg	Figures 3, 4
Wiklund 2003		Wiklund U. Infiltration av avloppsvatten i öppna dammari kallt norrlandsklimat. Stockholm: Svenskt Vatten AB; 2003. VA-forsk report; 4.	Report from research institute or university	Wiklund U	2003	svensktvatten@svensktvatten.se	Sweden	-	Vindeln community	64.4	19.4	Dfc	Field study	vadose zone, in natural soil environment		Swedish	to assess the function of existing sewer systems located in the North of Sweden.	concentration of P in soil after infiltration	at different soil depths; reference values given	total P	mg/kg	Tables 3, 4
																		concentration of P in water before and after infiltration	at different soil depths	total P	mg/l	Figure 5, Appendix
Wilhelm 1994		Wilhelm SR, Schiff SL, Robertson WD. Chemical fate and transport in a domestic septic system: Unsaturated and saturated zone geochemistry. Environmental Toxicology and Chemistry. 1994;13(2):193-203.	Journal article	Wilhelm SR	1994	ND	Canada	Ontario	Cambridge	43.4	-80.32	Dfb	Field study	groundwater zone		English	to analyze the magnitude and changes in major ion and organic C concentrations throughout the system to characterize both the unsaturated and the saturated zone geochemistry of the effluent plume. Specifically the data are used to investigate the geochemical reactions occurring in both zones, the main factors that control these reactions, and the implications of these reactions for wastewater tre…	concentration of P in water before and after infiltration	at different distances from the OWS	phosphate	mg/l	Table 2; Figure 3
Wilhelm 1996		Wilhelm SR, Schiff SL, Robertson WD. Biogeochemical Evolution of Domestic Waste Water in Septic Systems: 2. Application of Conceptual Model in Sandy Aquifers. Ground Water. 1996;34(5):853-64.	Journal article	Wilhelm SR	1996	ND	Canada	Ontario	Cambridge and Muskoka	44.3	-80	Dfb	Field study	groundwater zone		English	to use aqueous geochemical data from unconfined sand aquifers beneath two operating domestic septic systems to illustrate and evaluate a conceptual model of septic-system geochemistry.	concentration of P in water before and after infiltration	in the upper 0.6 m in the saturated zone directly beneath the tile field	phosphate	mg/l	Tables 1, 2
Williams 1982		Williams WT. Ground-water flow along the total shoreline of Austin Lake and its environmental contribution to pollution of the lake [dissertation]: Michigan, Western Michigan University; 1982.	Dissertation/thesis	Williams WT	1982	ND	USA	Michigan	Austin Lake	42.2	-85.5	Dfa	Field study	groundwater zone		English	to 1) determine the direction of water flow through the sediment-water interface along the total shoreline of Austin Lake, and 2) to determine if this water was contributing to the degrada­tion of the lake.	correlation between P concentration in groundwater and presence of septic tanks at the location		phosphate	-	Appendix B
Withers 2011		Withers PJA, Jarvie HP, Stoate C. Quantifying the impact of septic tank systems on eutrophication risk in rural headwaters. Environment International. 2011;37(3):644-53.	Journal article	Withers PJA	2011	p.withers@bangor.ac.uk	UK	England	Loddington, Leicestershire	52.6	-0.8	Cfb	Field study	surface water		English	to characterize the nutrient composition of septic tank effluent discharged to a watercourse and to provide some data on the relative contribution of STS to ambient nutrient concentrations in the lotic waters (ditches and streams) around Loddington.	concentration of P in surface water	upstream and downstream from sites with septic systems	dissolved reactive P, dissolved hydrolysable P, particulate P, total P	μg/l	Tables 3, 4
Wolf 1998		Wolf DC, Gross MA, Earlywine KE, Davis KJ, Rutledge EM. Renovation of onsite domestic wastewater in a poorly drained soil. In: On-site wastewater treatment. Proceedings of the Eight National Symposium on Individual and Small Community Sewage Systems. March 8-10, 1998; Orlando, Florida. American Society of Agricultural Engineers; 1998.	Conference paper	Wolf DC	1998	ND	USA	Arkansas	Pine Bluff	34.2	-92	Cfa	Field study	vadose zone, in natural soil environment		English	to evaluate the renovation of septic tank effluent using tile drains in conjunction with a low pressure distribution septic system in a poorly drained soil.	concentration of P in water before and after infiltration		phosphate	mg/l	Tables 1, 4
Woods 1993		Woods JSA. Migration of spectic-system contaminated groundwater to a lake in a Precambrian shield overburden setting [Master Thesis]: University of Waterloo Ontario; 1995.	Dissertation/thesis	Woods JSA	1993	ND	Canada	Ontario	Harp Lake	45.4	-79.1	Dfb	Field study	groundwater zone		English	to investigate the impact of older septic systems in Precambrian till setting.	concentration of P in water before and after infiltration	at different distances from the OWS	dissolved P	µg/g	Numerous tables and figures
Xiong 2010		Xiong JB, Mahmood Q. Adsorptive removal of phosphate from aqueous media by peat. Desalination. 2010;259(1):59-64.	Journal article	Xiong JB	2010	xiongjib108@163.com	China	-	-	-	-	-	Laboratory study	soil column		English	to evaluate the effectiveness of peat in removing phosphate (P) from wastewater.	concentration of P in water before and after infiltration	at different points in time	total P, dissolved P	mg/l	Figure 4	volcanic ash loam not relevant
Yamaura 1986		Yamaura G, Suzuki T, Kobayashi M, Katsuno T, Ogiwara K, Taguchi Y. Use of soil for disposal of domestic sewage. Water Science & Technology. 1986;18(7):375-81.	Journal article	Yamaura G	1986	ND	Japan	-	-	-	-	-	Laboratory study	soil column		English	to investigate the capabilities of the soil types to ameliorate effluent from on-site sewage treatment systems.	P removal efficiency	at different soil depths	total P	%	Figure 3	Sand relevant
																		concentration of P in water before and after infiltration	at different soil depths	total P	mg/l	Table 1	Sand relevant
Yang 2021		Yang F, Zhang H, Zhang X, Zhang Y, Li J, Jin F, et al. Performance analysis and evaluation of the 146 rural decentralized wastewater treatment facilities surrounding the Erhai Lake. Journal of Cleaner Production. 2021;315.	Journal article	Yang F	2021	lijinhua@sjtu.edu.cn	China	China	Erhai Lake, Dali	25.8	100.2	Cwb	Field study	vadose zone, within facility		English	to investigate the 146 rural decentralized wastewater treatment facilities of sewage treatment stations around the Erhai lake of the Yunnan Province, China, and analyze their running status and treatment efficiency from 2017 to 2018.	P removal efficiency	average value	total P	%	Figure 4; Table 3	The soil purification tank (SPT) category relevant	146 facilities investigated, only the six soil based in used relevant
Yates 2013		Yates CA, Johnes PJ. Nitrogen speciation and phosphorus fractionation dynamics in a lowland Chalk catchment. Science of the Total Environment. 2013;444:466-79.	Journal article	Yates CA	2013	c.a.yates@pgr.reading.ac.uk	UK	England	Hampshire, Wiltshire, Dorset	50.5	-1.5	Cfb	Field study	surface water		English	to evaluate the contributing sources, chemical form and rates of flux for both N and P for the Upper Wylye, a Chalk stream suffering from Chalk Stream Malaise.	concentration of P in surface water	upstream and downstream from septic tank area	dissolved reactive P, dissolved unreactive P, particulate P, total P	mg/l	Table 2; Figures 4, 6
Zanini 1998		Zanini L, Robertson WD, Ptacek CJ, Schiff SL, Mayer T. Phosphorus characterization in sediments impacted by septic effluent at four sites in central Canada. J Contam Hydrol. 1998;33(3):405-29.	Journal article	Zanini L	1998	ND	Canada	Ontario	Cambridge, Langton, Muskoka	43.5	-79.5	Dfb	Field study	vadose zone, in natural soil environment		English	to 1) establish if identifiable zones of P enrichment were present in the vadose zones at four sites, 2) determine if the forms and composition of the attenuated P were indicative of mineral precipitation reactions and 3) to establish the geochemical conditions controlling the accumulation of P.	concentration of P in water after infiltration	at different soil depths	phosphate	mg/l	Figure 2
Zhang 2004		Zhang J, Huang X, Shao CF, Liu CX, Shi HC, Hu HY, et al. Influence of packing media on nitrogen removal in a subsurface infiltration system. Journal of environmental sciences (China). 2004;16(1):153-6.	Journal article	Zhang J	2004	zhangjian00@mails.tsinghua.edu.en	China	-	-	-	-	-	Laboratory study	pilot-scale facility		English	to investigate influence of packing media on nitrogen removal in subsurface infiltration system.	P removal efficiency	at continuos and intermittent operation mode, respectively	total P	%	Table 2
Zhang 2018		Zhang W, Blum K, Gros M, Ahrens L., Jernstedt H., Wiberg K., et al. Removal of micropollutants and nutrients in household wastewater using organic and inorganic sorbents. Desalination and Water Treatmend. 2018;120:88-108	Journal article	Zhang W	2018	zhangw@kth.se	Sweden	-	-	-	-	-	Laboratory study	soil column		English	to evaluate selected sorbents in terms of their capacity for removing multiple micropollutants, as well as nutrients (dissolved organic carbon (DOC), total phosphorus (Ptot) and ammonium nitro-gen (NH4-N)) and to provide an overview of their merits and demerits.	P removal efficiency		total P	%	Figure 2	Råda sand relevant	Wastewater spiked with micropollutants
Zhang 2018b		Zhang W, Renman G. Wastewater purification and removal of micropollutants in a soil treatment system and by subsequent filtration through activated carbon and xyloid lignite – a field experiment. Manuscript in thesis: An add-on filter technique to improve micropollutant removal and water quality in in-site sewage treatment facilities. Stockholm: KTH Royal Institute of Technology; 2018.	Unpublished paper in dissertation	Zhang W	2018	zhangw@kth.se	Sweden	-	Ekerö municipality	59.3	17.7	Dfb	Field study	vadose zone, within facility		English	to (i) identify and quantify micropollutants in influent wastewater, in effluent from the STS (before the add-on filter) and in effluent after the add-on filter, (ii) investigate the long-term removal efficiency of MPs by GAC and Xylit, and (iii) evaluate the overall treatment performance and technical functionality.	concentration of P in water before and after infiltraion	at different points in time	total P	mg/l	Figure 3
Zhang 2019		Zhang W, Gago-Ferrero P, Gao Q, Ahrens L, Blumc K, Rostvall A, Björlenius B, Andersson PL, Wiberg K, Haglund P, Renman G. Evaluation of five filter media in column experiment on the removal of selected organic micropollutants and phosphorus from household wastewater. Journal of Environmental Management. 2019;246:920-928	Journal article	Zhang W	2019	zhangw@kth.se	Sweden	-	-	-	-	-	Laboratory study	soil column		English	to compare the performance of GAC, Xylit, lignite, Rådasand and Polonite® in their removal of 31 MPs (covering a wide range of physicochemical properties) and nutrients in wastewater from OSSFs during a 12 week long-term column experiment.	P removal efficiency	at different points in time	total P	%	Figure 2	Råda sand relevant	Wastewater spiked with micropollutants

## Sheet: Laboratory, column
Article ID	Study ID	Full reference	Case	Soil description	Soil order	Soil texture	Sand %	Silt %	Clay %	Virgin soil	pH in soil reported	Oxalate extractable Iron content reported	Dithionite extractable iron reported	Oxalate extractable aluminum reported	Dithionite extractable aluminum reported	Comment	Type of wastewater	Duration/volume of wastewater load	Unit	Comment	Wastewater loading rate reported or inferrable	Wastewater loading rate (volume/area/time) or wastewater load (volume/time)	Unit	Comment	pH of wastewater before infiltration reported	pH of wastewater after infiltration reported	Column: Inner diameter (cm)	Column: Effective soil depth (cm)	LxWxH (cm)		Method to evaluate P retention	Allows calculation of P load to filter (g/m3 material)	Number of replicates/soil or treatment	Comments
Adhanom 2018		Adhanom G, Hughes J, Odindo A. The effect of anaerobic baffled reactor effluent on nitrogen and phosphorus leaching from four soils in a laboratory column experiment. Water Sa. 2018;44(1):1-12.	1 - Upflow	A horizon of an Inanda form	Oxisol	Loamy sand	30	48	22	yes	yes	no	no	no	no		anaerobic baffled reactor effluent	35	days		yes	32; 16; 2	mm/h	Effluent was applied to the columns continuously for 6 d, 8 d, and 35 d at high, medium and low flow rates	yes	yes	10.3	20	-	1 cm gravel 19 cm sand/soil (but unclear)	Amount of P applied and leached	No	1	Soil packing height unclear
			2 - Upflow	E horizon of a Cartref form	Inceptisol	Loamy sand	79	16	5	yes	yes	no	no	no	no		anaerobic baffled reactor effluent	35	days		yes	32; 16; 2	mm/h	Effluent was applied to the columns continuously for 6 d, 8 d, and 35 d at high, medium and low flow rates	yes	yes	10.3	20	-	1 cm gravel 19 cm sand/soil (but unclear)	Amount of P applied and leached	No	1	Soil packing height unclear
			3 - Upflow	A horizon of a Sepane form	Alfisol	Clay loam	21	43	36	yes	yes	no	no	no	no		anaerobic baffled reactor effluent	35	days		yes	32; 16; 2	mm/h	Effluent was applied to the columns continuously for 6 d, 8 d, and 35 d at high, medium and low flow rates	yes	yes	10.3	20	-	1 cm gravel 19 cm sand/soil (but unclear)	Amount of P applied and leached	No	1	Soil packing height unclear
			4 - Upflow	Silica sand (control)	ND	Sand	100	-	-	yes	yes	no	no	no	no		anaerobic baffled reactor effluent	35	days		yes	32; 16; 2	mm/h	Effluent was applied to the columns continuously for 6 d, 8 d, and 35 d at high, medium and low flow rates	yes	yes	10.3	20	-	1 cm gravel 19 cm sand/soil (but unclear)	Amount of P applied and leached	No	1	Soil packing height unclear
			5 - Downflow	A horizon of an Inanda form	Oxisol	Loamy sand	30	48	22	yes	yes	no	no	no	no		anaerobic baffled reactor effluent	35	days		yes	32; 16; 2	mm/h	Effluent was applied to the columns continuously for 6 d, 8 d, and 35 d at high, medium and low flow rates	yes	yes	10.3	20	-	1 cm gravel 19 cm sand/soil (but unclear)	Amount of P applied and leached	No	1	Soil packing height unclear
			6 - Downflow	E horizon of a Cartref form	Inceptisol	Loamy sand	79	16	5	yes	yes	no	no	no	no		anaerobic baffled reactor effluent	35	days		yes	32; 16; 2	mm/h	Effluent was applied to the columns continuously for 6 d, 8 d, and 35 d at high, medium and low flow rates	yes	yes	10.3	20	-	1 cm gravel 19 cm sand/soil (but unclear)	Amount of P applied and leached	No	1	Soil packing height unclear
			7 - Downflow	A horizon of a Sepane form	Alfisol	Clay loam	21	43	36	yes	yes	no	no	no	no		anaerobic baffled reactor effluent	35	days		yes	32; 16; 2	mm/h	Effluent was applied to the columns continuously for 6 d, 8 d, and 35 d at high, medium and low flow rates	yes	yes	10.3	20	-	1 cm gravel 19 cm sand/soil (but unclear)	Amount of P applied and leached	No	1	Soil packing height unclear
			8 - Downflow	Silica sand (control)	ND	Sand	100	-	-	yes	yes	no	no	no	no		anaerobic baffled reactor effluent	35	days		yes	32; 16; 2	mm/h	Effluent was applied to the columns continuously for 6 d, 8 d, and 35 d at high, medium and low flow rates	yes	yes	10.3	20	-	1 cm gravel 19 cm sand/soil (but unclear)	Amount of P applied and leached	No	1	Soil packing height unclear
Ahmed 2016		Ahmed MA, Abusam A. Performance Efficiency and Design Criteria of a Peat System for Treating Septic Tank Effluents. International Proceedings of Chemical, Biological and Environment Engineering. 2016;94(17):109-14.		Peat (clean sand at bottom)	Histosol	-	-	-	-	yes	no	no	no	no	no		septic tank effluent	140?	days		yes	2.183	m3/m2/day	maximum	no	yes	12	45 (sand) + 100 (peat)	-	Effluent sample port in the middle of the sand layer	Concentration of P in water before and after infiltration	No	"multiple"	No information about P concentration in wastewater and loading
Ak 2014		Ak M, Gunduz O. Fate of Nutrients in Secondary Treated Municipal Wastewater during Percolation through the Soil Media. Clean-Soil Air Water. 2014;42(8):1036-43.		Soil from a field in Menemen plain (Izmir, Turkey)	ND	Silt loam	ND	ND	ND	yes	yes	no	no	no	no		secondary treated municipal wastewater	25	weeks	Operated in two week cycles consisting of seven days of wetting followed by seven days of drying (7w/7d)	yes	5	l/day	During wetting periods. The columns were operated under gravity flow conditions with 10 cm constant ponding depth. In other words, 10 cm ponding depth of wastewater was guaranteed above the soil surface in each column.	no	no	10	75	-	Effective soil depth; ports at different heights	Concentration of P in water before and after infiltration	Yes	1
				Soil from a field in Menemen plain (Izmir, Turkey)	ND	Silt loam	ND	ND	ND	yes	yes	no	no	no	no		secondary treated municipal wastewater	25	weeks	Operated in one week cycle consisting of three days of wetting followed by four days of drying (3w/4d).	yes	5	l/day	During wetting periods. The columns were operated under gravity flow conditions with 10 cm constant ponding depth. In other words, 10 cm ponding depth of wastewater was guaranteed above the soil surface in each column.	no	no	10	75	-	Effective soil depth; ports at different heights	Concentration of P in water before and after infiltration	Yes	1
Alhajjar 1990		Alhajjar BJ, Linn Gould C, Chesters G, Harkin JM. Influence of detergent formulation on nutrient movement through sand columns simulating mound and conventional septic system drainfields. Journal of Contaminant Hydrology. 1990;6(4):337-56.	1P -7P (detergent with P)	C-horizon of a Plainfield sand, passed through a 2 mm sieve	Entisol	Sand	93.7	2.3	4	yes	yes	no	no	no	no		septic tank effluent from households using detergent with P	36	weeks		yes	244	ml/day	dosed every 6 hr with 61 ml with a flow rate of 12.2 ml min'	yes	yes	10	100	-		Concentration of P in water before and after infiltration	Yes	7	Simulates mound septic systems; Dosed columns (TP, ortho-P and OP)
			8P-14P (detergent with P)	C-horizon of a Plainfield sand, passed through a 2 mm sieve	Entisol	Sand	93.7	2.3	4	yes	yes	no	no	no	no		septic tank effluent from households using detergent without P	14	weeks		no	ND	-	continuously flooded	yes	yes	10	100	-		Concentration of P in water before and after infiltration	Yes	7	Simulates new conventional septic system drainfields; Flooded columns
			1Z-7Z (detergent without P)	C-horizon of a Plainfield sand, passed through a 2 mm sieve	Entisol	Sand	93.7	2.3	4	yes	yes	no	no	no	no		septic tank effluent from households using detergent with P	36	weeks		yes	244	ml/day	dosed every 6 hr with 61 ml with a flow rate of 12.2 ml min'	yes	yes	10	100	-		Concentration of P in water before and after infiltration	Yes	7	Simulates mound septic systems; Dosed columns (TP, ortho-P and OP)
			8Z-14Z (detergent without P)	C-horizon of a Plainfield sand, passed through a 2 mm sieve	Entisol	Sand	93.7	2.3	4	yes	yes	no	no	no	no		septic tank effluent from households using detergent without P	14	weeks		no	ND	-	continuously flooded	yes	yes	10	100	-		Concentration of P in water before and after infiltration	Yes	7	Simulates new conventional septic system drainfields; Flooded columns
Al-Shiekh Khalil 2004		Al-Shiekh Khalil W, Goonetilleke A, Duval P. Use of undistrubed soil columns to evaluate soil capability to renovate on-site sewage treatment system effluent. In: Converse J, editor. Proceedings of the 10th National Symposium on individual and Small Community Sewage Systems. Michigan, USA: American Society of Agricultural Engineers; 2004. pp. 201-9.	3	* Low organic matter content at the soil surface * Sandy soil with a high leached organic matter at 1300 mm depth	Spodosols	ND	ND	ND	ND	yes	yes	no	no	no	no		primary treated sewage effluent	8	months		partly - initial loading reported only	<240	ml/day	The total amount of effluent applied to each column varying due to the different soil permeability’s. Initially the soil columns loaded 240ml/day for the first two weeks due to the high percolation rate. This was then greatly reduced once the soil was fully saturated and started forming a crust layer at the soil column surface.	yes	no	10	90	-	Sampling points at different heights	Concentration of P in water before and after infiltration	Yes	1
			4	* Grey sandy with deep organic matter content * Light brown colour at B-horizon	Alfisols	ND	ND	ND	ND	yes	yes	no	no	no	no		primary treated sewage effluent	8	months		partly - initial loading reported only	<240	ml/day	The total amount of effluent applied to each column varying due to the different soil permeability’s. Initially the soil columns loaded 240ml/day for the first two weeks due to the high percolation rate. This was then greatly reduced once the soil was fully saturated and started forming a crust layer at the soil column surface.	yes	no	10	90	-	Sampling points at different heights	Concentration of P in water before and after infiltration	Yes	1
			7	* Medium brown sandy with low organic content at A-horizon * Mottled clayey layer with reddish brown colour at B-horizon	Vertisols	ND	ND	ND	ND	yes	yes	no	no	no	no		primary treated sewage effluent	8	months		partly - initial loading reported only	<240	ml/day	The total amount of effluent applied to each column varying due to the different soil permeability’s. Initially the soil columns loaded 240ml/day for the first two weeks due to the high percolation rate. This was then greatly reduced once the soil was fully saturated and started forming a crust layer at the soil column surface.	yes	no	10	90	-	Sampling points at different heights	Concentration of P in water before and after infiltration	Yes	1
			10	* Medium dark brown sandy layer high organic matter content at A-horizon * Orange brown silt clayey layer at B-horizon	Alfisols	ND	ND	ND	ND	yes	yes	no	no	no	no		primary treated sewage effluent	8	months		partly - initial loading reported only	<240	ml/day	The total amount of effluent applied to each column varying due to the different soil permeability’s. Initially the soil columns loaded 240ml/day for the first two weeks due to the high percolation rate. This was then greatly reduced once the soil was fully saturated and started forming a crust layer at the soil column surface.	yes	no	10	90	-	Sampling points at different heights	Concentration of P in water before and after infiltration	Yes	1
			11	* Light medium brown colour with rich organic matter at A-horizon * Orange clayey at B-horizon	Alfisols	ND	ND	ND	ND	yes	yes	no	no	no	no		primary treated sewage effluent	8	months		partly - initial loading reported only	<240	ml/day	The total amount of effluent applied to each column varying due to the different soil permeability’s. Initially the soil columns loaded 240ml/day for the first two weeks due to the high percolation rate. This was then greatly reduced once the soil was fully saturated and started forming a crust layer at the soil column surface.	yes	no	10	90	-	Sampling points at different heights	Concentration of P in water before and after infiltration	Yes	1
Arias 2005		Arias CA, Brix H. Phosphorus removal in constructed wetlands: can suitable alternative media be identified? Water Science and Technology. 2005;51(9):267-73.		Water filter sand Faxe from Denmark	ND	sand	ND	ND	ND	yes	no	no	no	no	no		treated wastewater from a vertical flow constructed wetland	6	months	Temporarily interrupted at saturation	unclear	500	ml/day	The columns were built from inverted one-litre plastic bottles -hydraulic loading rate inferrable in case loading area could be established.	no	no	ND	ND	-	"built from inverted one-litre plastic bottles"	Concentration of P in water before and after infiltration	Yes	1	Several materials tested - only water filter sand relevant
Aulenbach 1985		Aulenbach DB, Nie, M. Phosphorus transformation in a rapid infiltration column. Northeastern Environmental Science. 1985;4(3-4):149-54.		Sand from the Lake George Village Sewage Treatment Plant (entirely sand), average 0.56 mm	ND	sand	ND	ND	ND	no	no	no	no	no	no		filter effluent from sewage treatment plant	102	days		yes	17-20	cm/day	A loading depth of 17 to 20 cm was dosed on the sand column Monday through Saturday, and on Sunday column was rested.	yes	yes	14	297		Sampling points at different heights	Concentration of P in water before and after infiltration	Yes	1	Conducted under normal biotic and abiotic (sterile) conditions
Aulenbach 1988		Aulenbach DB, Meisheng N. Studies on the mechanism of phosphorus removal from treated wastewater by sand. Journal of the Water Pollution Control Federation. 1988;60(12):2089-94.		Sand from the Lake George Village Sewage Treatment Plant (LGVSTP)	ND	sand	ND	ND	ND	no	no	no	no	no	no		filter effluent from sewage treatment plant	>50	days		no	ND	-		yes	yes	3.8	100			Concentration of P in water before and after infiltration	No	1	With and without biomass activity
Bame 2010		Bame I, Hughes J, Titshall L, Buckley C. Nutrient distribution in three contrasting soils after anaerobic baffled reactor effluent application: a soil column study. Proceedings of the 19th World Congress of Soil Science: Soil solutions for a changing world. August 1-6, 2010; Brisbane, Australia. Symposium 412 Management and protection of receiving environments; 2010:131-4.	3	Sepane A, Soils were air-dried and ground to pass a 2 mm sieve	Alfisol	Clay loam	24	42	34	yes	yes	no	no	no	no		anaerobic baffled reactor effluent	138	days		yes	1573	mm/138 days		yes	no	5.3	17			Concentration of P in soil after infiltration compared to control	Yes	3	Also oxisol and ultisol investigated in the study - excluded; unclear if overlapping data Bame 2013
Bame 2013		Bame IB, Hughes JC, Titshall LW, Buckley CA. Leachate characteristics as influenced by application of anaerobic baffled reactor effluent to three soils: a soil column study. Chemosphere. 2013;93(9):2171-9.	3	A horizon of a Sepane (Se; orthic A, pedocutanic B); dominated by interstratified clay mineralogy, predominantly vermiculite, mica, chlorite and illite, suggesting a higher sorptive capacity than the other soils.	Alfisol	Clay loam	24	42	34	yes	yes	no	no	no	no		anaerobic baffled reactor effluent	21	weeks		yes	1.0 - 1.1	cm/hour		yes	yes	5.3	17			Concentration of P in water before and after infiltration	Yes	3	Also oxisol and ultisol investigated in the study - excluded; unclear if overlapping data Bame 2010
Barbagli 2019		Barbagli A, Jensen BN, Raza M, Schuth C, Rossetto R. Assessment of soil buffer capacity on nutrients and pharmaceuticals in nature-based solution applications. Environmental Science and Pollution Research. 2019;26(1):759-74.	1	River sediments from Sant' Alessio Induced River Bank Filtration Plant	ND	ND	45	13	1	unclear	yes	no	no	no	no		wastewater from a secondary wastewater treatment plant	196	days		yes	0.5	l/day		no	no	9	50			Concentration of P in water before and after infiltration	Yes	3	Upflow column
			2	Peat soil from the San Niccolò large-scale phyto-treatment experimental site	Histosol	ND	54	29	7	no ("rural drainage rich in nutrients")	yes	no	no	no	no		wastewater from a secondary wastewater treatment plant	196	days		yes	0.5	l/day		no	no	9	50			Concentration of P in water before and after infiltration	Yes	3	Upflow column
Bedla 2019		Bedla D, Dacewicz E. Data clustering analysis in the assessment of wastes using in the sewage filtration. Journal of Water and Land Development. 2019;41(1):31-6.	1 (30 cm sand)	sand	ND	sand	ND	ND	ND	yes	no	no	no	no	no		pretreated sewage collected in septic tank	4	months		yes	31.8; 76.4; 114.6	mm/day		yes	yes	15	30			Concentration of P in water before and after infiltration	Yes	1	Also other materials evaluated - excluded
			2 (60 cm sand)	sand	ND	sand	ND	ND	ND	yes	no	no	no	no	no		pretreated sewage collected in septic tank	4	months		yes	31.8; 76.4; 114.6	mm/day		yes	yes	15	60			Concentration of P in water before and after infiltration	Yes	1
Besançon 2017		Besancon A, Pidou M, Jeffrey P, Jefferson B, Le Corre KS. Impact of pre-treatment technologies on soil aquifer treatment. Journal of Water Reuse and Desalination. 2017;7(1):1-10.	CAS effluent	aquifer material from the Shafdan SAT site (Israel) and gravel	ND	ND	ND	ND	ND	no	no	no	no	no	no		pre-treated wastewater (three different treatment trains); type of original wastewater unclear	18	months		yes but variable	3-332	ml/day	Running the column at constant head meant that flows through the columns varied over time, ranging from a maximum of 332 mL/day for the column fed with MBR effluent (i.e. retention time(RT) of 1.6 days) in the early stages of the experiment, down to a minimum of 3 mL/day (i.e. RT of 159 days) for the column receiving effluent from the VFRB in the very last stages of the experiment.	yes	yes	2.6	100 + 10 cm gravel			Concentration of P in water before and after infiltration	No	1
			MBR effluent	aquifer material from the Shafdan SAT site (Israel) and gravel	ND	ND	ND	ND	ND	no	no	no	no	no	no		pre-treated wastewater (three different treatment trains); type of original wastewater unclear	18	months		yes but variable	3-332	ml/day	Running the column at constant head meant that flows through the columns varied over time, ranging from a maximum of 332 mL/day for the column fed with MBR effluent (i.e. retention time(RT) of 1.6 days) in the early stages of the experiment, down to a minimum of 3 mL/day (i.e. RT of 159 days) for the column receiving effluent from the VFRB in the very last stages of the experiment.	yes	yes	2.6	100 + 10 cm gravel			Concentration of P in water before and after infiltration	No	1
			VFRB effluent	aquifer material from the Shafdan SAT site (Israel) and gravel	ND	ND	ND	ND	ND	no	no	no	no	no	no		pre-treated wastewater (three different treatment trains); type of original wastewater unclear	18	months		yes but variable	3-332	ml/day	Running the column at constant head meant that flows through the columns varied over time, ranging from a maximum of 332 mL/day for the column fed with MBR effluent (i.e. retention time(RT) of 1.6 days) in the early stages of the experiment, down to a minimum of 3 mL/day (i.e. RT of 159 days) for the column receiving effluent from the VFRB in the very last stages of the experiment.	yes	yes	2.6	100 + 10 cm gravel			Concentration of P in water before and after infiltration	No	1
			CAS + VFRB effluent	aquifer material from the Shafdan SAT site (Israel) and gravel	ND	ND	ND	ND	ND	no	no	no	no	no	no		pre-treated wastewater (three different treatment trains); type of original wastewater unclear	18	months		yes but variable	3-332	ml/day	Running the column at constant head meant that flows through the columns varied over time, ranging from a maximum of 332 mL/day for the column fed with MBR effluent (i.e. retention time(RT) of 1.6 days) in the early stages of the experiment, down to a minimum of 3 mL/day (i.e. RT of 159 days) for the column receiving effluent from the VFRB in the very last stages of the experiment.	yes	yes	2.6	100 + 10 cm gravel			Concentration of P in water before and after infiltration	No	1
			MBR + VFRB effluent	aquifer material from the Shafdan SAT site (Israel) and gravel	ND	ND	ND	ND	ND	no	no	no	no	no	no		pre-treated wastewater (three different treatment trains); type of original wastewater unclear	18	months		yes but variable	3-332	ml/day	Running the column at constant head meant that flows through the columns varied over time, ranging from a maximum of 332 mL/day for the column fed with MBR effluent (i.e. retention time(RT) of 1.6 days) in the early stages of the experiment, down to a minimum of 3 mL/day (i.e. RT of 159 days) for the column receiving effluent from the VFRB in the very last stages of the experiment.	yes	yes	2.6	100 + 10 cm gravel			Concentration of P in water before and after infiltration	No	1
Billur 1985		Billur N, Siber S. A Laboratory Study to Determine the Acceptability of Oxidation Pond Effluent by Soil. In: Curi K, editor. Appropriate Waste Management for Developing Countries. Boston, MA: Springer US; 1985. p. 549-61.	1	soil from the vicinity of an oxidation pond	ND	sandy clay loam	48.08-57.01 (depending on soil depth)	20.42-24.64 (depending on soil depth)	22.52-29.08 (depending on soil depth	yes	no	no	no	no	no		oxidation pond effluent	11	weeks		yes	5	cm/week		no	no	15	15			Amount of P applied and leached	Yes	1
			2	soil from the vicinity of an oxidation pond	ND	sandy clay loam	48.08-57.01 (depending on soil depth)	20.42-24.64 (depending on soil depth)	22.52-29.08 (depending on soil depth	yes	no	no	no	no	no		oxidation pond effluent	11	weeks		yes	5; 10; 15	cm/week		no	no	15	50			Amount of P applied and leached	Yes	1
			3	soil from the vicinity of an oxidation pond	ND	sandy clay loam	48.08-57.01 (depending on soil depth)	20.42-24.64 (depending on soil depth)	22.52-29.08 (depending on soil depth	yes	no	no	no	no	no		oxidation pond effluent	11	weeks		yes	5	cm/week		no	no	15	100			Amount of P applied and leached	Yes	1
Bori Akadar 2014		Bori Akadar A, Bourioug M, Mohamed N, Alaoui-Sossé B, Cavalli E. Evaluation of Effectiveness of Domestic Wastewater Treatment by Infiltration Through Sand and Pozzolana in PVC Columns. International Journal of Environmental Research. 2014;8(3):515-22.		sand of effective grain size between 0.25 and 0.45	ND	sand	100	-	-	yes	no	no	no	no	no		municipal	49	days		yes	10	cm/day	The alimentation (10 cm/day) was alternating 3 days feeding (Monday, Wednesday, and Friday) and rest periods allowed to avoid filter clogging.	yes	yes	12.5	90			Concentration of P in water before and after infiltration	Yes	5	Only the sand columns relevant, not pozzolana.
Carroll 2006		Carroll S, Goonetilleke A, Khalil WAS, Frost R. Assessment via discriminant analysis of soil suitability for effluent renovation using undisturbed soil columns. Geoderma. 2006;131(1-2):201-17.	3	Semiaquic Podosol	Spodosol	sand	94	3	3	yes	yes	no	no	no	no		primary treated municipal wastewater	8	months		yes	240; 120	ml/day	Primary treated effluent collected from a municipal wastewater treatment plant was applied to the top ofthe column at the rate of 240 mL/day until ponding occurred due to the formation of a clogging mat. After effluent ponding had taken place, application rates were reduced to 120 mL/day to allow sufficienttime for effluent to percolate through the clogging mat and infiltrate into the soil.	yes	yes	10	̴~70			Concentration of P in water before and after infiltration	Yes	1	Also ultisol evaluated - excluded
			3	Semiaquic Podosol	Spodosol	sand	96	4	1	yes	yes	no	no	no	no		primary treated municipal wastewater	8	months		yes	240; 120	ml/day	Primary treated effluent collected from a municipal wastewater treatment plant was applied to the top ofthe column at the rate of 240 mL/day until ponding occurred due to the formation of a clogging mat. After effluent ponding had taken place, application rates were reduced to 120 mL/day to allow sufficienttime for effluent to percolate through the clogging mat and infiltrate into the soil.	yes	yes	10	̴~70			Concentration of P in water before and after infiltration	Yes	1
			3	Semiaquic Podosol	Spodosol	sand	90	7	3	yes	yes	no	no	no	no		primary treated municipal wastewater	8	months		yes	240; 120	ml/day	Primary treated effluent collected from a municipal wastewater treatment plant was applied to the top ofthe column at the rate of 240 mL/day until ponding occurred due to the formation of a clogging mat. After effluent ponding had taken place, application rates were reduced to 120 mL/day to allow sufficienttime for effluent to percolate through the clogging mat and infiltrate into the soil.	yes	yes	10	̴~70			Concentration of P in water before and after infiltration	Yes	1
			4	Black Sodosol	Alfisol	sandy loam	69	15	16	yes	yes	no	no	no	no		primary treated municipal wastewater	8	months		yes	240; 120	ml/day	Primary treated effluent collected from a municipal wastewater treatment plant was applied to the top ofthe column at the rate of 240 mL/day until ponding occurred due to the formation of a clogging mat. After effluent ponding had taken place, application rates were reduced to 120 mL/day to allow sufficienttime for effluent to percolate through the clogging mat and infiltrate into the soil.	yes	yes	10	̴~70			Concentration of P in water before and after infiltration	Yes	1
			4	Black Sodosol	Alfisol	sandy clay loam	68	3	28	yes	yes	no	no	no	no		primary treated municipal wastewater	8	months		yes	240; 120	ml/day	Primary treated effluent collected from a municipal wastewater treatment plant was applied to the top ofthe column at the rate of 240 mL/day until ponding occurred due to the formation of a clogging mat. After effluent ponding had taken place, application rates were reduced to 120 mL/day to allow sufficienttime for effluent to percolate through the clogging mat and infiltrate into the soil.	yes	yes	10	̴~70			Concentration of P in water before and after infiltration	Yes	1
			4	Black Sodosol	Alfisol	loam	39	35	26	yes	yes	no	no	no	no		primary treated municipal wastewater	8	months		yes	240; 120	ml/day	Primary treated effluent collected from a municipal wastewater treatment plant was applied to the top ofthe column at the rate of 240 mL/day until ponding occurred due to the formation of a clogging mat. After effluent ponding had taken place, application rates were reduced to 120 mL/day to allow sufficienttime for effluent to percolate through the clogging mat and infiltrate into the soil.	yes	yes	10	̴~70			Concentration of P in water before and after infiltration	Yes	1
			6	Grey Chromosol	Alfisol	sand	91	5	4	yes	yes	no	no	no	no		primary treated municipal wastewater	8	months		yes	240; 120	ml/day	Primary treated effluent collected from a municipal wastewater treatment plant was applied to the top ofthe column at the rate of 240 mL/day until ponding occurred due to the formation of a clogging mat. After effluent ponding had taken place, application rates were reduced to 120 mL/day to allow sufficienttime for effluent to percolate through the clogging mat and infiltrate into the soil.	yes	yes	10	̴~70			Concentration of P in water before and after infiltration	Yes	1
			6	Grey Chromosol	Alfisol	sandy loam	71	24	5	yes	yes	no	no	no	no		primary treated municipal wastewater	8	months		yes	240; 120	ml/day	Primary treated effluent collected from a municipal wastewater treatment plant was applied to the top ofthe column at the rate of 240 mL/day until ponding occurred due to the formation of a clogging mat. After effluent ponding had taken place, application rates were reduced to 120 mL/day to allow sufficienttime for effluent to percolate through the clogging mat and infiltrate into the soil.	yes	yes	10	̴~70			Concentration of P in water before and after infiltration	Yes	1
			6	Grey Chromosol	Alfisol	clay	40	3	57	yes	yes	no	no	no	no		primary treated municipal wastewater	8	months		yes	240; 120	ml/day	Primary treated effluent collected from a municipal wastewater treatment plant was applied to the top ofthe column at the rate of 240 mL/day until ponding occurred due to the formation of a clogging mat. After effluent ponding had taken place, application rates were reduced to 120 mL/day to allow sufficienttime for effluent to percolate through the clogging mat and infiltrate into the soil.	yes	yes	10	̴~70			Concentration of P in water before and after infiltration	Yes	1
Cha 2005		Cha W, Choi H, Kim J, Cho J. Water quality dependence on the depth of the vadose zone in SAT-simulated soil columns. Water Supply. 2005;5(1):17-24.	I	poorly graded sand from Youngsan River, Korea	ND	sand	ND	ND	ND	yes	no	no	no	no	no		secondary treated municipal wastewater	5	months		yes	1.44	cm3/day		no	no	11	100			Concentration of P in water before and after infiltration	No	1	Depth of unsaturated zone: 0 m
			II	poorly graded sand from Youngsan River, Korea	ND	sand	ND	ND	ND	yes	no	no	no	no	no		secondary treated municipal wastewater	5	months		yes	2.88	cm3/day		no	no	11	100			Concentration of P in water before and after infiltration	No	1	Depth of unsaturated zone: 0.5 m
			III	poorly graded sand from Youngsan River, Korea	ND	sand	ND	ND	ND	yes	no	no	no	no	no		secondary treated municipal wastewater	5	months		yes	4.32	cm3/day		no	no	11	100			Concentration of P in water before and after infiltration	No	1	Depth of unsaturated zone: 1.0 m
Cha 2006		Cha W, Kim J, Choi H. Evaluation of steel slag for organic and inorganic removals in soil aquifer treatment. Water Research. 2006;40(5):1034-42.	unsaturated SAT column	soil from the bottom of Youngsan River	ND	ND	ND	ND	ND	yes	no	no	no	no	no		secondary treated municipal wastewater (the outflow of the separate unsaturated SAT columns)	8	months		yes	18	ml/hour	cyclic operation, downward: for the unsaturated SAT columns the secondary effluent was fed downward with a flow rate of 18ml/h employing a cyclic operation of 4-day flooding and 3-day drying	no	no	5	50		Column height; effective soil height unclear	Concentration of P in water before and after infiltration	No	1
			saturated SAT column	soil from the bottom of Youngsan River	ND	ND	ND	ND	ND	yes	no	no	no	no	no		treated effluent, which is the outflow of the separate unsaturated SAT columns	8	months		yes	8	ml/hour	fed continuously, upward: the saturated SAT columns were fed upward continuously (without drying period) with a flow rate of 8ml/h.	no	no	5	50		Column height; effective soil height unclear	Concentration of P in water before and after infiltration	No	1
Chen 2021		Chen FM, Li GW, Li XG, Wang HQ, Wu HB, Li JX, et al. The cotreatment of old landfill leachate and domestic sewage in rural areas by deep subsurface wastewater infiltration system (SWIS): Performance and bacterial community. Environmental Pollution. 2021;274:1-10.	S1	soil gathered from the Shunyi District of Beijing	ND	ND	ND	ND	ND	yes	no	no	no	no	no		septic tank effluent	20	weeks		yes	0.08	m3/m2/day		no	no	30	200		Several sample heights	Concentration of P in water before and after infiltration	Yes	1	Set up S1 (the control system) relevant
Cheung 2000		Cheung KC, Venkitachalam TH. Improving phosphate removal of sand infiltration system using alkaline fly ash. Chemosphere. 2000;41(1-2):243-9.		Spearwood sand obtained from Perth in Western Australia	Entisol	sand	ND	ND	ND	yes	yes	yes	yes	yes	yes		septic tank effluent from a wastewater treatment plant	12	weeks		yes	4	cm/day		no	no	2.5	30			Concentration of P in water before and after infiltration	No	3	Overlapping data - Cheung 2004
Cheung 2004		Cheung KC, Venkitachalam TH. Assessment of contamination by percolation of septic tank effluent through natural and amended soils. Environmental Geochemistry and Health. 2004;26(2-3):157-68.	1	Spearwood sand obtained from Perth, air-dried and passed through a 2 mm sieve	Entisol	sand	ND	ND	ND	yes	yes	yes	yes	yes	yes		septic tank effluent collected from a test well in a wastewater treatment plant	12	weeks		yes	4	cm/day		yes	yes	2.5	30			Concentration of P in water before and after infiltration	Yes	3	Overlapping data - Cheung 2000
			2	Merribrook loamy sand obtained from Albany in WA, air-dried and passed through a 2 mm sieve	ND	loamy sand	ND	ND	ND	yes	yes	yes	yes	yes	yes		septic tank effluent was collected from a test well in the Kwinana wastewater treatment plant	12	weeks		yes	4	cm/day		yes	yes	2.5	30			Concentration of P in water before and after infiltration	Yes	3
Cooper 2015	Cooper 2015 (1)	Cooper JA, Loomis GW, Kalen DV, Amador JA. Evaluation of Water Quality Functions of Conventional and Advanced Soil-Based Onsite Wastewater Treatment Systems. Journal of Environmental Quality. 2015;44(3):953-62.	P&S (engineered to represent a pipe and stone drainfield)	Bridgehampton silt loam	Inceptisol	coarse sand	94±3	3.6±3.4	2.7±0.1	no	yes	no	no	no	no		septic tank effluent	1	year		yes	22.6	l/m2/day		yes	yes	15	68		The soil infiltrative area was established at 20 cm below the ground surface (Ap1 horizon) (Table 1) for SND, at 25 cm (Ap1/Ap2 horizon) for GEO, and at 84 cm (2C2 horizon) for P&S.	Concentration of P in water before and after infiltration	Yes	3
			SND (engineered to represent pressurized shallow narrow drainfield)	Bridgehampton silt loam	Inceptisol	silt loam to coarse sand	72±13	21±12	10.2±0.6	no	yes	no	no	no	no		sand filter effluent	1	year		yes	113	l/m2/day		yes	yes	15	132		The soil infiltrative area was established at 20 cm below the ground surface (Ap1 horizon) (Table 1) for SND, at 25 cm (Ap1/Ap2 horizon) for GEO, and at 84 cm (2C2 horizon) for P&S.	Concentration of P in water before and after infiltration	Yes	3
			GEO (engineered to represent GeoMat drainfield)	Bridgehampton silt loam	Inceptisol	silt loam to coarse sand	72±13 / 74±13	21±12 / 18±13	10.2±0.6 / 8.1±1.2	no	yes	no	no	no	no		sand filter effluent	1	year		yes	113	l/m2/day		yes	yes	15	127		The soil infiltrative area was established at 20 cm below the ground surface (Ap1 horizon) (Table 1) for SND, at 25 cm (Ap1/Ap2 horizon) for GEO, and at 84 cm (2C2 horizon) for P&S.	Concentration of P in water before and after infiltration	Yes	3
Cooper 2016		Cooper JA, Loomis GW, Amador JA. Hell and High Water: Diminished Septic System Performance in Coastal Regions Due to Climate Change. Plos One. 2016;11(9):1-18.	P&S (engineered to represent a pipe and stone drainfield)	Bridgehampton silt loam	Inceptisol	coarse sand	ND	ND	ND	yes	yes	no	no	no	no		septic tank	~3	years	The mesocosms received wastewater for 24 months prior to this experiment	yes	22.6	l/m2/day		yes	yes	15	68		The soil infiltrative area was established at 20 cm below the ground surface (Ap1 horizon) (Table 1) for SND, at 25 cm (Ap1/Ap2 horizon) for GEO, and at 84 cm (2C2 horizon) for P&S.	Concentration of P in water before and after infiltration	Yes	3
			SND (engineered to represent pressurized shallow narrow drainfield)	Bridgehampton silt loam	Inceptisol	silt loam to coarse sand	ND	ND	ND	yes	yes	no	no	no	no		sand filter effluent	~3	years	The mesocosms received wastewater for 24 months prior to this experiment	yes	113	l/m2/day		yes	yes	15	132		The soil infiltrative area was established at 20 cm below the ground surface (Ap1 horizon) (Table 1) for SND, at 25 cm (Ap1/Ap2 horizon) for GEO, and at 84 cm (2C2 horizon) for P&S.	Concentration of P in water before and after infiltration	Yes	3
			GEO (engineered to represent GeoMat drainfield)	Bridgehampton silt loam	Inceptisol	silt loam to coarse sand	ND	ND	ND	yes	yes	no	no	no	no		sand filter effluent	~3	years	The mesocosms received wastewater for 24 months prior to this experiment	yes	113	l/m2/day		yes	yes	15	127		The soil infiltrative area was established at 20 cm below the ground surface (Ap1 horizon) (Table 1) for SND, at 25 cm (Ap1/Ap2 horizon) for GEO, and at 84 cm (2C2 horizon) for P&S.	Concentration of P in water before and after infiltration	Yes	3
Cui 2004		Cui LH, Zhu XZ, Liu Y, Liu W, Luo SM, Xiao X. Bioremediation of artificial soil rapid infiltration system treating municipal wastewater. Proceedings of the Seventh International In Situ and On-Site Bioremediation Symposium. June 2-3, 2003; Orlando, Florida, USA. Columbus: Battelle Press; 2004.		a mixture of turf, sand and top soil; gravel at bottom	ND	ND	ND	ND	ND	yes	no	no	no	no	no		septic tank effluent	unclear	-	-	no	ND	-		no	no	15	80		highest sampling hole	Concentration of P in water before and after infiltration	Yes	1	Only control column relevant
de Vries 1972		de Vries J. Soil Filtration of Wastewater Effluent and the Mechanism of Pore Clogging. Journal (Water Pollution Control Federation). 1972;44(4):565-73.	1	0.1- to 0.25-mm sand, sieved from the parent material of the Laxton soil, which is a podzol soil that occurs in the Lower Fraser Valley of British Columbia	Spodosol	sand	ND	ND	ND	yes	no	no	no	no	no		municipal	240	days		yes	20	cm/day	5 days/week	yes	yes	-	-	20x10x75		Concentration of P in water before and after infiltration	Maybe - soil height must be estimated from a figure	1
			2	0.25 - to 0.5-mm sand; sieved from commercially available Ottawa sand and consists of almost pure SiO2	Entisol	sand	ND	ND	ND	yes	no	no	no	no	no		municipal	240	days		yes	20	cm/day	5 days/week	yes	yes	-	-	20x10x75		Concentration of P in water before and after infiltration	Maybe - soil height must be estimated from a figure	1
Dierberg 1985		Dierberg FE, Brezonik PL. Nitrogen and phosphorus removal by cypress swamp sediments. Water, Air, and Soil Pollution. 1985;24(2):207-13.		surface sediments from a cypress dome	ND	ND	ND	ND	ND	yes	no	no	no	no	no	but reference: "Coultas and Calhoun (unpublished) found high percentages of 0.27 to 0.62 for citrate-dithionite extractable AI and Fe in the sediment horizons used in our experiment. These fractions of A1 and Fe act as sorbents and/or precipitating agents for phosphate."	effluent from oxidation pond	21	months		yes	1.8 to 8.8	l/m2/day		yes	no	3.8	17	-		Concentration of P in water before and after infiltration	Yes	2
Ebers 1984		Ebers T, Deckert J, Bischofsberger W. Studies of septic tank percolation systems using lysimeters. In: Recent investigations in the zone of aeration, Volume 2. Proceedings of the International Symposium. October 1-5 , 1984; Munich, West-Germany. Institute for Hydrogeology and Hydrochemistry of the Technical University of Munich; 1984:777-89.	1		ND	slightly silty sand	ND	ND	ND	yes	no	no	no	no	no		municipal (period 1) and from septic tank (period 2)	9	months		yes	0.5 to 6	cm/day		no	no	40	180	-		Concentration of P in water before and after infiltration	No	3
			2		ND	fine gravel sand	ND	ND	ND	yes	no	no	no	no	no		municipal (period 1) and from septic tank (period 2)	9	months		yes	9 to 16	cm/day		no	no	40	180	-		Concentration of P in water before and after infiltration	No	3
Ebers 1987		Ebers T, Bischofsberger W. Contamination of groundwater by septic tank percolation systems. Proceedings of the Thirteenth Biennale Conference of the International Association on Water Pollution Research and Control; August 17-22 1986, Rio De Janeiro, Brazil; published in Water Science and Technology. 1987;19(7):1275–9.	1		ND	slightly silty sand	ND	ND	ND	yes	no	no	no	no	no		municipal (period 1) and from septic tank (period 2)	2	years		yes	0.5 to 6	cm/day		no	no	40	180	-		Concentration of P in water before and after infiltration	No	3
			2		ND	fine gravel sand	ND	ND	ND	yes	no	no	no	no	no		municipal (period 1) and from septic tank (period 2)	2	years		yes	9 to 16	cm/day		no	no	40	180	-		Concentration of P in water before and after infiltration	No	3
Elmefors 2013		Elmefors E, Ljung E. Markbäddars uppstartstid och påverkan på bäddens funktion vid användning av krossat berg: uppstartsfas. Uppsala: JTI – Institutet för jordbruks- och miljöteknik; 2013. Kretslopp & Avfall; 48.	N1-8, N1-9	gravel and sand < 8 mm		Sandy gravel	ND	ND	ND	yes	yes (not measured but reference given)	no	no	no	no		municipal	24	weeks		yes	50	l/m2/day		yes	yes	30	80	-		Concentration of P in water before and after infiltration	Yes	2
			K2-10, K2-5	crushed bedrock < 8 mm		Sandy gravel	ND	ND	ND	yes	yes (not measured but reference given)	no	no	no	no		municipal	24	weeks		yes	50	l/m2/day		yes	yes	30	80	-		Concentration of P in water before and after infiltration	Yes	2
			K1-6, K1-7	crushed bedrock < 8 mm		Sandy gravel	ND	ND	ND	yes	yes (not measured but reference given)	no	no	no	no		municipal	24	weeks		yes	50	l/m2/day		yes	yes	30	80	-		Concentration of P in water before and after infiltration	Yes	2
Eveborn 2014	Eveborn 2014 (2)	Eveborn D, Gustafsson JP, Elmefors E, Yu L, Eriksson A-K, Ljung E, et al. Phosphorus in soil treatment systems: Accumulation and mobility. Water Research. 2014;64:42-52.	Tu	sand from infiltration bed	ND	sand	ND	ND	ND	no	yes	yes	no	yes	no		domestic wastewater (from a community with about 2500 inhabitants)	12	weeks		yes	6	cm/day		yes	yes	30	100	-		Concentration of P in water before and after infiltration	Yes	2
			Lu	sand from infiltration bed	ND	sand	ND	ND	ND	no	yes	yes	no	yes	no		domestic wastewater (from a community with about 2500 inhabitants)	12	weeks		yes	3	cm/day		yes	yes	30	100	-		Concentration of P in water before and after infiltration	Yes	2
			Kn	sand from infiltration bed	ND	sand	ND	ND	ND	no	yes	yes	no	yes	no		domestic wastewater (from a community with about 2500 inhabitants)	12	weeks		yes	6	cm/day		yes	yes	30	100	-		Concentration of P in water before and after infiltration	Yes	2
			Ri	sand from infiltration bed	ND	sand	ND	ND	ND	no	yes	yes	no	yes	no		domestic wastewater (from a community with about 2500 inhabitants)	12	weeks		yes	6	cm/day		yes	yes	30	100	-		Concentration of P in water before and after infiltration	Yes	2
			Reference	silica sand	ND	sand	ND	ND	ND	yes	yes	no	no	no	no		domestic wastewater (from a community with about 2500 inhabitants)	12	weeks		yes	3	cm/day		yes	yes	30	100	-		Concentration of P in water before and after infiltration	Yes	2
Fetter 1977		Fetter CW. Attenuation of waste water elutriated through glacial outwash. Ground Water. 1977;15(5):365-71.		Calcareous glacial outwash soil. About 30% of the soil is less than 0.495 mm in diameter, i.e., is silt or clay. A digestion of the fine fraction of the soil in concentrated hydrochloric acid yielded an insoluble residue of 39.7% indicating a large proportion of carbonate rock. The pebbles at the site are predominantly limestone or dolomite, with only a small fraction of glacial erratic crystalli…	ND	ND	ND	ND	ND	yes	yes	no	no	no	no		municipal	10	weeks		yes	10	cm/day		yes	yes	~10	~460	-		Concentration of P in water before and after infiltration	No	1	Two columns - the columns were on different schedules for alternating wet and dry periods
Forbes 2004		Forbes MG, Dickson KR, Golden TD, Hudak P, Doyle RD. Dissolved Phosphorus Retention of Light-Weight Expanded Shale and Masonry Sand Used in Subsurface Flow Treatment Wetlands. Environ Sci Technol. 2004;38(3):892-8.		Masonry sand, a fine-grained sand. Masonry sand is a readily available, fine-grained sand commonly used as an ingredient in mortar and plaster and as fill during various construction activities. It has been washed to remove clay, silt, andorganics.	ND	sand	ND	ND	ND	yes	yes	no	no	no	no		municipal	392	days		no	ND	-		yes	yes	~10	ND	-		Concentration of P in water before and after infiltration	No	2	Wastewater entered the bottom of the columns under constant pressure.
Grau 1979		Grau A. Elimination mechanisms by soil filtration and application as a hillside seepage system in the area of a reservoir for potable water. Progress in Water Technology. 1979;11(4):459-72.		sandy silt (with quartz sand, different fractions)	ND	silt loam	30	60	0	yes	no	no	no	no	no		brook water and biologically treated wastewater	1	year	complementary experiment 20 days	no	ND	-		no	no	30	ND	-		Concentration of P in water before and after infiltration	No	1
Guilloteau 1993		Guilloteau JA, Lesavre J, Lienard A, Genty P. Wastewater Treatment over Sand Columns - Treatment Yields, Localisation of the Biomass and Gas Renewal. Wat Sci Tech. 1993;28(10):109-16.		sand (from an infiltration-percolation plant)	ND	sand	ND	ND	ND	no	no	no	no	no	no		unclear ("clarified wastewater")	3	days		yes	7	l/8 hr	1) a flooding period (3 days) during which 7 litres of clarifled wastewater were fed every eight hours (corresponding to a 10-cm layer of water on the infiltration surface), 2) a drying period (4 days).	no	no	30	75	-		Concentration of P in water before and after infiltration	Yes	1	Concentration of P in influent wastewater must be estimated from figure; sand control relevant
Hardaha 2014		Hardaha MK. Soil aquifer treatment of municipal sewage under layered soil columns. Journal of Agricultural Engineering (New Delhi). 2014;51(2):44-53.	1	Clay loam (top layer, 300 mm) and loamy sand (bottom layer, 1700 mm)	ND	clay loam to loamy sand	ND	ND	ND	yes	no	no	no	no	no		municipal	2	weeks		no	ND	-	Constant depth of 10cm of sewege maintained over the columns	yes	yes	15	200	-		Concentration of P in water before and after infiltration	No	3
			2	Clay loam (top layer, 450 mm) and loamy sand (bottom layer, 1550 mm)	ND	clay loam to loamy sand	ND	ND	ND	yes	no	no	no	no	no		municipal	2	weeks		no	ND	-	Constant depth of 10cm of sewege maintained over the columns	yes	yes	15	200	-		Concentration of P in water before and after infiltration	No	3
			3	Clay loam (top layer, 600 mm) and loamy sand (bottom layer, 1400 mm)	ND	clay loam to loamy sand	ND	ND	ND	yes	no	no	no	no	no		municipal	2	weeks		no	ND	-	Constant depth of 10cm of sewege maintained over the columns	yes	yes	15	200	-		Concentration of P in water before and after infiltration	No	3
			4	Clay loam amended with 30% sand (top layer, 300 mm) and loamy sand (bottom layer, 1700 mm)	ND	clay loam to loamy sand	ND	ND	ND	yes	no	no	no	no	no		municipal	2	weeks		no	ND	-	Constant depth of 10cm of sewege maintained over the columns	yes	yes	15	200	-		Concentration of P in water before and after infiltration	No	3
			5	Clay loam amended with 15% sand (top layer, 300 mm) and loamy sand (bottom layer, 1700 mm)	ND	clay loam to loamy sand	ND	ND	ND	yes	no	no	no	no	no		municipal	2	weeks		no	ND	-	Constant depth of 10cm of sewege maintained over the columns	yes	yes	15	200	-		Concentration of P in water before and after infiltration	No	3
			6	Loamy sand 2000 mm	ND	loamy sand	ND	ND	ND	yes	no	no	no	no	no		municipal	2	weeks		no	ND	-	Constant depth of 10cm of sewege maintained over the columns	yes	yes	15	200	-		Concentration of P in water before and after infiltration	No	3
Hicken 1978	Hicken 1978 (1)	Hicken BT, Tinkey RS, Gearheart RA, Reynolds JH, Filip DS. Separation of Algal Cells From Wastewater Lagoon Effluents: Volume III, Soil Mantle Treatment of Wastewater Stabilization Pond Effluent Sprinkler Irrigation. Ohio: USEPA; 1978.	1	Nibley	Mollisol	silty clay loam	ND	ND	ND	yes	yes	no	no	no	no		lagoon effluent from wastewater stabilization pond system	<3	months		yes	2.5	cm/day		yes	yes	-	-	53x53x38.1		Concentration of P in water before and after infiltration	Yes	1	Two lysimeters; with different saturation and sampling levels
			2	Parleys	Mollisol	silty loam	ND	ND	ND	yes	yes	no	no	no	no		lagoon effluent from wastewater stabilization pond system	<3	months		yes	2.5	cm/day		yes	yes	-	-	53x53x38.1		Concentration of P in water before and after infiltration	Yes	1	Two lysimeters; with different saturation and sampling levels
			3	Draper	Mollisol	sandy loam	ND	ND	ND	yes	yes	no	no	no	no		lagoon effluent from wastewater stabilization pond system	<3	months		yes	2.5	cm/day		yes	yes	-	-	53x53x38.1		Concentration of P in water before and after infiltration	Yes	1	Two lysimeters; with different saturation and sampling levels
			4	A soil typical of the Utah State University Reclamation Farm	ND	clay	ND	ND	ND	yes	yes	no	no	no	no		lagoon effluent from wastewater stabilization pond system	<3	months		yes	2.5	cm/day		yes	yes	-	-	53x53x38.1		Concentration of P in water before and after infiltration	Yes	1	Two lysimeters; with different saturation and sampling levels
Hu 2007	Hu 2007 (2)	Hu HY, Cheng YL, Lin JY. On-site treatment of septic tank effluent by using a soil adsorption system. Practice Periodical of Hazardous, Toxic, and Radioactive Waste Management. 2007;11(3):197-206.	1	sand	ND	sand	ND	ND	ND	yes	no	no	no	no	no		septic tank effluent	10	days	10 days/hydraulic loading rate (three different)	yes	12; 24; 36	l/m2/day		no	yes	-	-	50x50x90	The sewage distri-bution pipe was set up 0.1 m below the top of the tank; the tank 1 m high	Concentration of P in water before and after infiltration	Yes	1
			2	gravel	ND	gravel	ND	ND	ND	yes	no	no	no	no	no		septic tank effluent	10	days	10 days/hydraulic loading rate (three different)	yes	12; 24; 36	l/m2/day		no	yes	-	-	50x50x90	The sewage distri-bution pipe was set up 0.1 m below the top of the tank; the tank 1 m high	Concentration of P in water before and after infiltration	Yes	1
			3	soil	ND	ND	ND	ND	ND	yes	no	no	no	no	no		septic tank effluent	10	days	10 days/hydraulic loading rate (three different)	yes	12; 24; 36	l/m2/day		no	yes	-	-	50x50x90	The sewage distri-bution pipe was set up 0.1 m below the top of the tank; the tank 1 m high	Concentration of P in water before and after infiltration	Yes	1
Im 2016		Im H, Yeo I, Maeng SK, Park CH, Choi H. Simultaneous attenuation of pharmaceuticals, organic matter, and nutrients in wastewater effluent through managed aquifer recharge: Batch and column studies. Chemosphere. 2016;143:135-41.		sands obtained from the Youngsan River located in South Korea.	ND	sand	ND	ND	ND	yes	no	no	no	no	no		municipal	1	year		yes	0.64	m/day		yes	yes	5	30	-		Concentration of P in water before and after infiltration	No	1 (unclear, could be 3 but appears to be three samples from the same column)
Javani 2016		Javani H, Hassanoghli A, Liaghat A, Heidari A. A study of columns to reduce mineral and biological pollutants during recharge operation by treated municipal wastewater. Desalination and Water Treatment. 2016;57(32):14919-28.		sandy loam soil	ND	sandy loam	58.5	23.2	18.3	yes	yes	no	no	no	no		municipal	40	days		yes	25	ml/hour		no	no	30	200	-		Concentration of P in water before and after infiltration	Yes	1	Only the bare soil column
Jogan 2015		Jogan H, Dasog GS. Composition of domestic and industrial wastewaters and their effect on available nutrients in soils. Karnataka Journal of Agricultural Sciences. 2015;28(4):518-23.	1	Red soil	Inceptisol	ND	ND	ND	ND	yes	yes	no	no	no	no		domestic	10	days	"totally 8 pore volumes were passed through soil columns at an interval of 10 days"	yes	0.8x828	ml/day		yes	no	5	60	-	Column height - package height unclear	Concentration of P in soil before and after infiltration	Yes	3
			2	Black soil	Vertisol	ND	ND	ND	ND	yes	yes	no	no	no	no		domestic	10	days	"totally 8 pore volumes were passed through soil columns at an interval of 10 days"	yes	0.8x1057	ml/day		yes	no	5	60	-	Column height - package height unclear	Concentration of P in soil before and after infiltration	Yes	3
			3	Lateritic soils	Alfisol	ND	ND	ND	ND	yes	yes	no	no	no	no		domestic	10	days	"totally 8 pore volumes were passed through soil columns at an interval of 10 days"	yes	0.8x903	ml/day		yes	no	5	60	-	Column height - package height unclear	Concentration of P in soil before and after infiltration	Yes	3
John 1974		John MK. Waste water renovation through soil percolation. Water, Air, and Soil Pollution. 1974;3(1):3-10.	1	Squilax, Chernozemic, Rego Brown (parent material: river deposit). A calcareous meadow soil which was deposited by the South Thompson River.	Mollisol	silt loam	ND	ND	ND	yes	yes	no	yes	no	yes		secondary treated municipal	77	days		yes	2.2	l/77 days		yes	no	3	20	-		Concentration of P in water before and after infiltration	Yes	1
																															Concentration of P in soil after infiltration compared to control
			2	Glenmore, Dark Brown, Solonetz (parent material: glacial lacustrine)	Mollisol	silty clay	ND	ND	ND	yes	yes	no	yes	no	yes		secondary treated municipal	77	days		yes	2.2	l/77 days		yes	no	3	20	-		Concentration of P in water before and after infiltration	Yes	1
																															Concentration of P in soil after infiltration compared to control
			3	Milner, Orthic Concretionary, Brown Brunisol (parent material: marine deposit)	Inceptisol	loam	ND	ND	ND	yes	yes	no	yes	no	yes		secondary treated municipal	77	days		yes	2.2	l/77 days		yes	no	3	20	-		Concentration of P in water before and after infiltration	Yes	1
																															Concentration of P in soil after infiltration compared to control
Kadaverugu 2016		Kadaverugu R, Shingare RP, Raghunathan K, Juwarkar AA, Thawale PR, Singh SK. The role of sand, marble chips and Typha latifolia in domestic wastewater treatment – a column study on constructed wetlands. Environ Technol. 2016;37(19):2508-15.		mix of sand (<2 mm) and gravel	ND	sand/gravel	ND	ND	ND	yes	no	no	no	no	no		domestic wastewater	2	years		no	ND	-		yes	no	25	60	-	40 sand, 20 gravel	Concentration of P in water before and after infiltration	No	4
Kader Yettefti 2013		Kader Yettefti I, Aboussabiq FE, Etahiri S, Malamis D, Assobhei A. Slow sand filtration of effluent from an anaerobic denitrifying reactor for tertiary treatment: A comparable study, using three Moroccan sands. Carpathian Journal of Earth and Environmental Sciences. 2013;8(8):207-18.	1	desert sand from Merzouga, Moroccan Sahara(and gravel)	ND	sand/gravel	ND	ND	ND	yes	no	no	no	no	no		secondary effluent from the anaerobic denitrifying reactor	7	days		yes	0.1-0.28	m/h		yes	no	9	95	-	20 cm gravel at top and bottom - 75 cm sand	Concentration of P in water before and after infiltration	Yes	1
			2	river sand from North of El Jadida from OumRabiiRiver (and gravel)	ND	sand/gravel	ND	ND	ND	yes	no	no	no	no	no		secondary effluent from the anaerobic denitrifying reactor	7	days		yes	0.1-0.28	m/h		yes	no	9	95	-	20 cm gravel at top and bottom - 75 cm sand	Concentration of P in water before and after infiltration	Yes	1
			3	beach sand from South of El Jadida, SidiBouzid Beach (and gravel)	ND	sand/gravel	ND	ND	ND	yes	no	no	no	no	no		secondary effluent from the anaerobic denitrifying reactor	7	days		yes	0.1-0.28	m/h		yes	no	9	95	-	20 cm gravel at top and bottom - 75 cm sand	Concentration of P in water before and after infiltration	Yes	1
Kader Yettefti 2013b		Kader Yettefti I, Aboussabiq F, Etahiri S, Mountadar M, Assobhei O. Performance evaluation of sand filter for tertiary treatment of secondary effluent of wastewater: Effect of hydraulic loading. Phys Chem News. 2013;68:106-13.	1	sand (and gravel)	ND	sand/gravel	ND	ND	ND	yes	no	no	no	no	no		domestic wastewater	7	days		yes	0.16	m/h		yes	no	9	95	-	20 cm gravel at top and bottom - 75 cm sand	Concentration of P in water before and after infiltration	Yes	1
			2	sand (and gravel)	ND	sand/gravel	ND	ND	ND	yes	no	no	no	no	no		domestic wastewater	7	days		yes	0.22	m/h		yes	no	9	95	-	20 cm gravel at top and bottom - 75 cm sand	Concentration of P in water before and after infiltration	Yes	1
			3	sand (and gravel)	ND	sand/gravel	ND	ND	ND	yes	no	no	no	no	no		domestic wastewater	7	days		yes	0.28	m/h		yes	no	9	95	-	20 cm gravel at top and bottom - 75 cm sand	Concentration of P in water before and after infiltration	Yes	1
Karathanasis 2006		Karathanasis AD, Mueller TG, Boone B, Thompson YL. Nutrient removal from septic effluents as affected by soil thickness and texture. Journal of Water and Health. 2006;4(2):177-95.	1	Yeager 1; sandy, mixed, mesic, typic udifluvents with loamy sand texture	Entisol	loamy sand	82	11	7	yes	yes	no	no	no	no		domestic wastewater	15	days		yes	45	ml/hour		no	no	25	60	-		Concentration of P in water before and after infiltration	Yes	1	Also ultisols evaluated - excluded
			2	Yeager 2; sandy, mixed, mesic, typic udifluvents with loamy sand texture	Entisol	loamy sand	80	10	10	yes	yes	no	no	no	no		domestic wastewater	15	days		yes	45	ml/hour		no	no	25	60	-		Concentration of P in water before and after infiltration	Yes	1
			3	Bruno; sandy, mixed, thermic, typic udifluvents	Entisol	sandy loam	59	29	12	yes	yes	no	no	no	no		domestic wastewater	15	days		yes	35	ml/hour		no	no	25	60	-		Concentration of P in water before and after infiltration	Yes	1
			5	Pope; coarse loamy, mixed, active, mesic, fluventic dystrudepts	Inceptisol	sandy loam	58	24	18	yes	yes	no	no	no	no		domestic wastewater	15	days		yes	35	ml/hour		no	no	25	60	-		Concentration of P in water before and after infiltration	Yes	1
			6	Ashton; fine silty, mixed, active, mesic, mollic hapludalfs	Alfisol	silty loam	7	73	20	yes	yes	no	no	no	no		domestic wastewater	15	days		yes	20	ml/hour		no	no	25	60	-		Concentration of P in water before and after infiltration	Yes	1
			7	Nolin; fine silty, mixed, active, mesic, dystric fluventic eutrudepts	Inceptisol	silty loam	4	76	20	yes	yes	no	no	no	no		domestic wastewater	15	days		yes	20	ml/hour		no	no	25	60	-		Concentration of P in water before and after infiltration	Yes	1
			9	Lowell; fine, mixed, active, mesic, typic hapludalfs	Alfisol	silty clay/clay	8	40	52	yes	yes	no	no	no	no		domestic wastewater	15	days		yes	15	ml/hour		no	no	25	60	-		Concentration of P in water before and after infiltration	Yes	1
			10	Maury; fine, mixed, semiactive, mesic, typic paleudalfs	Alfisol	silty clay	10	48	42	yes	yes	no	no	no	no		domestic wastewater	15	days		yes	15	ml/hour		no	no	25	60	-		Concentration of P in water before and after infiltration	Yes	1
Karczmarczyk 2003		Karczmarczyk A, Kietlinska A, Renman G. A natural filter substrate for efficient phosphorus removal from wastewater - column studies. Scientific Papers of the Agricultural University of Crakow - Environmental Engineering. 2003(24):397-404.		Sphagnum peat	Histosol	ND	ND	ND	ND	yes	yes	no	no	no	no		secondary treated wastewater	378	days		yes	124	mm/day		yes	yes	30	50	-		Concentration of P in water before and after infiltration	Yes	1	The peat column without Polonite relevant
Kholoma 2020		Kholoma E, Renman A, Renman G. Filter Media-Packed Bed Reactor Fortification with Biochar to Enhance Wastewater Quality. Applied Sciences. 2020;10(3):790.		sand; a fluvial-type soil obtained from the company Hakungekrossen AB	ND	sand	100	0	0	yes	yes	no	no	no	no		on-site	399	days		yes	40	l/m2/d		yes	yes	4.5	50	-		Concentration of P in water before and after infiltration	Yes	1	Only the sand reference filter - one column - relevant; biochar and gas concrete not relevant
Lance 1978		Lance JC. Nitrogen, phosphate and virus removal from sewage water during land filtration. Progress in Water Technology. 1978;9(1):157-66.		loamy sand from basins used for rapid infiltration of secondary sewage effluent (pea gravel at the bottom)	ND	Sand	89	8	3	no	no	no	no	no	no		secondary sewage effluent	510	days		yes	15-45	cm/day	A schedule of 9 days' flooding with secondary sewage effluent alternated with 5 days' drying	yes (although approximate)	yes (although approximate)	10	250	-	6 cm pea gravel at bottom	Concentration of P in water before and after infiltration	No
Latrach 2016		Latrach L, Ouazzani N, Masunaga T, Hejjaj A, Bouhoum K, Mahi M, et al. Domestic wastewater disinfection by combined treatment using multi-soil-layering system and sand filters (MSL-SF): A laboratory pilot study. Ecological Engineering. 2016;91:294-301.		fine sand from the Nfis River	ND	Sandy loam	~68	~23	~9	yes	yes	no	no	no	no		domestic wastewater from a toilet disposal plant	3	months		yes	100; 200; 400	l/m2/day		yes	yes	12.5	80	-	cm gravel in top and bottom	Concentration of P in water before and after infiltration	Yes	1	The MSL system not relevant - not natural soil
Le 2019		Le THX, Mosley L, Marschner P. Wheat straw decomposition stage has little effect on the removal of inorganic N and P from wastewater leached through sand-straw mixes. Environmental technology. 2019:1-10.		a coarse sand from a sand pit in South Australia (Santos Ready Mixed Concrete Pty Ltd)	ND	Sand	98	1	1	yes	yes	no	no	no	no		municipal, from sewage treatment plant	16	days		yes	25	ml/column/16 days	unclear	yes	yes	3	11	-		Concentration of P in water before and after infiltration	No	4	The control sand filter relevant
Lee 2015		Lee LY, Wang B, Guo H, Hu JY, Ong SL. Aluminum-Based Water Treatment Residue Reuse for Phosphorus Removal. Water. 2015;7(4):1480-96.		sand	ND	sand	100	0	0	yes	no	no	no	no	no		secondary treated effluent from a local domestic wastewater treatment plant	ND	-		yes	0.2	m/h		yes	yes	3.4	20	-	plus 2x2 cm gravel	Concentration of P in water before and after infiltration	Yes	1	Column 1 relevant - 100% sand
Lindström 2007		A Lindstrom K, E McCray J, D Thyne G. Modeling of Phosphorus Reactions during Wastewater Infiltration using Analytical and Numerical Modeling Techniques. Proceedings of the Eleventh Individual and Small Community Sewage Systems Conference. October 20-24, 2007, Warwick, Rhode Island. Michigan: ASABE; 2007.		sand	ND	sand	ND	ND	ND	yes	no	no	no	no	no		domestic septic tank effluent	111	days		no	ND	-		yes	no	ND	ND			Concentration of P in water before and after infiltration	No	1
Lo 1978		Lo KV, Clayton JT. Nutrient removal from secondary effluent by soil. Canadian Agricultural Engineering. 1978;20(1):64-9.		Ninigret sandy loam and Hinckley sand	Entisol	sand	ND	ND	ND	yes	no	no	no	no	no		municipal	4; 8; 12	weeks		yes	5; 10; 20	cm/week	two application frequencies; daily and weekly, respectively	yes	no	15	45	-		Concentration of P in water before and after infiltration	Yes	1
																															Concentration of P in soil after infiltration compared to control
Magdoff 1974		Magdoff FR, Keeney DR, Bouma J, Ziebell WA. Columns representing mound type disposal systems for septic tank effluent: II. Nutrient transformations and bacterial populations. Journal of Environmental Quality. 1974;3(3):228-34.	1	sand (60 cm) and silt loam (30 cm)	ND	silt loam to sand	ND	ND	ND	yes	no	no	no	no	no		septic tank effluent	100	days		yes	8	cm/day		no	yes	14.6	90	-		Concentration of P in water before and after infiltration	Yes	2
			2	calcareous sandy loam till (60 cm) and silt loam (30 cm)	ND	loamy till to silt loam	ND	ND	ND	yes	no	no	no	no	no		septic tank effluent	100	days		yes	8	cm/day		no	yes	14.6	90	-		Concentration of P in water before and after infiltration	Yes	2
Mahmoudi 2018		Mahmoudi N, Nakhaei M, Porhemmat J. Assessment of an arid region soil capacity on natural attenuation of municipal treated wastewater: a column experiment using soil of Varamin area, Iran. Environmental Earth Sciences. 2018;77(4).		soil from artificial recharge pond before operation (illite 8%; chlorite 4%; quartz 46%; calcite 14%; dolomite 4%; albite 17%; orthoclase 7%)	ND	sandy loam	78	16	-	yes	yes	no	no	no	no		municipal	50	pore volumes		yes	261.4	µl/min	The plan of 12-h wetting and 12-h drying cycle (free drainage) was performed during the experiment.	yes	yes	4	30	-		Concentration of P in water before and after infiltration	Yes	4
																															Concentration of P in soil after infiltration compared to control
Mann 1997		Mann RA. Phosphorus adsorption and desorption characteristics of constructed wetland gravels and steelworks by-products. Aust J Soil Res. 1997;35(2):375-84.	1	Richmond constructed wetland gravel	ND	gravel	ND	ND	ND	Yes	yes	no	no	no	no		autoclaved secondary sewage effluent	ND	-		no	ND	-		yes	no	2.5	15	-	column height - not package	Concentration of P in water before and after infiltration	No	3
			2	Griffith constructed wetland gravel	ND	gravel	ND	ND	ND	Yes	yes	no	no	no	no		autoclaved secondary sewage effluent	ND	-		no	ND	-		yes	no	2.5	15	-	column height - not package	Concentration of P in water before and after infiltration	No	3
			3	Hawkesbury sandstone	ND	sand	78	5	17	Yes	yes	no	no	no	no		autoclaved secondary sewage effluent	ND	-		no	ND	-		yes	no	2.5	15	-	column height - not package	Concentration of P in water before and after infiltration	No	3
Nagpal 1985		Nagpal NK. Long-term phosphorus sorption in a Brunisol in response to dosed-effluent loading. Journal of Environmental Quality. 1985;14(2):280-5.	PCS 1 (partially saturated)	B horizon (0.3- to 0.5-m depth interval) of Shawnigan gravelly silt loam, classified as a Dystric Brunisol and Typic Dystrochrept according to the Canadian and U.S. Systems of soil classification, respectively.	Inceptisol	silty loam	48.3	46.6	5.1	yes	yes	no	no	no	no		septic tank system and a secondary wastewater treatment system	987	days		yes	6.6	cm/day	not on weekends, holidays	yes	no	~14	60	-		Concentration of P in water before and after infiltration	Yes	1
																															Amount of P applied and leached
			PCS 2 (partially saturated)	B horizon (0.3- to 0.5-m depth interval) of Shawnigan gravelly silt loam, classified as a Dystric Brunisol and Typic Dystrochrept according to the Canadian and U.S. Systems of soil classification, respectively.	Inceptisol	silty loam	48.3	46.6	5.1	yes	yes	no	no	no	no		septic tank system and a secondary wastewater treatment system	582	days		yes	6.6	cm/day	not on weekends, holidays	yes	no	~14	60	-		Concentration of P in water before and after infiltration	Yes	1
																															Amount of P applied and leached
			USC 3 (unsaturated)	B horizon (0.3- to 0.5-m depth interval) of Shawnigan gravelly silt loam, classified as a Dystric Brunisol and Typic Dystrochrept according to the Canadian and U.S. Systems of soil classification, respectively.	Inceptisol	silty loam	48.3	46.6	5.1	yes	yes	no	no	no	no		septic tank system and a secondary wastewater treatment system	582	days		yes	6.6	cm/day	not on weekends, holidays	yes	no	~14	60	-		Concentration of P in water before and after infiltration	Yes	1
																															Amount of P applied and leached
			USC 4 (unsaturated)	B horizon (0.3- to 0.5-m depth interval) of Shawnigan gravelly silt loam, classified as a Dystric Brunisol and Typic Dystrochrept according to the Canadian and U.S. Systems of soil classification, respectively.	Inceptisol	silty loam	48.3	46.6	5.1	yes	yes	no	no	no	no		septic tank system and a secondary wastewater treatment system	582	days		yes	6.6	cm/day	not on weekends, holidays	yes	no	~14	60	-		Concentration of P in water before and after infiltration	Yes	1
																															Amount of P applied and leached
			USC 5 (unsaturated)	B horizon (0.3- to 0.5-m depth interval) of Shawnigan gravelly silt loam, classified as a Dystric Brunisol and Typic Dystrochrept according to the Canadian and U.S. Systems of soil classification, respectively.	Inceptisol	silty loam	48.3	46.6	5.1	yes	yes	no	no	no	no		septic tank system and a secondary wastewater treatment system	987	days		yes	6.6	cm/day	not on weekends, holidays	yes	no	~14	60	-		Concentration of P in water before and after infiltration	Yes	1
																															Amount of P applied and leached
Nie 2011		Nie JY, Zhu NW, Lin KM, Song FY. Effect of soil fortified by polyurethane foam on septic tank effluent treatment. Water Science and Technology. 2011;63(6):1230-5.	ND	"natural soil"	ND	ND	38.8	32.4	28.8	yes	yes	no	no	no	no		septic tank effluent	100	weeks		yes	100	l/m2/day		yes	no	15	90	-	30 mm gravel layer on tp	Concentration of P in water before and after infiltration	Yes	3
Nilsson 1979c	Nilsson 1979c (1)	Nilsson K, Englöv P. Avloppsinfiltration: slutrapport från forskningsprojektet Avloppsinfiltration-Grundvattenpåverkan. Forskningsnämnden SNV, VIAK AB; 1979.	Filter 1-6	sand	ND	sand	ND	ND	ND	yes	no	no	no	no	no		municipal	9	months		yes	varying		Figures 28, 40; Table 24	yes	yes	58	75	-	60 cm filter plus 15 cm makadam	Concentration of P in water before and after infiltration	Yes	1
			Filter 7-8	sand	ND	sand	ND	ND	ND	yes	no	no	no	no	no		municipal	12	months			varying		Figures 28, 62, 63; Tables 24, 30	yes	yes	58	75	-	60 cm filter plus 15 cm makadam	Concentration of P in water before and after infiltration	Yes	1
			Filter 9-10	sand	ND	sand	ND	ND	ND	yes	no	no	no	no	no		municipal	12	months			varying		Figures 28, 56, 62, 63; Table 24, 30	yes	yes	58	75	-	60 cm filter plus 15 cm makadam	Concentration of P in water before and after infiltration	Yes	1
			Filter 11	sand	ND	sand	ND	ND	ND	yes	no	no	no	no	no		municipal	12	months			varying		Table 24; Figure 62	yes	yes	58	75	-	60 cm filter plus 15 cm makadam	Concentration of P in water before and after infiltration	Yes	1
			Filter 12	sand	ND	sand	ND	ND	ND	yes	no	no	no	no	no		municipal	12	months			varying		Table 24	yes	yes	58	75	-	60 cm filter plus 15 cm makadam	Concentration of P in water before and after infiltration	Yes	1
			Filter 13	sand	ND	sand	ND	ND	ND	yes	no	no	no	no	no		municipal	12	months			varying		Figure 65	yes	no	58	75	-	60 cm filter plus 15 cm makadam	Concentration of P in water before and after infiltration	Yes	1
			Filter 14	sand	ND	sand	ND	ND	ND	yes	no	no	no	no	no		municipal	12	months			varying		Figure 65	yes	no	58	75	-	60 cm filter plus 15 cm makadam	Concentration of P in water before and after infiltration	Yes	1
			Filter 15-16	sand	ND	sand	ND	ND	ND	yes	no	no	no	no	no		municipal	12	months			varying		Figures 56, 64	yes	yes	58	75	-	60 cm filter plus 15 cm makadam	Concentration of P in water before and after infiltration	Yes	1
Nilsson 1981		Nilsson P. Infiltration av behandlat avloppsvatten Del 1. Infiltration av biologiskt-kemiskt renat avloppsvatten i kolonner. Lund: Lunds tekniska högskola; 1981. Bulletin Serie VA; 33.		sand	ND	sand	ND	ND	ND	yes	yes	no	no	no	no		municipal	54	weeks	varying, intermittent loading in some columns	yes	0.5-12	cm/hour	Figure 2	yes	yes	30	200	-	60 cm filter plus 15 cm makadam	Concentration of P in water before and after infiltration	Yes	1
Nilsson 1982		Nilsson P. Infiltration av behandlat avloppsvatten Del 3. Infiltration av avloppsvatten med olika förbehandlingsgrader i kolonner. Lund: Lunds tekniska högskola; 1982. Bulletin Serie VA; 39.		gravel	ND	gravel	ND	ND	ND	yes	yes	no	no	no	no		municipal	1	year	not continuously loaded		0.6-3-2	m/hour	Table 1	yes	yes	95.5	145 (gravel), 5 (makadam)	-		Concentration of P in water before and after infiltration	Yes	1
Paling 1987		Paling WAJ. Water quality aspects of artificial aquifer recharge with treated waste water. Water S A. 1987;13(2):95-102.		Soil from non-fertilized fields	ND	ND	ND	ND	ND	yes	no	no	no	no	no		treated wastewater	3	months		yes but varying	varying	Fig. 4		no	no	20	250	-		Concentration of P in water before and after infiltration	No	1
Prabha 2021		Prabha D, Laxmipriya G, Sudha S, Sujatha K, Sivakumar S. Evaluation of the efficiency of native plant species integrated with sand filters for greywater reclamation: a pilot study. Desalination and Water Treatment. 2021;209:182-96.		ND	ND	ND	ND	ND	ND	yes	yes	no	no	no	no		municipal greywater, settled for 24 hours	ND	-		yes	7.27	l/m2/day		yes	yes	11.5	28	-	40cm column but only 28cm of filter	Concentration of P in water before and after infiltration	Yes	1
Prochaska 2003		Prochaska CA, Zouboulis AI. Performance of intermittently operated sand filters: A comparable study, treating wastewaters of different origins. Water, Air, and Soil Pollution. 2003;147(1):367-88.		coarse sand from Axios River, N. Greece. Size fractions of the tested sand included: 2.2% of grains above 2 mm, 13.6% of grains ranged from 1 to 2 mm, 34% between 0.420 to 1 mm, 36% between 0.250 to 0.420 mm, 13% between 0.125 to 0.250 mm, 1% between 0.074 to 0.125, 0.2% less than 0.074. The effective size of the sand was 0.2 mm and the uniformity coefficient was 2.65.	ND	coarse sand	98	2	0	yes	yes	no	no	no	no		municipal (diluted)	~3	months		yes	8.5	l/72h		yes	no	19	100	-	90 cm sand; 10 cm gravel	Concentration of P in water before and after infiltration	Yes	1	Only column 5 relevant; synthetic wastewater is used in the others
Qi 2016		Na Q, Xiangyang S, Xinhui Q, Zhou Y. Effects of peat and mushroom residues on removing ammonia-nitrogen and total phosphorus in wastewater. Nature Environment and Pollution Technology. 2016;15(4):1373-80.		soil (Table 1)	ND	ND	ND	ND	ND	yes	yes	no	no	no	no		wastewater from a sewage treatment plant	20	days		yes	0.08	m3/m2/day	intermittent watering twice a day at 10:00 and 22:00	yes	no	10	80	-		Concentration of P in water before and after infiltration	Yes	1
Rana 1987		Rana S, Viraraghavan T. Use of Peat in Septic Tank Effluent Treatment - Columns Studies. Water pollution research journal of Canada. 1987;22(3):491-504.	1	horticultural peat, fibrous and darkbrown	Histosol	ND	ND	ND	ND	yes	no	no	no	no	no		septic tank effluent	44	weeks		yes	64; 89; 115; 140	mm/day	for 14, 16, 10 and 4 weeks, respectively	yes	no	10	20	-	plus 1 cm washed, crushed stone	Concentration of P in water before and after infiltration	Yes	1
			2	horticultural peat, fibrous and darkbrown	Histosol	ND	ND	ND	ND	yes	no	no	no	no	no		septic tank effluent	44	weeks		yes	64; 89; 115; 140	mm/day	for 14, 16, 10 and 4 weeks, respectively	yes	no	10	25	-	plus 1 cm washed, crushed stone	Concentration of P in water before and after infiltration		1
			3	horticultural peat, fibrous and darkbrown	Histosol	ND	ND	ND	ND	yes	no	no	no	no	no		septic tank effluent	44	weeks		yes	64; 89; 115; 140	mm/day	for 14, 16, 10 and 4 weeks, respectively	yes	no	10	30	-	plus 1 cm washed, crushed stone	Concentration of P in water before and after infiltration		1
			4	horticultural peat, fibrous and darkbrown	Histosol	ND	ND	ND	ND	yes	no	no	no	no	no		septic tank effluent	44	weeks		yes	64; 89; 115; 140	mm/day	for 14, 16, 10 and 4 weeks, respectively	yes	no	10	35	-	plus 1 cm washed, crushed stone	Concentration of P in water before and after infiltration		1
			5	horticultural peat, fibrous and darkbrown	Histosol	ND	ND	ND	ND	yes	no	no	no	no	no		septic tank effluent	44	weeks		yes	64; 89; 115; 140	mm/day	for 14, 16, 10 and 4 weeks, respectively	yes	no	10	50	-	plus 1 cm washed, crushed stone	Concentration of P in water before and after infiltration		1
Richards 2017		Richards S, Withers PJA, Paterson E, McRoberts CW, Stutter M. Removal and attenuation of sewage effluent combined tracer signals of phosphorus, caffeine and saccharin in soil. Environmental Pollution. 2017;223:277-85.		Subsoil (10e30 cm depth) was collected from near Dundee, UK; a well-drained silty-loam	ND	silty loam	38	55	7	yes	yes	yes	no	yes	no		septic tank effluent	24.3	hours		no	ND	-		yes	yes	2.5	5	-		Concentration of P in water before and after infiltration	No	1
Richter 2015		Richter E, Hecht F, Schnellbacher N, Ternes TA, Wick A, Wode F, et al. Assessing the ecological long-term impact of wastewater irrigation on soil and water based on bioassays and chemical analyses. Water research. 2015;84:33-42.	S1		ND	loamy fine sand	86	3	5	yes	yes	no	no	no	no		treated municipal wastewater	77	days		yes	276	l/m2/d		yes	yes	22	20			Concentration of P in water before and after infiltration, comparing soils with different prior wastewater exposure histories	Yes	1
			S2		ND	sandy loam	79	5	11	yes	yes	no	no	no	no		treated municipal wastewater	77	days		yes	276	l/m2/d		yes	yes	22	20			Concentration of P in water before and after infiltration, comparing soils with different prior wastewater exposure histories		1
			S3		ND	sandy loam	76	5	12	yes	yes	no	no	no	no		treated municipal wastewater	77	days		yes	276	l/m2/d		yes	yes	22	20			Concentration of P in water before and after infiltration, comparing soils with different prior wastewater exposure histories		1
			S4		ND	sandy clay loam	60	15	24	yes	yes	no	no	no	no		treated municipal wastewater	77	days		yes	276	l/m2/d		yes	yes	22	20			Concentration of P in water before and after infiltration, comparing soils with different prior wastewater exposure histories		1
Ronkanen 2016		Ronkanen AK, Marttila H, Celebi A, Kløve B. The role of aluminium and iron in phosphorus removal by treatment peatlands. Ecological Engineering. 2016;86:190-201.		undisturbed peat samples from the Kompsasuo treatment peat land	Histosol	ND	ND	ND	ND	yes	no	yes	no	yes	no		municipal	698	days		yes	13	l/m2/day		yes	no	10	11	-		Concentration of P in water before and after infiltration	Yes	3	Clarification of P removal mechanisms in vertical columns with upward flow
Saini 2021		Saini G, Kalra S, Kaur U. The purification of wastewater on a small scale by using plants and sand filter. Applied Water Science. 2021;11:68.		sand and gravel	ND	sand/gravel	ND	ND	ND	yes	no	no	no	no	no		canteen/house waste	ND	-		yes	15	l/h		yes	yes	32	35	-	first stage (phytoremediation) in a container with a diamter of 40 cm and height of 46 cm	Concentration of P in water before and after infiltration	No	1	Plant uptakce probably considerable; Tanks filled with soil and planted with vegetation with downward flow of wastewater; No concentrations reported, just present or absent
Stewart 1979		Stewart LW, Carlile BL, Cassel DK. An evaluation of alternative simulated treatments of septic tank effluent. Journal of Environmental Quality. 1979;8(3):397-403.	1	Loamy sand topsoil, Ap horizon, Pactulus series, Aquic Quarzipsamment, siliceous, thermic, coated; Loamy sand (83% sand, 13% silt, 4% clay) (unsaturated top of columns) and Histic epipedon, Ap horizon, Cape Fear series, Typic Umbriquult, clayey, mixed, thermic (kaolinitic); sandy clay loam (52% sand, 20% silt, 28% clay)(saturated bottom of columns)	Entisol	loamy sand	83	13	4	yes	no	no	no	no	no		septic tank effluent	220	days		yes	10	ml/min	A cassette pump was activated every 12 hours and delivered 300 ml of effluent (1.65 cm) was delivered to each column at a rate of 10 ml/min	no	no	15	170	-		Concentration of P in water before and after infiltration	Yes	1	Evaluation of simulated moun design upon treatment of septic tank effluent
			2	Loamy sand topsoil, Ap horizon, Pactulus series, Aquic Quarzipsamment, siliceous, thermic, coated; Loamy sand (83% sand, 13% silt, 4% clay) (unsaturated top of columns) and Histic epipedon, Ap horizon, Cape Fear series, Typic Umbriquult, clayey, mixed, thermic (kaolinitic); sandy clay loam (52% sand, 20% silt, 28% clay) (saturated bottom of columns)	Entisol	loamy sand	83	13	4	yes	no	no	no	no	no		septic tank effluent	220	days		yes	10	ml/min	A cassette pump was activated every 12 hours and delivered 300 ml of effluent (1.65 cm) was delivered to each column at a rate of 10 ml/min	no	no	15	170	-		Concentration of P in water before and after infiltration	Yes	1	Evaluation of simulated moun design upon treatment of septic tank effluent
			3	Loamy sand topsoil, Ap horizon, Pactulus series, Aquic Quarzipsamment, siliceous, thermic, coated; Loamy sand (83% sand, 13% silt, 4% clay) (unsaturated top of columns) and Histic epipedon, Ap horizon, Cape Fear series, Typic Umbriquult, clayey, mixed, thermic (kaolinitic); sandy clay loam (52% sand, 20% silt, 28% clay) (saturated bottom of columns)	Entisol	loamy sand	83	13	4	yes	no	no	no	no	no		septic tank effluent	220	days		yes	10	ml/min	A cassette pump was activated every 12 hours and delivered 300 ml of effluent (1.65 cm) was delivered to each column at a rate of 10 ml/min	no	no	15	170	-		Concentration of P in water before and after infiltration	Yes	1	Evaluation of simulated moun design upon treatment of septic tank effluent
			4	Loamy sand/Sand mixture	Entisol	loamy sand	ND	ND	ND	yes	no	no	no	no	no		septic tank effluent	220	days		yes	10	ml/min	A cassette pump was activated every 12 hours and delivered 300 ml of effluent (1.65 cm) was delivered to each column at a rate of 10 ml/min	no	no	15	170	-		Concentration of P in water before and after infiltration	Yes	1	Evaluation of simulated moun design upon treatment of septic tank effluent
			5	Loamy sand/Sand mixture	Entisol	loamy sand	ND	ND	ND	yes	no	no	no	no	no		septic tank effluent	220	days		yes	10	ml/min	A cassette pump was activated every 12 hours and delivered 300 ml of effluent (1.65 cm) was delivered to each column at a rate of 10 ml/min	no	no	15	170	-		Concentration of P in water before and after infiltration	Yes	1	Evaluation of simulated moun design upon treatment of septic tank effluent
			6	Loamy sand/Sand mixture	Entisol	loamy sand	ND	ND	ND	yes	no	no	no	no	no		septic tank effluent	220	days		yes	10	ml/min	A cassette pump was activated every 12 hours and delivered 300 ml of effluent (1.65 cm) was delivered to each column at a rate of 10 ml/min	no	no	15	170	-		Concentration of P in water before and after infiltration	Yes	1	Evaluation of simulated moun design upon treatment of septic tank effluent
Tare 1982		Tare V, Bokil SD. Wastewater Treatment by Soils: Role of Particle-Size Distribution. Journal of Environmental Quality. 1982;11(4):596-602.	Soil 1	100% washed river sand	Entisol	sand	100	0	0	yes	no	no	no	no	no		domestic wastewater collected from a sump well	30	days		yes	0.048	m3/m2/day		no	no	7.5	7.5-75	-		Concentration of P in water before and after infiltration	Yes	2	Development of suitable technique for designing soil treatment systems with acceptable application rates
			Soil 2	80% washed river sand, 20% Kanpur silt (an alluvial soil, Entisol)	Entisol	loamy sand	80.7	13.3	6	yes	no	no	no	no	no		domestic wastewater collected from a sump well	30	days		yes	0.048	m3/m2/day		no	no	7.5	7.5-75	-		Concentration of P in water before and after infiltration	Yes	2	Development of suitable technique for designing soil treatment systems with acceptable application rates
			Soil 3	60% washed river and, 40% Kanpur silt (an alluvial soil, Entisol)	Entisol	sandy loam	61.4	26.6	12	yes	no	no	no	no	no		domestic wastewater collected from a sump well	30	days		yes	0.048	m3/m2/day		no	no	7.5	7.5-75	-		Concentration of P in water before and after infiltration	Yes	2	Development of suitable technique for designing soil treatment systems with acceptable application rates
			Soil 4	40% washed river sand, 60% Kanpur silt (an alluvial soil, Entisol)	Entisol	loam	42.1	39.9	18	yes	no	no	no	no	no		domestic wastewater collected from a sump well	30	days		yes	0.048	m3/m2/day		no	no	7.5	7.5-75	-		Concentration of P in water before and after infiltration	Yes	2	Development of suitable technique for designing soil treatment systems with acceptable application rates
			Soil 5	20% washed river sand, 80% Kanpur silt (an alluvial soil, Entisol)	Entisol	silt loam	22.8	53.2	24	yes	no	no	no	no	no		domestic wastewater collected from a sump well	30	days		yes	0.048	m3/m2/day		no	no	7.5	7.5-75	-		Concentration of P in water before and after infiltration	Yes	2	Development of suitable technique for designing soil treatment systems with acceptable application rates
			Soil 6	100% Kanpur silt (an alluvial soil, Entisol)	Entisol	silty clay loam	3.5	66.5	30	yes	no	no	no	no	no		domestic wastewater collected from a sump well	30	days		yes	0.048	m3/m2/day		no	no	7.5	7.5-75	-		Concentration of P in water before and after infiltration	Yes	2	Development of suitable technique for designing soil treatment systems with acceptable application rates
Viraraghavan 1991		Viraraghavan T, Rana SM. Treatment of septic tank effluent in a peat filter. International Journal of Environmental Studies. 1991;37(3):213-24.	1	horticultural peat	Histosol	ND	ND	ND	ND	yes	no	no	no	no	no		septic tank effluent	44	weeks		yes	6.37; 8.91; 11.46; 14.00	cm/day	different periods with different loading rates	yes	no	10	20	-		Concentration of P in water before and after infiltration	Yes	1	Investigation of P removal by peat under dynamic conditions treating wastewater
			2	horticultural peat	Histosol	ND	ND	ND	ND	yes	no	no	no	no	no		septic tank effluent	44	weeks		yes	6.37; 8.91; 11.46; 14.00	cm/day	different periods with different loading rates	yes	no	10	25	-		Concentration of P in water before and after infiltration	Yes	1	Investigation of P removal by peat under dynamic conditions treating wastewater
			3	horticultural peat	Histosol	ND	ND	ND	ND	yes	no	no	no	no	no		septic tank effluent	44	weeks		yes	6.37; 8.91; 11.46; 14.00	cm/day	different periods with different loading rates	yes	no	10	30	-		Concentration of P in water before and after infiltration	Yes	1	Investigation of P removal by peat under dynamic conditions treating wastewater
			4	horticultural peat	Histosol	ND	ND	ND	ND	yes	no	no	no	no	no		septic tank effluent	44	weeks		yes	6.37; 8.91; 11.46; 14.00	cm/day	different periods with different loading rates	yes	no	10	35	-		Concentration of P in water before and after infiltration	Yes	1	Investigation of P removal by peat under dynamic conditions treating wastewater
			5	horticultural peat	Histosol	ND	ND	ND	ND	yes	no	no	no	no	no		septic tank effluent	44	weeks		yes	6.37; 8.91; 11.46; 14.00	cm/day	different periods with different loading rates	yes	no	10	50	-		Concentration of P in water before and after infiltration	Yes	1	Investigation of P removal by peat under dynamic conditions treating wastewater
Vogeler 2009		Vogeler I, Cichota R, Witing F. Land based disposal of wastewater: Fate of phosphorus. In: Water Resources Management V. 5th International Conference on Sustainable Water Resources Management. September 9 - 11; Malta. Southamton: WIT Press; 2009. p. 127-37.		Kawhatau stony silt loam. The upper soil (0-500 mm depths) contains 15% sand, 60% silt and 25% clay, with 25% stones in the upper 200 mm and 35% in the depth from 200 to 500 mm.	ND	stony silt loam	15	60	25	yes	yes	no	no	no	no		from aerated lagoon for secondary treatment at wastewater treatment plant	1	year		yes	2.5	mm/h		no	no	10	15	-		Concentration of P in water before and after infiltration	No	1
																															Concentration of P in soil after infiltration compared to control
Xiong 2010		Xiong JB, Mahmood Q. Adsorptive removal of phosphate from aqueous media by peat. Desalination. 2010;259(1):59-64.		peat	Histosol	ND	ND	ND	ND	yes	yes	yes	yes	yes	yes	pyro Al and Fe also reported	secondary effluent from wastewater treatment plant	30	days		yes	8.37	ml/min		no	no	20	20	-		Concentration of P in water before and after infiltration	Yes	1	"one group of columns packed up to 20 cm"
Yamaura 1986		Yamaura G, Suzuki T, Kobayashi M, Katsuno T, Ogiwara K, Taguchi Y. Use of soil for disposal of domestic sewage. Water Science & Technology. 1986;18(7):375-81.		river sand	ND	sand	ND	ND	ND	yes	no	no	no	no	no		outflow from septic tank	6	months		yes	10	ml/cm2/day		no	no	7	5, 10 , 25, 50 or 100	-		Concentration of P in water before and after infiltration	Yes	1	Volcanic ash loam not relevant
Zhang 2018		Zhang W, Blum K, Gros M, Ahrens L., Jernstedt H., Wiberg K., et al. Removal of micropollutants and nutrients in household wastewater using organic and inorganic sorbents. Desalination and Water Treatmend. 2018;120:88-108		Rådasand; Quartz and feldspar; 0.7–1.0 mm	ND	sand	ND	0	0	yes	no	no	no	no	no		on-site	2	weeks	The equipment was run for one week with unspiked wastewater before the experiment started	yes	75	l/m2/day		no	no	4.82	10	-		Concentration of P in water before and after infiltration	Yes	1	The tested filter materials not relevant, only the Rådasand
Zhang 2019		Zhang W, Gago-Ferrero P, Gao Q, Ahrens L, Blumc K, Rostvall A, Björlenius B, Andersson PL, Wiberg K, Haglund P, Renman G. Evaluation of five filter media in column experiment on the removal of selected organic micropollutants and phosphorus from household wastewater. Journal of Environmental Management. 2019;246:920-928		Rådasand; Quartz and feldspar; 0.7–1.0 mm	ND	sand	ND	ND	ND	yes	yes	no	no	no	no		on-site	12	weeks		yes	~0.39	m/day		yes	no	5	50	-		Concentration of P in water before and after infiltration	Yes	1	The tested filter materials not relevant, only the Rådasand

## Sheet: Laboratory, pilot-scale
Article ID	Study ID	Full reference	Case	Soil description	Soil order	Soil texture	Sand %	Silt %	Clay %	Virgin soil	pH in soil reported	Oxalate extractable Iron content reported	Dithionite extractable iron reported	Oxalate extractable aluminum reported	Dithionite extractable aluminum reported	Comment	Type of wastewater	Duration/volume of wastewater load	Unit	Comment	Wastewater loading rate reported or inferrable	Wastewater loading rate (volume/area/time) or wastewater load (volume/time)	Unit	Comment	pH of wastewater before infiltration reported	pH of wastewater after infiltration reported	Column: Inner diameter (cm)	Column: Effective soil depth (cm)	LxWxH (cm)		Method to evaluate P retention	Allows calculation of P load to filter (g/m3 material)	Number of replicates/soil or treatment	Comment
Check 1994		Check GG, Waller DH, Lee SA, Pask DA, Mooers JD. The Lateral-Flow Sand-Filter System for Septic-Tank Effluent Treatment. Water Environment Research. 1994;66(7):919-28.	Model 1	poorly graded sand; effective size (d10) 0.29 mm	ND	sand	ND	ND	ND	yes	yes	no	no	no	no		septic tank effluent	6	months		yes	3.3	cm/day	During Stage 1 (six months). Near the end of the experiment (in Month 6), Stage II dosing was initiated for one week. In Stage II, dosing rates were doubled and saturated conditions were established in the models.	yes	yes	-	-	500x17.8x75		Concentration of P in water before and after infiltration	Yes	1
			Model 2	poorly graded sand; effective size (d10) 0.15 mm	ND	sand	ND	ND	ND	yes	yes	no	no	no	no		septic tank effluent	6	months		yes	3.3	cm/day	During Stage 1 (six months). Near the end of the experiment (in Month 6), Stage II dosing was initiated for one week. In Stage II, dosing rates were doubled and saturated conditions were established in the models.	yes	yes	-	-	500x17.8x75		Concentration of P in water before and after infiltration	Yes	1
			Model 3	poorly graded sand; effective size (d10) 0.23 mm	ND	sand	ND	ND	ND	yes	yes	no	no	no	no		septic tank effluent	6	months		yes	3.3	cm/day	During Stage 1 (six months). Near the end of the experiment (in Month 6), Stage II dosing was initiated for one week. In Stage II, dosing rates were doubled and saturated conditions were established in the models.	yes	yes	-	-	500x17.8x75		Concentration of P in water before and after infiltration	Yes	1
Claveau-Mallet 2020		Claveau-Mallet D, Seltani H, Comeau Y. Phosphorus Removal and Carbon Dioxide Capture in a Pilot Conventional Septic System Upgraded with a Sidestream Steel Slag Filter. Water. 2020;12(1).	1	non-calcarous sands and gravel	ND	sand/gravel	ND	ND	ND	yes	no	no	no	no	no		raw wastewater mainly from domestic sources	275	days		no	6.8	l/day		yes	yes	-	-	H: 87.5	200 l barrel	Concentration of P in water before and after infiltration	Yes	1
			2	limestone sands and gravel	ND	sand/gravel	ND	ND	ND	yes	no	no	no	no	no		raw wastewater mainly from domestic sources	275	days		no	6.8	l/day		yes	yes	-	-	H: 87.5	200 l barrel	Concentration of P in water before and after infiltration	Yes	1
Fujii 1987		Fujii S, Somiya I, Takeda K. Water quality improvement of secondary effluent by an oxidation pond with subsequent sand filtration treatment. Water Science & Technology. 1987;19(12):93-9.	Run 1	sand. The uniformity coefficient and density of the sand were 1.46 and 2.72 g/cm3	ND	sand	ND	ND	ND	yes	no	no	no	no	no		oxidation pond effluent	1	days		yes	10	m/day		yes	yes	-	-	20x50x20		Concentration of P in water before and after infiltration	No	1	very unclear study
			Run 2	sand. The uniformity coefficient and density of the sand were 1.46 and 2.72 g/cm3	ND	sand	ND	ND	ND	yes	no	no	no	no	no		oxidation pond effluent	2.3	days		yes	5	m/day		yes	yes	-	-	20x50x20		Concentration of P in water before and after infiltration	No
			Run 3	sand. The uniformity coefficient and density of the sand were 1.46 and 2.72 g/cm3	ND	sand	ND	ND	ND	yes	no	no	no	no	no		oxidation pond effluent	8.7	days		yes	3	m/day		yes	yes	-	-	20x50x20		Concentration of P in water before and after infiltration	No
			Run 4	sand. The uniformity coefficient and density of the sand were 1.46 and 2.72 g/cm3	ND	sand	ND	ND	ND	yes	no	no	no	no	no		oxidation pond effluent	24	days		yes	1	m/day		yes	yes	-	-	20x50x20		Concentration of P in water before and after infiltration	No
			Run 5	sand. The uniformity coefficient and density of the sand were 1.46 and 2.72 g/cm3	ND	sand	ND	ND	ND	yes	no	no	no	no	no		oxidation pond effluent	29	days		yes	1	m/day		yes	yes	-	-	20x50x20		Concentration of P in water before and after infiltration	No
			Run 6	sand. The uniformity coefficient and density of the sand were 1.46 and 2.72 g/cm3	ND	sand	ND	ND	ND	yes	no	no	no	no	no		oxidation pond effluent	63	days		yes	0.5	m/day		yes	yes	-	-	20x50x20		Concentration of P in water before and after infiltration	No
			Run 7	sand. The uniformity coefficient and density of the sand were 1.46 and 2.72 g/cm3	ND	sand	ND	ND	ND	yes	no	no	no	no	no		oxidation pond effluent	152	days		yes	0.5	m/day		yes	yes	-	-	20x50x20		Concentration of P in water before and after infiltration	No
			Run 8	sand. The uniformity coefficient and density of the sand were 1.46 and 2.72 g/cm3	ND	sand	ND	ND	ND	yes	no	no	no	no	no		oxidation pond effluent	55	days		yes	0.5	m/day		yes	yes	-	-	20x50x20		Concentration of P in water before and after infiltration	No
Johnson 1988		Johnson KR, Atwater JW. Role of saturated and unsaturated zone in soil disposal of septic tank effluent. Canadian journal of civil engineering. 1988;15(4):709-16.	1	a well-graded fast percolating soil (sand)	ND	loamy sand	ND	ND	ND	yes	no	no	no	no	no		raw sewage from sanitary sewer	ND	-		yes	14.2; 18.1; 12,9	cm/day	Unsaturated zone 0.91; 0.46; 0.1 m	no	no	-	-	0.61x0.61x3 m		Concentration of P in water before and after infiltration	No	1
			2	a poorly graded slow percolating soil (loamy sand)	ND	sand	ND	ND	ND	yes	no	no	no	no	no		raw sewage from sanitary sewer	ND	-		yes	39.4; 25.2; 10.8	cm/day	Unsaturated zone 0.91; 0.46; 0.1 m	no	no	-	-	0.61x0.61x3 m		Concentration of P in water before and after infiltration	No
Jozwiakowski 2003	Jozwiakowski 2003 (1)	Jozwiakowski K, Orlik T, Fiedurek J. Comparison of pollution removal efficiency in small wastewater treatment plant with sand bed under ground conditions and using laboratory model. Acta horticulturae et regiotecturae. 2003;104-107.	1	middle granular sand	ND	sand	ND	ND	ND	yes	no	no	no	no	no		domestic wastewater	ND	-		yes	0.006	m3/m2/day		yes	yes	-	-	H: 6	area 0.456 m2	Concentration of P in water before and after infiltration	No	1
			2	middle granular sand	ND	sand	ND	ND	ND	yes	no	no	no	no	no		domestic wastewater	ND	-		yes	0.012	m3/m2/day		yes	yes	-	-	H: 6	area 0.456 m2	Concentration of P in water before and after infiltration	No
Kazakeviciene 2011		Kazakeviciene J, Askinis S. Influence of the vertical filter media on phosporus removal from the domestic wastewater. In: Proceedings of 17th Annual International Scientific Conference on Research for Rural Development. Jelgava: Latvia University of Agriculture; 2011. pp. 164-9.		sand	ND	sand	ND	ND	ND	yes	no	no	no	no	no		on-site	2	months		yes	0.03; 0.06	m3/m2/day	year 1 and year 2, respectively	no	no	-	-	0.2 m2 x 0.4/0.2 m2 x 0.8		Concentration of P in water before and after infiltration	Yes	1	dolomite chippings and dolomite powder not relevant
Kõiv 2009		Kõiv M, Vohla C, Mõtlep R, Liira M, Kirsimäe K, Mander U. The performance of peat-filled subsurface flow filters treating landfill leachate and municipal wastewater. Ecological Engineering. 2009;35(2):204-12.	TV1	Sphagnum peat (saprist peat, H7–H8 according to the von Post scale)	Histosol	ND	ND	ND	ND	yes	no	no	no	no	no		municipal	6	months		yes	76	mm/day		yes	yes	100	150	-	column height - not package	Concentration of P in water before and after infiltration	Yes	1	landfill leachate not relevant, hence the Väätsö experiment excluded
			TH3	Sphagnum peat (saprist peat, H7–H8 according to the von Post scale)	Histosol	ND	ND	ND	ND	yes	no	no	no	no	no		municpal	6	months		yes	53	mm/day		yes	yes	120	150	-	column height - not package	Concentration of P in water before and after infiltration	Yes
Patel 2016		Patel UD, Tandel DV. Comparative Evaluation of Low-Cost, Self-Sustainable Sewage Treatment Reactors for the Non-Potable Reuse of Treated Effluent. In: Water, Wastewater, and Stormwater and Urban Watershed Symposium. Proceedings of the 16th World Environmental and Water Resources Congress. May 22–26, 2016; West Palm Beach, Florida. New York: Curran Associates Inc.; 2016. pp. 215-23.	Soil biofilter 1	soil, coarse sand, gravel	ND	soil, coarse sand, gravel	ND	ND	ND	yes	no	no	no	no	no		raw sewage from a hospital	21	days		yes but varying	0.5; 1.0; 1.5	m/day		no	no	15	700	-		Concentration of P in water before and after infiltration	Yes	1	SBF2 not analysed in isolation
			Vermifilter 1	soil, coarse sand, gravel	ND	soil, coarse sand, gravel	ND	ND	ND	yes	no	no	no	no	no		raw sewage from a hospital	21	days		yes but varying	0.5; 1.0; 1.5	m/day		no	no	15	700	-		Concentration of P in water before and after infiltration	Yes		earthworms added
			Vermifilter 2	soil, coarse sand, gravel	ND	soil, coarse sand, gravel	ND	ND	ND	yes	no	no	no	no	no		raw sewage from a hospital	21	days		yes but varying	0.5; 1.0; 1.5	m/day		no	no	15	700	-		Concentration of P in water before and after infiltration	Yes		earthworms added
Rodgers 2004		Rodgers M, Clifford E, Mulqueen J, Ballantyne P. Organic carbon and ammonium nitrogen removal in a laboratory sand percolation filter. Journal of Environmental Science and Health Part a-Toxic/Hazardous Substances & Environmental Engineering. 2004;39(9):2355-68.		sand, 0.09 mm	ND	silty sand	ND	ND	ND	yes	no	no	no	no	no		secondary wastewater obtained from an aerobic biofilm treatment system	153	days		yes	75	l/m2/day		no	no	-	-	50x100x120		Concentration of P in water before and after infiltration	Yes	1	Stage 1 relevant; stage 2 syntehtic wastewater; Analyse performance of sand medium and spreading of secondary treated wastewater on filter
Zhang 2004		Zhang J, Huang X, Shao CF, Liu CX, Shi HC, Hu HY, et al. Influence of packing media on nitrogen removal in a subsurface infiltration system. Journal of environmental sciences (China). 2004;16(1):153-6.		loamy soil / mix of 75% red clay and 25% cinder	ND	ND	ND	ND	ND	yes	no	no	no	no	no		pre-sedimented raw sewage	2	months		yes	4	cm/day		no	no	-	-	H: 50 below infiltration trench (30 above). Other measures not reported.		Concentration of P in water before and after infiltration	No	1	System B not relevant, mixed with cinder

## Sheet: Vadose zone, within facility
Article ID	Study ID	Full reference	Site/Case	Soil description	Soil order	Soil texture	Sand %	Silt %	Clay %	Comment	pH of soil unaffected by wastewater reported	Oxalate extractable iron content reported	Dithionite extractable iron content reported	Oxalate extractable aluminum content reported	Dithionite extractable aluminum content reported	Comment	Type of OWS	Duration of wastewater effluent load	Unit	Comment	Wastewater loading rate reported or inferrable	Wastewater loading rate (volume/area/time) or wastewater load (volume/time)	Unit	Comment	pH of wastewater (influent) reported	pH of wastewater (effluent) reported	Number of entities giving rise to P load	Unit	Comment	Strategy to correct for dilution	Method to evaluate P retention	Allows calculation of P load to filter (g/m3 material)	Experimental or observational	Number of replicates (for experimental studies)	Comment
Aaltonen 1995		Aaltonen J, Andersson P. Långsiktig reningskapacitet hos markbäddar och infiltrationsanläggningar. Stockholm: Institutionen för anläggning och miljö, KTH Royal Institute of Technology; 1995.		ND	ND	ND	ND	ND	ND		no	no	no	no	no		soil op systems	0-18	years	several OWSs included	no	ND	-		no	no	25->300	person equivalents	several OWSs included	None	Dissolved TP septic tank effluent and after filter	No	Observational	-	Data clustered - OWSs not analysed/described separately
Brandes 1980		Brandes M. Effect of Precipitation and Evapotranspiration of a Septic Tank-Sand Filter Disposal System. Journal Water Pollution Control Federation. 1980;52(1):59-75.		Sand of an effective grain size D10 = 0.17 mm and coefficient of uniformity Cu = 11.8	ND	sand	84 (and 14 fine gravel)	2 (together with clay)	2 (together with silt)		no	no	no	no	no		septic tank, perforated distribution pipes to sand filter	~2	years		no	ND	-		yes	yes	11	persons		Estimated rainfall recharge	Dissolved PO4-P + TP septic tank effluent and after filter	Yes	Observational	-
Brooks 1984		Brooks JL, Rock CA, Struchtemeyer RA. Use of Peat for On-Site Wastewater Treatment: II. Field Studies. Journal of Environmental Quality. 1984;13(4):524-30.	System 1	peat	Histosol	ND	ND	ND	ND		no	no	no	no	no		septic tank and peat filter field, gravity feed	~5	years		yes	15	l/m2/day		yes	yes	ND (experimental)	-		None	Dissolved TP septic tank effluent and after filter	Yes	Experimental	1	The grass was cropped - unclear if brought away
			System 2	peat	Histosol	ND	ND	ND	ND		no	no	no	no	no		septic tank and peat filter field, dosed feed	~6	months		yes	7	l/m2/day		yes	yes	ND (experimental)	-		None	Dissolved TP septic tank effluent and after filter	Yes	Experimental	1
			System 3	peat	Histosol	ND	ND	ND	ND		no	no	no	no	no		septic tank and peat filter field, pressure distribution	~1	year		yes	320	l/m2/day		yes	yes	ND (experimental)	-		None	Dissolved TP septic tank effluent and after filter	Yes	Experimental	1
Bylund 1992		Bylund S, Olofsson T. NATURANPASSAT- DRIFTSNÅLT - Öppna filterbäddar, tre nya anläggningar / Open Low-loaded Filter Basins. Vatten. 1992(1):74-5.	Sikås	ND	ND	ND	ND	ND	ND		no	no	no	no	no		open infiltration bed	<1	year		no	65-105	m3/day		no	no	225-350	person equivalents		None	Dissolved TP septic tank effluent and after filter	No	Observational	-
			Alsen	ND	ND	ND	ND	ND	ND		no	no	no	no	no		open infiltration bed	<1	year		no	65-105	m3/day		no	no	225-350	person equivalents		None	Dissolved TP septic tank effluent and after filter	No	Observational	-
Bylund 2003		Bylund S. Studie av funktion och reningsresultat i öppna filterbäddar. Stockholm: Svenskt Vatten; 2003. Report No.: 12.	Sikås	sand	ND	sand	ND	ND	ND		no	no	no	no	no		open infiltration bed	2	years		yes, but variable	186-1282	l/m2/day	variable	no	no	300	person equivalents		None	Dissolved TP septic tank effluent and after filter	Yes	Observational	-	Also data from Myrviken, 1000 pe
			Tullingsås	sand	ND	sand	ND	ND	ND		no	no	no	no	no		open infiltration bed	1	years		yes, but variable	28-608	l/m2/day	variable	no	no	225	person equivalents		None	Dissolved TP septic tank effluent and after filter	Yes	Observational	-
			Alsen	sand	ND	sand	ND	ND	ND		no	no	no	no	no		open infiltration bed	2	years		yes, but variable	93-1320	l/m2/day	variable	no	no	350	person equivalents		None	Dissolved TP septic tank effluent and after filter	Yes	Observational	-
			Halahult	sand	ND	sand	ND	ND	ND		no	no	no	no	no		open infiltration bed	7	years		yes, but variable	33-900	l/m2/day	variable	no	no	100	person equivalents		None	Dissolved TP septic tank effluent and after filter	Yes	Observational	-
			Torsbo	sand	ND	sand	ND	ND	ND		no	no	no	no	no		open infiltration bed	8	years		yes, but variable	28-464	l/m2/day	variable	no	no	250	person equivalents		None	Dissolved TP septic tank effluent and after filter	Yes	Observational	-
Cesoniene 2017		Cesoniene L, Dulova N, Eymontt A, Gugalai M, Joutsjoki V, Pachel K, et al. The chemical and microbiological assessment of water and soil samples. Luke: Naturresursinstitutet; 2017. Report No.: 1.	Nurmijärvi	ND	ND	ND	ND	ND	ND		no	no	no	no	no		septic tank and filtering field	ND	-		no	ND	-		no	no	1	house		None	Dissolved PO4-P + TP septic tank effluent and after filter	No	Observational	-
Chowdry 1974		Chowdhry NA. Domestic sewage treatment by underdrained filter systems. Toronto: Ministry of Environment; 1974. Report No.: 93.	2	"Block" sand, D10 mm = 0.3, uniformity coefficient=4.1	ND	ND	ND	ND	ND		no	no	no	no	no		septic tank with underdrained sand filter	~3.5	years		yes, but variable	49-73	l/m2/day	different loding rates at different periods	no	no	ND (experimental)	-		None	Dissolved PO4-P + TP septic tank effluent and after filter	Yes	Experimental	1
			4	Period 1: "Asphalt" sand, D10 mm = 0.15, uniformity coefficient=2.8; Period 2: Medium sand (without mud), D10 mm 0.24, uniformity coefficient=3.9	ND	ND	ND	ND	ND		no	no	no	no	no		septic tank with underdrained sand filter	~3.5	years		yes, but variable	24-73	l/m2/day	different loding rates at different periods	no	no	ND (experimental)	-		None	Dissolved PO4-P + TP septic tank effluent and after filter	Yes	Experimental	1
			5	Fine gravel with sand, D10 mm = 1.0, uniformity coefficient=2.1	ND	ND	ND	ND	ND		no	no	no	no	no		septic tank with underdrained sand filter	~3.5	years		yes, but variable	49-73	l/m2/day	different loding rates at different periods	no	no	ND (experimental)	-		None	Dissolved PO4-P + TP septic tank effluent and after filter	Yes	Experimental	1
			6	1/4 gravel, D10 mm = 2.5, uniformity coefficient=1.2	ND	ND	ND	ND	ND		no	no	no	no	no		septic tank with underdrained sand filter	~3.5	years		yes, but variable	49-73	l/m2/day	different loding rates at different periods	no	no	ND (experimental)	-		None	Dissolved PO4-P + TP septic tank effluent and after filter	Yes	Experimental	1
Chowdry 1977		Chowdhry NA. Septic tank - sand filter systems for treatment of domestic sewage. Ontario: Ministry of the Environment; 1977. Report No.: 64.	2	Block sand, D10 mm = 0.3, uniformity coefficient=4.1	ND	ND	ND	ND	ND		no	no	no	no	no		septic tank with underdrained sand filter	6	years		yes, but variable	49-73	l/m2/day	different loding rates at different periods	no	no	ND (experimental)	-		None	Dissolved PO4-P + TP septic tank effluent and after filter	Yes	Experimental	1
			4	Medium sand, D10 mm = 0.24, uniformity coefficient=3.9	ND	ND	ND	ND	ND		no	no	no	no	no		septic tank with underdrained sand filter	6	years		yes, but variable	49-73	l/m2/day	different loding rates at different periods	no	no	ND (experimental)	-		None	Dissolved PO4-P + TP septic tank effluent and after filter	Yes	Experimental	1
			5	Fine gravel with sand, D10 mm = 1.0, uniformity coefficient=2.1	ND	ND	ND	ND	ND		no	no	no	no	no		septic tank with underdrained sand filter	6	years		yes, but variable	49-73	l/m2/day	different loding rates at different periods	no	no	ND (experimental)	-		None	Dissolved PO4-P + TP septic tank effluent and after filter	Yes	Experimental	1
			6	Pea gravel, D10 mm = 2.5, uniformity coefficient=1.2	ND	ND	ND	ND	ND		no	no	no	no	no		septic tank with underdrained sand filter	6	years		yes, but variable	49-73	l/m2/day	different loding rates at different periods	no	no	ND (experimental)	-		None	Dissolved PO4-P + TP septic tank effluent and after filter	Yes	Experimental	1
			9	Natural soil obtained from a construction site; silt and sand, some clay and traces of gravel. 55% silt and clay, 38% sand, 7% gravel	ND	ND	38	ND	ND		no	no	no	no	no		septic tank with underdrained sand filter	~2.5	years		yes, but variable	49-73	l/m2/day	different loding rates at different periods	no	no	ND (experimental)	-		None	Dissolved PO4-P + TP septic tank effluent and after filter	Yes	Experimental	1
			10	Natural soil from 76 cm depth from the rear of the experimental station, mixed with the same sand as used in beds 7 and 8. 92% silt and clay, 8% sand	ND	ND	8	ND	ND		no	no	no	no	no		septic tank with underdrained sand filter	~2.5	years		yes, but variable	49-73	l/m2/day	different loding rates at different periods	no	no	ND (experimental)	-		None	Dissolved PO4-P + TP septic tank effluent and after filter	Yes	Experimental	1
Cooper 2015	Cooper 2015 (2)	Cooper JA, Loomis GW, Kalen DV, Amador JA. Evaluation of Water Quality Functions of Conventional and Advanced Soil-Based Onsite Wastewater Treatment Systems. Journal of Environmental Quality. 2015;44(3):953-62.		sand	ND	ND	ND	ND	ND		no	no	no	no	no		septic tank effluent	15	years		yes	314	l/m2/day	surface area, 21 m2; designed loading rate, 81.6 l/m2/day	yes	yes	2	persons		None	Dissolved PO4-P septic tank effluent and after filter	No	Observational	-
Elmefors 2011		Elmefors E. Fosforavskiljning och hydraulisk konduktivitet i markbaserade reningssystem – Kornstorleksfördelningens betydelse [Student thesis]. Uppsala: Uppsala universitet; 2011.	Glanshammar	"Fine-textured"	ND	silt loam	26	72	2	"ref fin"	no	yes	no	yes	no		septic tank and gravity fed drain field	10	years		no	ND	-		no	no	<10	persons		not relevant	Oxalate-P in soil compared to control	No	Observational	-
			Tullingsås	sand	ND	gravelly sand	70	3	1	27% gravel	no	yes	no	yes	no		septic tank and gravity fed, open surface distribution	18	years		no	ND	-		no	no	225	persons	dimensioned for - actual number unknown	not relevant	Oxalate-P in soil compared to control	No	Observational	-
			Ringamåla	sand	ND	gravelly sand	67	1	1	31% gravel	no	yes	no	yes	no		septic tank and pump fed drain field	ND	-		no	ND	-		no	no	150	persons	dimensioned for - actual number unknown	not relevant	Oxalate-P in soil compared to control	No	Observational	-
			Halahult	sandy gravel	ND	sandy gravel	43	1	0	56% gravel	no	yes	no	yes	no		septic tank and pump fed open surface distribution	24	years		no	ND	-		no	no	100	persons	dimensioned for - actual number unknown	not relevant	Oxalate-P in soil compared to control	No	Observational	-
			Knivingaryd	sand	ND	gravelly sand	65	2	1	31% gravel	no	yes	no	yes	no		lined pond and pump fed drain field	15	years		no	ND	-		no	no	ND	-		not relevant	Oxalate-P in soil compared to control	No	Observational	-
			Luvehult	sand	ND	sand	98	1	1	"ref fin"	no	yes	no	yes	no		septic tank and gravity fed drain field	23	years		no	ND	-		no	no	2	residences		not relevant	Oxalate-P in soil compared to control	No	Observational	-
Eveborn 2009		Eveborn D, Holm C, Gustafsson JP. Fosfor i infiltrationsbäddar: fastläggning, rörlighet och bedömningsmetoder. Stockholm: Svenskt Vatten AB. Svenskt Vatten Utveckling (SV-Utveckling); 2009:7.	Sikås	sand	ND	sand	ND	ND	ND		no	no	no	yes	no		open infiltration bed	~17	years		no	ND	-		no	no	300	person equivalents	dimensioned for - actual number unknown	not relevant	Total P and oxalate-P in soil compared to control	Yes	Observational	-
			Tullingsås	sand	ND	sand	ND	ND	ND		no	no	no	yes	no		open infiltration bed	~16	years		no	ND	-		no	no	225	person equivalents	dimensioned for - actual number unknown	not relevant	Total P and oxalate-P in soil compared to control	Yes	Observational	-
			Rötviken	sand	ND	sand	ND	ND	ND		no	no	no	yes	no		open infiltration bed	ND	-		no	ND	-		no	no	ND	person equivalents	dimensioned for - actual number unknown	not relevant	Total P and oxalate-P in soil compared to control	Yes	Observational	-
			Alsen	sand	ND	sand	ND	ND	ND		no	no	no	yes	no		open infiltration bed	~17	years		no	ND	-		no	no	350	person equivalents	dimensioned for - actual number unknown	not relevant	Total P and oxalate-P in soil compared to control	Yes	Observational	-
			Halahult	sand	ND	sand	ND	ND	ND		no	no	no	yes	no		open infiltration bed	~23	years		no	ND	-		no	no	100	person equivalents	dimensioned for - actual number unknown	not relevant	Total P and oxalate-P in soil compared to control	Yes	Observational	-
Eveborn 2012		Eveborn D, Kong DG, Gustafsson JP. Wastewater treatment by soil infiltration: Long-term phosphorus removal. Journal of Contaminant Hydrology. 2012;140:24-33.	Alsen	The filter sand originated from local gravel pits; Grain size (d10) of bed material (mm): 0.40	ND	sand	ND	ND	ND		no	yes	no	yes	no		ponds and filter beds	17	years		yes	120	l/m2/day	design hydraulic loading rate	no	no	350	person equivalents	dimensioned for - actual number unknown	not relevant	Total P and oxalate-P in soil compared to control	No	Observational	-
			Halahult	The filter sand originated from local gravel pits; Grain size (d10) of bed material (mm): 0.41	ND	sand	ND	ND	ND		no	yes	no	yes	no		septic tank and filter beds	22	years		yes	400	l/m2/day	design hydraulic loading rate	no	no	100	person equivalents	dimensioned for - actual number unknown	not relevant	Total P and oxalate-P in soil compared to control	No	Observational	-
			Rötviken	The filter sand originated from local gravel pits; Grain size (d10) of bed material (mm): 0.42	ND	sand	ND	ND	ND		no	yes	no	yes	no		ponds and filter beds	14	years		no	ND	-		no	no	200	person equivalents	dimensioned for - actual number unknown	not relevant	Total P and oxalate-P in soil compared to control	No	Observational	-
			Tullingsås	The filter sand originated from local gravel pits; Grain size (d10) of bed material (mm): 0.43	ND	sand	ND	ND	ND		no	yes	no	yes	no		septic tank and filter beds	16	years		yes	330	l/m2/day		no	no	225	person equivalents	dimensioned for - actual number unknown	not relevant	Total P and oxalate-P in soil compared to control	No	Observational	-
Eveborn 2014	Eveborn 2014 (1)	Eveborn D, Gustafsson JP, Elmefors E, Yu L, Eriksson A-K, Ljung E, et al. Phosphorus in soil treatment systems: Accumulation and mobility. Water Research. 2014;64:42-52.	Tu	Imported sand	ND	sand	ND	ND	ND		no	yes	no	yes	no		septic tank and gravity fed, open surface distribution	18	years		yes	330	l/m2/day		no	no	225	person equivalents	dimensioned for - actual number unknown	not relevant	Total P and oxalate-P in soil compared to control	Yes	Observational	-	Overlapping data in Eveborn 2012b
			Gl	sand	ND	sand	ND	ND	ND		no	yes	no	yes	no		septic tank and gravity fed drain field	20	years		yes	22	l/m2/day		no	no	6	persons		not relevant	Total P and oxalate-P in soil compared to control	Yes	Observational	-
			Lu	sand	ND	sand	ND	ND	ND		no	yes	no	yes	no		septic tank and gravity fed drain field	23	years		yes	9	l/m2/day		no	no	4	persons		not relevant	Total P and oxalate-P in soil compared to control	Yes	Observational	-
			Kn	Imported sand	ND	sand	ND	ND	ND		no	yes	no	yes	no		lined pond and pump fed drain field	11	years		yes	250	l/m2/day		no	no	40	persons		not relevant	Total P and oxalate-P in soil compared to control	Yes	Observational	-
			Ri	Imported sand	ND	sand	ND	ND	ND		no	yes	no	yes	no		septic tank and pump fed drain field	28	years		no	ND	-		no	no	150	person equivalents	dimensioned for - actual number unknown	not relevant	Total P and oxalate-P in soil compared to control	Yes	Observational	-
			Ha	Imported sand	ND	sand	ND	ND	ND		no	yes	no	yes	no		septic tank and pump fed open surface distribution	24	years		yes	300	l/m2/day		no	no	100	person equivalents	dimensioned for - actual number unknown	not relevant	Total P and oxalate-P in soil compared to control	Yes	Observational	-
Gill 2009		Gill LW, O'Sulleabhain C, Misstear BDR, Johnston PM. Comparison of Stratified Sand Filters and Percolation Trenches for On-Site Wastewater Treatment. Journal of Environmental Engineering-Asce. 2009;135(1):8-16.	Site A1	gravelly-clayey sands	ND	gravelly-clayey sands	ND	ND	ND		no	no	no	no	no		septic tank and percolation trenches	1	year		yes	28.6-57.2	l/m2/day		yes	yes	4	persons	1 adult, 3 children	Estimated rainfall recharge	Dissolved PO4-P septic tank effluent and after filter	Yes	Experimental	1
			Site A2	gravelly-clayey sands in the natural soil environment; sand filter with fine to coarse sand	ND	gravelly-clayey sands	ND	ND	ND		no	no	no	no	no		septic tank and intermittently dosed, stratified sand filters	1	year		yes	28.6-57.2	l/m2/day		yes	yes	4	persons	1 adult, 3 children	Estimated rainfall recharge	Dissolved PO4-P septic tank effluent and after filter	Yes	Experimental	1
			Site B1	gravelly-clayey sands	ND	gravelly-clayey sands	ND	ND	ND		no	no	no	no	no		septic tank followed by a naturally aerated peat filter, and percolation trenches	1	year		yes	41.0-97.9	l/m2/day		yes	yes	5	persons	2 adults, 3 children	Estimated rainfall recharge	Dissolved PO4-P septic tank effluent and after filter	Yes	Experimental	1
			Site B2	gravelly-clayey sands in the natural soil environment; sand filter with fine to coarse sand	ND	gravelly-clayey sands	ND	ND	ND		no	no	no	no	no		septic tank followed by a naturally aerated peat filter, and intermittently dosed, stratified sand filters	1	year		yes	41.0-97.9	l/m2/day		yes	yes	5	persons	2 adults, 3 children	Estimated rainfall recharge	Dissolved PO4-P septic tank effluent and after filter	Yes	Experimental	1
Gill 2009b	Gill 2009b (2)	Gill LW, O’Luanaigh N, Johnston PM, Misstear BDR, O’Suilleabhain C. Nutrient loading on subsoils from on-site wastewater effluent, comparing septic tank and secondary treatment systems. Water Research. 2009;43:2739-49.	Site 1	gravelly silt	ND	gravely silt	ND	ND	ND		no	no	no	no	no		septic tank and percolation trench	32	months	new-built for the project	yes	24.0	l/m2/day		yes	yes	6	persons		Estimated rainfall recharge	Dissolved PO4-P septic tank effluent and after filter	No	Observational	-
			Site 2	sandy clay	ND	sandy clay	ND	ND	ND		no	no	no	no	no		septic tank and percolation trench	12	months	new-built for the project	yes	11.7	l/m2/day		yes	yes	4	persons		Estimated rainfall recharge	Dissolved PO4-P septic tank effluent and after filter	No	Observational	-
			Site 3	gravelly, clayey sand	ND	ravely, clayey sand	ND	ND	ND		no	no	no	no	no		septic tank and percolation trench	12	months	new-built for the project	yes	22.8	l/m2/day		yes	yes	4	persons		Estimated rainfall recharge	Dissolved PO4-P septic tank effluent and after filter	No	Observational	-
			Site 4	sandy gravel	ND	sandy gravel	ND	ND	ND		no	no	no	no	no		packaged plant and percolation trench	32	months	new-built for the project	yes	373.3	l/m2/day		yes	yes	3	persons		Estimated rainfall recharge	Dissolved PO4-P septic tank effluent and after filter	No	Observational	-
			Site 5	sandy clay to silt	ND	sandy clay to silt	ND	ND	ND		no	no	no	no	no		packaged plant and percolation trench	12	months	new-built for the project	yes	41.7	l/m2/day		yes	yes	5	persons		Estimated rainfall recharge	Dissolved PO4-P septic tank effluent and after filter	No	Observational	-
			Site 6	gravelly, clayey sand	ND	gravely, clayey sand	ND	ND	ND		no	no	no	no	no		packaged plant and percolation trench	12	months	new-built for the project	yes	54.7	l/m2/day		yes	yes	4	persons		Estimated rainfall recharge	Dissolved PO4-P septic tank effluent and after filter	No	Observational	-
Gray 2015		Gray NF, Coady J. Evaluation of full-scale vertical peat biofilters for treatment of septic tank effluents. International Journal of Environmental Studies. 2015;72(1):154-65.	single house	peat	Histosol	ND	ND	ND	ND		no	no	no	no	no		gravity-fed (passive) vertical flow peat biofilter	>24	months		yes	0.6	m3/day		yes	yes	6	persons	2 adults, 4 children	None	Dissolved PO4-P septic tank effluent and after filter	No	Observational	-
			small rural housing estate	peat	Histosol	ND	ND	ND	ND		no	no	no	no	no		gravity-fed (passive) vertical flow peat biofilter	>24	months		no	ND	-		yes	yes	23	houses	~100 pe	None	Dissolved PO4-P septic tank effluent and after filter	No	Observational	-
Gustavsson 1995	Gustafsson 1995 (1)	Gustavsson A. Studier av fosfor- och kväveflöden i småskaliga avloppsanläggningar [Master Thesis]: Chalmers University of Technology; 1995.	Åkesta	ND	ND	ND	ND	ND	ND		no	no	no	no	no		septic tank and sand filter	~2	years		no	ND	-		no	no	100	persons		None	Dissolved TP septic tank effluent and after filter	No	Observational	-
			Ödsmålmosse	ND	ND	ND	ND	ND	ND		no	no	no	no	no		septic tank, sand filter and infiltration bed	ND	-		no	ND	-		no	no	59	dwellings	15 permanent housings	None	Dissolved TP septic tank effluent and after filter	No	Observational	-
Herrmann 2016		Herrmann I, Vidal B, Hedström A, Viklander M. Treatment of Phosphorus and Bacteria in Filters used for On-Site Sanitation in Cold Climate. 13th IWA Specialized Conference on Small Water and Wastewater Systems & 5th IWA Specialized Conference on Resources-Oriented Sanitation. September 14-16, 2016; Athens, Greece; 2016.	sand filter 1	sand/gravel with particle sizes between 0 to 8 mm	ND	sand/gravel	ND	ND	ND		no	no	no	no	no		sand filter bed	~2	years		no	ND	-		no	no	2	persons		None	Dissolved PO4-P + TP septic tank effluent and after filter	No	Observational	-
			sand filter 2	sand/gravel with particle sizes between 0 to 8 mm	ND	sand/gravel	ND	ND	ND		no	no	no	no	no		sand filter bed	~7	years		no	ND	-		no	no	5	persons		None	Dissolved PO4-P + TP septic tank effluent and after filter	No	Observational	-
			sand filter 3	sand/gravel with particle sizes between 0 to 8 mm	ND	sand/gravel	ND	ND	ND		no	no	no	no	no		sand filter bed	~7	years		no	ND	-		no	no	3	persons		None	Dissolved PO4-P + TP septic tank effluent and after filter	No	Observational	-
			sand filter 4	sand/gravel with particle sizes between 0 to 8 mm	ND	sand/gravel	ND	ND	ND		no	no	no	no	no		sand filter bed	~3	years		no	ND	-		no	no	2	persons		None	Dissolved PO4-P + TP septic tank effluent and after filter	No	Observational	-
			sand filter 5	sand/gravel with particle sizes between 0 to 8 mm	ND	sand/gravel	ND	ND	ND		no	no	no	no	no		sand filter bed	~7	years		no	ND	-		no	no	5	persons		None	Dissolved PO4-P + TP septic tank effluent and after filter	No	Observational	-
Hu 2007	Hu 2007 (1)	Hu HY, Cheng YL, Lin JY. On-site treatment of septic tank effluent by using a soil adsorption system. Practice Periodical of Hazardous, Toxic, and Radioactive Waste Management. 2007;11(3):197-206.	First subsurface infiltration unit, second trench	soil, sand and gravel	ND	ND	ND	ND	ND		no	no	no	no	no		soil absorption system (SAS)_x0002_	ND	-		yes	75	l/m2/day		no	no	ND (experimental)	-	The treatment capacity of the pilot plant was 1.5 m3/day,	None	Dissolved TP septic tank effluent and after filter	No	Experimental	1
			First subsurface infiltration unit, first trench	soil, sand and gravel	ND	ND	ND	ND	ND		no	no	no	no	no		soil absorption system (SAS)_x0002_	ND	-		yes	110	l/m2/day		no	no	ND (experimental)	-	The treatment capacity of the pilot plant was 1.5 m3/day,	None	Dissolved TP septic tank effluent and after filter	No	Experimental	1
			Second subsurface infiltration unit, first trench	soil, sand and gravel	ND	ND	ND	ND	ND		no	no	no	no	no		soil absorption system (SAS)_x0002_	ND	-		yes	45	l/m2/day		no	no	ND (experimental)	-	The treatment capacity of the pilot plant was 1.5 m3/day,	None	Dissolved TP septic tank effluent and after filter	No	Experimental	1
			Second subsurface infiltration unit, second trench	soil, sand and gravel	ND	ND	ND	ND	ND		no	no	no	no	no		soil absorption system (SAS)_x0002_	ND	-		yes	60	l/m2/day		no	no	ND (experimental)	-	The treatment capacity of the pilot plant was 1.5 m3/day,	None	Dissolved TP septic tank effluent and after filter	No	Experimental	1
Humphrey 2016	Humphrey 2016	Humphrey C, Serozi B, Jernigan J, Iverson G, Pradhan S, O'Driscoll M, et al. Phosphate treatment by onsite wastewater systems in nutrient-sensitive watersheds of North Carolina's piedmont. Water Science and Technology. 2016;74(7):1527-38.	300	Sand. Natural surrounding soil; Chewacla (USDA soil series). Geologic parent material: Triassic Basin	Inceptisol	Loam	31	49	20		yes	no	no	no	no		septic tank and drainfield trench	47	years		no	ND	-		yes	yes	2	persons		Cl- method	Dissolved PO4-P septic tank effluent and after filter	No	Observational	-
			400	Sand. Natural surroindong soil: Chewacla (USDA soil series). Geologic parent material: Triassic Basin	Inceptisol	sandy clay loam	52	23	25		yes	no	no	no	no		septic tank and drainfield trench	42	years		no	ND	-		yes	yes	3	persons		Cl- method	Dissolved PO4-P septic tank effluent and after filter	No	Observational	-
Jozwiakowski 2003	Jozwiakowski 2003 (2)	Jozwiakowski K, Orlik T, Fiedurek J. Comparison of pollution removal efficiency in small wastewater treatment plant with sand bed under ground conditions and using laboratory model. Acta horticulturae et regiotecturae. 2003;104-107.		loose middle granular sand. Humus layer on which willow is set is the upper layer.	ND	ND	ND	ND	ND		no	no	no	no	no		septic tank with with ground-plant bed	7	years		yes	6	l/m2/day		yes	yes	8	persons		None	Dissolved TP septic tank effluent and after filter	Yes (but only for full-scale experiment)	Observational	-
Kholoma 2016		Kholoma E, Renman G, Renman A. Phosphorus removal from wastewater by field-scale fortified filter beds during a one-year study. Environmental Technology (United Kingdom). 2016;37(23):2953-63.		sand of fluviatile type, obtained from Hakungekrossen AB; effective size(d10) of 0.3 mm	ND	sand	ND	ND	ND		yes	no	no	no	no		pilot scale sand filter	1	year		yes	40	l/m2/day		yes	yes	ND (experimental)	-		None	Dissolved PO4-P + TP septic tank effluent and after filter	Yes	Experimental	1	The sand filter relevant - the others not
Li 2013		Li YH, Li HB, Wang H, Wang X, Zou Y, Sun TH. Comparison of the treatment performance of bio-substrate based and meadow brown soil based subsurface infiltration systems for domestic wastewater treatment. Water Sci Technol. 2013;67(3):506-13.	Shenyang University	meadow brown soil	ND	ND	ND	ND	ND	Table 1 values don't match up with clay, silt, sand.	yes	no	no	no	no		subsurface wastewater infiltration system	12	months		yes	0.0125	m3/m2/day	intermittent dosing; during continuous flow period	yes	no	750/2	person equivalents	Divided into two cells.	None	Dissolved TP septic tank effluent and after filter	Yes	Observational		The bio-substrate based SWI not relevant: not natural soil
Liss 2003		Liss B. Kvantifiering av kväve- och fosforbelastning från enskilda avlopp [Master Thesis]. Uppsala: Uppsala University; 2003.	Markbädd 1	ND	ND	ND	ND	ND	ND		no	no	no	no	no		intermittent sand filter	~16	years	constructed 1983, but the upper layer replaced in 2001 (about 16 years before measurements)	no	ND	-		no	no	2	persons		None	Dissolved TP septic tank effluent and after filter	No	Observational	-
			Markbädd 2	ND	ND	ND	ND	ND	ND		no	no	no	no	no		intermittent sand filter	~18	years		no	ND	-		no	no	5	persons	2 houlseholds	None	Dissolved TP septic tank effluent and after filter	No	Observational	-
			Infiltrationsanläggning	ND	ND	ND	ND	ND	ND		no	no	no	no	no		disposal field	~21	years		no	ND	-		no	no	5	persons		None	Dissolved TP septic tank effluent and after filter	No	Observational	-
Loomis 2004		Loomis G, Dow D, Jobin J, Green L, Herron E, Gold A, et al. Long-term treatment performance of innovative systems. In: Mankin KR, editor. On-Site Wastewater Treatment X. Conference Proceeding of the 10th National Symposium on Individual and Small Community Sewage Systems. March 21-24, 2004; Sacramento, California. St Joseph: American Society of Agricultural Engineers; 2004. pp. 408-18.	4H	sand	ND	ND	ND	ND	ND		no	no	no	no	no		single pass sand filter	48	months		yes	586	l/day		no	no	ND	-		None	Dissolved TP septic tank effluent and after filter	No	Observational	-
			6S	coarse, fibric peat	Histosol	ND	ND	ND	ND		no	no	no	no	no		modular peat filter followed by an ultraviolet (UV) light disinfection unit	48	months		no	491	l/day	area not reported	no	no	ND	-		None	Dissolved TP septic tank effluent and after filter	No	Observational	-
Martikainen 2018		Martikainen K, Kauppinen A, Matikka V, Veijalainen AM, Torvinen E, Pitkänen T, et al. Efficiency of private household sand filters in removing nutrients and microbes fromwastewater in Finland. Water (Switzerland). 2018;10(8).	SF1	sand	ND	sand	ND	ND	ND		no	no	no	no	no		septic tank with sand filter	14	years		no	660	l/day	area not reported	yes	yes	6	persons	2 adults, 4 children	None	Dissolved TP septic tank effluent and after filter	No (bulked data)	Observational	-	Sand filters with biotite layer not included
			SF2	sand	ND	sand	ND	ND	ND		no	no	no	no	no		septic tank with sand filter	9	years		yes	367	l/day		yes	yes	5	persons	2 adults, 3 children	None	Dissolved TP septic tank effluent and after filter	No (bulked data)	Observational	-
			SF3	sand	ND	sand	ND	ND	ND		no	no	no	no	no		septic tank with sand filter	14	years		yes	500	l/day		yes	yes	4	persons	3 adults, 1 child	None	Dissolved TP septic tank effluent and after filter	No (bulked data)	Observational	-
Martin 2007		Martin DG, Anderson BC. Performance evaluation, comparison and modeling of passive wastewater treatment systems. Journal of Environmental Engineering and Science. 2007;6(6):691-702.	sand filter	medium to coarse sand with trace of silt. The filter sand has an effective grain size (D10) of 0.17 mm and a coefficient of uniformity (CU) of 3.9.	ND	sand	ND	ND	ND		no	no	no	no	no		septic tank with peat filter	17	months		yes	75	l/m2/day		no	no	0.33	workshops	Wastewater from a workshop was split into three and one fraction directed to this filter. Workshop staff numers varied between 6 and 13 people over the course of the study.	None	Dissolved TP septic tank effluent and after filter	Yes	Experimental	1
			peat filter	hemic sphagnum peat media with a von Post decomposition of H4 and moisture content ranging from 40% to 60%.	Histosol	ND	ND	ND	ND		no	no	no	no	no		septic tank with sand filter	17	months		yes	41	l/m2/day		no	no	0.33	workshops	Wastewater from a workshop was split into three and one fraction directed to this filter. Workshop staff numers varied between 6 and 13 people over the course of the study.	None	Dissolved TP septic tank effluent and after filter	Yes	Experimental	1
Martin 2008		Martin JS. A model predicting the potential pollution attributable to residential on-site wastewater treatment within the Catskill/Delaware watershed [Master thesis]. New York, State University of New York College; 2008.		various - systems not analysed separately	various - systems not analysed separately	various - systems not analysed separately	ND	ND	ND		no	no	no	no	no		post-septic tank wastewater after pre-treatment with conventional, raised trench, sand and peat systems	various	-	systems not analysed separately	no	ND	-		no	no	"24"	houses	split across four post-septic tank treatment media	None	Dissolved TP septic tank effluent and after filter	No	Observational	-
Mechtensimer 2016		Mechtensimer S, Toor GS. Fate, mass balance, and transport of phosphorus in the septic system drainfields. Chemosphere. 2016;159:153-8.		Commercial sand and soil. Soil used was loamy sand and classified as Spodosol, which was collected from the A horizon (Ap: 0-17 cm) and partial A/E horizon (18-30 cm) of a zolfofine series (sandy siliceous, hy-perthermic Oxyaquic Alorthods).	spodosol	Loamy sand (the soil layer)	86.5	8.5	5	in the soil layer; sand layer 100% sand	yes	no	no	no	no		drainfield, drip-dispersal system	~1	year		yes	32.29	l/m2/day		no	no	"50"	persons	split across three replicate drain fields	Estimated rainfall recharge	Dissolved PO4-P + TP septic tank effluent and after filter	No (contradictions in data)	Experimental	3
Mechtensimer 2017	Mechtensimer 2017 (1)	Mechtensimer S, Toor GS. Septic systems contribution to phosphorus in shallow groundwater: Field-scale studies using conventional drainfield designs. PLoS ONE. 2017;12(1).	Drip dispersal	Commercial sand and soil. The soil is loamy sand and is classified as a Spodosol, zolfofine series (sandy siliceous ,Hyperthermic Oxyaquic Alorthods)	spodosol	Loamy sand	86.5	8.5	5	in the soil layer; sand layer 100% sand	yes	no	no	no	no		septic tank with gravel trench drainfield	18	months		yes	32	l/m2/day		no	no	~25	employees		None	Dissolved PO4-P + TP septic tank effluent and after filter	Yes	Experimental	1	Two different systems; one replicate per site
			Gravel trench	Commercial sand and soil. The soil is loamy sand and is classified as a Spodosol, zolfofine series (sandy siliceous ,Hyperthermic Oxyaquic Alorthods)	spodosol	Loamy sand	86.5	8.5	5	in the soil layer; sand layer 100% sand	yes	no	no	no	no		septic tank with drip dispersal drainfield	18	months		yes	32	l/m2/day		no	no	~25	employees		None	Dissolved PO4-P + TP septic tank effluent and after filter	Yes	Experimental	1
Netter 1990		Netter R, Bischofsberger W. Sewage treatment by planted soil filters. In: Cooper PF, Findlater BC, editors. Constructed Wetlands in Water Pollution Control. Proceedings of the International Conference on the Use of Constructed Wetlands in Water Pollution Control. September 24-28 1990; Cambridge, UK. Elsevier; 1990. pp. 525-8.	fine grading filter	Artificially mixed soils. The filling of the coarse grading filter is sandy gravel but it also includes clay and silt.	ND	sandy gravel	ND	ND	ND		no	no	no	no	no		septic tank and planted soil filter	ND	-	"10 to 14 day continuous measurements with 24 hour average samples", but this probably just refers to the experiment period - duration of wastewater effluent load probably longer	yes	15 and 50 - 60	l/m2/day	two different regimes	no	no	ND (experimental)	-		None	Dissolved TP septic tank effluent and after filter	No	Experimental	1
			coarse grading filter	Artificially mixed soils. The filling of the fine grading filter consists of gravelly sand, but it also includes clay and silt.	ND	gravelly sand	ND	ND	ND		no	no	no	no	no		septic tank and planted soil filter	ND	-	"10 to 14 day continuous measurements with 24 hour average samples", but this probably just refers to the experiment period - duration of wastewater effluent load probably longer	yes	15 and 50 - 60	l/m2/day	two different regimes	no	no	ND (experimental)	-		None	Dissolved TP septic tank effluent and after filter	No	Experimental	1
			planted soil filter at See	The soil of the bed has a mean thickness of 0.6 m and consists of a fine and medium ferruginous sand Which is found in the neighbourhood of the sewage plant. The natural loam layer seals the soil filter from the karstic bed rock. T	ND	sand	ND	ND	ND		no	no	no	no	no		septic tank and planted soil filter	ND	-	"10 to 14 day continuous measurements with 24 hour average samples", but this probably just refers to the experiment period - duration of wastewater effluent load probably longer	yes	4 to 12	l/m2/day		no	no	100	persons	constructed for	None	Dissolved TP septic tank effluent and after filter	No	Observational	-
Nielsen 2002	Nielsen 2002 (1)	Nielsen AM, Decarvalho AJ, McAvoy DC, Kravetz L, Cano ML, Anderson DL. Investigation of an onsite wastewater treatment system in sandy soil: Site characterization and fate of anionic and nonionic surfactants. Environmental Toxicology and Chemistry. 2002;21(12):2606-16.		Adamsville fine sand	ND	sand	85-97	0.9-6	0.9-6		no	no	no	no	no		septic tank and infiltration system (gravel-filled trenches)	~19	years		no	ND	-		no	no	1	residence	2 adults, 2 children	None	Dissolved TP septic tank effluent and after filter	No	Observational	-
Nielsen 2005		Nielsen T, Karlsson D. Miljöstrategisk jämförelse mellan två reningsmetoder för enskilda avlopp [Master Thesis]. Lund: Lund University; 2004.	Markbädd 1	ND	ND	ND	ND	ND	ND		no	no	no	no	no		septic tank and sand filter	~5	years		no	400	l/day	estimated	no	no	2	persons		None	Dissolved TP septic tank effluent and after filter	No	Observational	-	Rotezone not relevant
			Markbädd 2	ND	ND	ND	ND	ND	ND		no	no	no	no	no		septic tank and sand filter	~10	years		no	800	l/day	estimated	no	no	4	persons		None	Dissolved TP septic tank effluent and after filter	No	Observational	-
			Markbädd 3	ND	ND	ND	ND	ND	ND		no	no	no	no	no		septic tank and sand filter	~5	years		no	740	l/day	estimated	no	no	4	persons		None	Dissolved TP septic tank effluent and after filter	No	Observational	-
Nilsson 1979	Nilsson 1979c (2)	Nilsson K, Englöv P. Avloppsinfiltration: slutrapport från forskningsprojektet Avloppsinfiltration-Grundvattenpåverkan. Forskningsnämnden SNV, VIAK AB. Malmö: VIAK AB; 1979.	Solbacken	gravelly sand	ND	gravelly sand	ND	ND	ND		no	no	no	no	no		septic tank and sand filter	~3	years		yes	20-25	l/m2/day	mean	no	no	130	patients	nursing home	None	Dissolved PO4-P + TP septic tank effluent and after filter	Yes	Observational	-
			Färna bruk	gravelly sand	ND	gravelly sand	ND	ND	ND		no	no	no	no	no		septic tank and sand filter	~2.5	years		yes	>67	l/m2/day	mean; most of the time	yes	yes	220	pe		None	Dissolved PO4-P + TP septic tank effluent and after filter	Yes	Observational	-
			Grönbo	gravelly sand	ND	gravelly sand	ND	ND	ND		no	no	no	no	no		septic tank and sand filter	~3	years		yes	c. 80	l/m2/day	mean	no	no	55	pe		None	Dissolved PO4-P + TP septic tank effluent and after filter	Yes	Observational	-
			Ändesta	gravelly sand	ND	gravelly sand	ND	ND	ND		no	no	no	no	no		septic tank and sand filter	~2	years		yes	58	l/m2/day	mean	no	no	150	pe		None	Dissolved PO4-P + TP septic tank effluent and after filter	Yes	Observational	-
			Kullagården	gravelly sand	ND	gravelly sand	ND	ND	ND		no	no	no	no	no		septic tank and sand filter	~3	years		yes	33	l/m2/day	mean	no	no	ND	ND		None	Dissolved PO4-P + TP septic tank effluent and after filter	Yes	Observational	-
Nilsson 1987a	Nilsson 1987a (1)	Nilsson P, Stuanes AO. Investigation of soil treatment systems for septic tank effluent. 1. Design, function, hydraulic properties, input and output. Vatten. 1987;43(1):26-37.	Kullagården	sandfilter systems	ND	gravelly sand	ND	ND	ND		no	no	no	no	no		septic tank and sand filter	8	years		yes	140	l/m2/day	designed capacity, when dosing (dosing scheme 2 weeks dosing, 2 weeks resting)	yes	yes	85	persons		None	Dissolved PO4-P + TP septic tank effluent and after filter	Yes	Observational	-
			Grönalund	sandfilter systems	ND	gravelly sand	ND	ND	ND		no	no	no	no	no		septic tank and sand filter	4	years		yes	100	l/m2/day	designed capacity, when dosing (dosing scheme 2 weeks dosing, 2 weeks resting)	yes	yes	50	persons		None	Dissolved PO4-P + TP septic tank effluent and after filter	Yes	Observational	-
			Skurup	sandfilter systems	ND	sand	ND	ND	ND		no	no	no	no	no		septic tank and sand filter	4	years		yes	70	l/m2/day	designed capacity, continuous dosing	yes	yes	5	persons		None	Dissolved PO4-P + TP septic tank effluent and after filter	Yes	Observational	-
			Rögle Kloster	sandfilter systems	ND	sand	ND	ND	ND		no	no	no	no	no		septic tank and sand filter	9	years		yes	130	l/m2/day	designed capacity, continuous dosing	yes	yes	25	persons		None	Dissolved PO4-P + TP septic tank effluent and after filter	Yes	Observational	-
			Pellestuva	sandfilter systems	ND	sand	ND	ND	ND		no	no	no	no	no		septic tank and sand filter	6	years		yes	50	l/m2/day	designed capacity, continuous dosing	yes	yes	70	persons		None	Dissolved PO4-P + TP septic tank effluent and after filter	Yes	Observational	-
			Venastul	sandfilter systems	ND	sand	ND	ND	ND		no	no	no	no	no		septic tank and sand filter	6	years		yes	140	l/m2/day	designed capacity, when dosing (dosing scheme 26 weeks dosing, 26 weeks resting)	yes	yes	75	persons		None	Dissolved PO4-P + TP septic tank effluent and after filter	Yes	Observational	-
			Hagen	sandfilter systems	ND	sand	ND	ND	ND		no	no	no	no	no		septic tank and sand filter	6	years		yes	90	l/m2/day	designed capacity, continuous dosing	yes	yes	4	persons		None	Dissolved PO4-P + TP septic tank effluent and after filter	Yes	Observational	-
Nilsson 1998		Nilsson P, Nyberg F, Karlsson M. Markbäddars funktion: kontroll och utvärdering av markbäddar. Stockholm: Naturvårdsverket; 1998. Report No.; 4895.	1	crushed stone and gravel	ND	gravel	ND	ND	ND		no	no	no	no	no		septic tank and sand filter	19	years		yes	50	l/m2/day	designed capacity	yes	yes	4	persons		None, but correction possible	Dissolved TP septic tank effluent and after filter	Yes	Observational	-
			2	sand	ND	sand	ND	ND	ND		no	no	no	no	no		septic tank and sand filter - "cheat facility"	16	years		no	ND	-		yes	yes	3	persons		None, but correction possible	Dissolved TP septic tank effluent and after filter	Yes	Observational	-	greywater
			3	sand	ND	sand	ND	ND	ND		no	no	no	no	no		septic tank and sand filter	14	years		yes	33	l/m2/day	designed capacity	yes	yes	1	person		None, but correction possible	Dissolved TP septic tank effluent and after filter	Yes	Observational	-
			4	sand	ND	sand	ND	ND	ND		no	no	no	no	no		septic tank and sand filter	14	years		yes	50	l/m2/day	designed capacity	yes	yes	2	persons	vacation residence	None, but correction possible	Dissolved TP septic tank effluent and after filter	Yes	Observational	-
			5	crushed stone and fine gravel	ND	gravel	ND	ND	ND		no	no	no	no	no		septic tank and sand filter	12	years		yes	67	l/m2/day	designed capacity	yes	yes	4	persons		None, but correction possible	Dissolved TP septic tank effluent and after filter	Yes	Observational	-
			6	sand	ND	sand	ND	ND	ND		no	no	no	no	no		septic tank and sand filter	12	years		yes	50	l/m2/day	designed capacity	yes	yes	2	persons		None, but correction possible	Dissolved TP septic tank effluent and after filter	Yes	Observational	-	greywater
			7	sand	ND	sand	ND	ND	ND		no	no	no	no	no		septic tank and sand filter	8	years		yes	50	l/m2/day	designed capacity	yes	yes	2	persons		None, but correction possible	Dissolved TP septic tank effluent and after filter	Yes	Observational	-
			8	sand	ND	sand	ND	ND	ND		no	no	no	no	no		septic tank and sand filter	8	years		yes	62	l/m2/day	designed capacity	yes	yes	5	persons		None, but correction possible	Dissolved TP septic tank effluent and after filter	Yes	Observational	-
			9	sand	ND	sand	ND	ND	ND		no	no	no	no	no		septic tank and sand filter	8	years		yes	71	l/m2/day	designed capacity	yes	yes	2	persons		None, but correction possible	Dissolved TP septic tank effluent and after filter	Yes	Observational	-
			10	sand	ND	sand	ND	ND	ND		no	no	no	no	no		septic tank and sand filter	8	years		yes	56	l/m2/day	designed capacity	yes	yes	3	persons		None, but correction possible	Dissolved TP septic tank effluent and after filter	Yes	Observational	-
			11	sand	ND	sand	ND	ND	ND		no	no	no	no	no		septic tank and sand filter	5	years		yes	50	l/m2/day	designed capacity	yes	yes	4	persons		None, but correction possible	Dissolved TP septic tank effluent and after filter	Yes	Observational	-
			12	sand	ND	sand	ND	ND	ND		no	no	no	no	no		septic tank and sand filter	4	years		yes	50	l/m2/day	designed capacity	yes	yes	5	persons		None, but correction possible	Dissolved TP septic tank effluent and after filter	Yes	Observational	-	greywater
			13	sand	ND	sand	ND	ND	ND		no	no	no	no	no		septic tank and sand filter	3	years		yes	42	l/m2/day	designed capacity	yes	yes	5	persons		None, but correction possible	Dissolved TP septic tank effluent and after filter	Yes	Observational	-
			14	sand	ND	sand	ND	ND	ND		no	no	no	no	no		septic tank and sand filter	3	years		yes	42	l/m2/day	designed capacity	yes	yes	2	persons		None, but correction possible	Dissolved TP septic tank effluent and after filter	Yes	Observational	-
			15	sand	ND	sand	ND	ND	ND		no	no	no	no	no		septic tank and sand filter	14	years		yes	42	l/m2/day	designed capacity	yes	yes	30	persons		None, but correction possible	Dissolved TP septic tank effluent and after filter	Yes	Observational	-
			16	sand	ND	sand	ND	ND	ND		no	no	no	no	no		septic tank and sand filter	13	years		no	ND	-		yes	yes	25	persons	daycare	None, but correction possible	Dissolved TP septic tank effluent and after filter	Yes	Observational	-
			17	sand	ND	sand	ND	ND	ND		no	no	no	no	no		septic tank and sand filter	10	years		yes	50 (60)	l/m2/day	designed capacity	yes	yes	10	persons	vacation residence	None, but correction possible	Dissolved TP septic tank effluent and after filter	Yes	Observational	-
			18	sand	ND	sand	ND	ND	ND		no	no	no	no	no		septic tank and sand filter	8	years		yes	42	l/m2/day	designed capacity	yes	yes	10	persons		None, but correction possible	Dissolved TP septic tank effluent and after filter	Yes	Observational	-
			19	sand	ND	sand	ND	ND	ND		no	no	no	no	no		septic tank and sand filter	8	years		yes	50	l/m2/day	designed capacity	yes	yes	13	persons		None, but correction possible	Dissolved TP septic tank effluent and after filter	Yes	Observational	-
			20	sand	ND	sand	ND	ND	ND		no	no	no	no	no		septic tank and sand filter	7	years		yes	50	l/m2/day	estimated	yes	yes	86	persons	school	None, but correction possible	Dissolved TP septic tank effluent and after filter	Yes	Observational	-
Norin 2005		Norin E, Bellander F, Johansson L. Uppföljning av funktionen hos öppna filterbäddar. 2005. Report No.: 16.	Viskan	gravelly sand	ND	gravelly sand	ND	ND	ND		no	no	no	no	no		septic tank and sand filter	7	years		yes	45	l/m2/day	estimated	no	no	80-100	persons		None	Dissolved TP septic tank effluent and after filter	Yes	Observational	-
			Gräftåvallen	gravelly sand	ND	gravelly sand	ND	ND	ND		no	no	no	no	no		septic tank and sand filter	13	years		yes	110	l/m2/day	estimated	no	no	10-400	persons	10 all year, 350 during vacation plus restaurant	None	Dissolved TP septic tank effluent and after filter	Yes	Observational	-
Nyberg 1983	Nyberg 1983 (2)	Nyberg F, Pell M. Markbäddar och infiltrationsanläggningar: fältprovtagning. Stockholm: KTH Vattenvårdsteknik; Uppsala: SLU Institutionen för mikrobiologi; 1983. Report No.: 3842.	Markbädd 4	sand	ND	sand	ND	ND	ND		no	no	no	no	no		septic tank and sand filter	1	year		no	ND	-		yes	yes	ND	-		Cl- method	Dissolved TP septic tank effluent and after filter	No	Observational	-	Corrected for dilution using Cl-
O'Driscoll 1998		O'Driscoll JP, White KD, Salter DW, Garner LM. Long term performance of peat biofilters for onsite wastewater treatment. In: On-site wastewater treatment. Proceedings of the Eighth National Symposium on Individual and Small Community Sewage Systems. March 8-10, 1998; Orlando, Florida. American Society of Agricultural Engineers; 1998. pp. 530-7.	Baldwin County	peat	Histosol	ND	ND	ND	ND		no	no	no	no	no		septic tank and peat filter	~4	years		no	ND	-		no	no	1	privat residence	4 residences in total	None	Dissolved TP septic tank effluent and after filter	No	Observational	-
			Tuscaloosa County	peat	Histosol	ND	ND	ND	ND		no	no	no	no	no		septic tank and peat filter	~2-3	years		no	ND	-		no	no	1	privat residence	3 residences in total	None	Dissolved TP septic tank effluent and after filter	No	Observational	-
Pell 1990		Pell M, Nyberg F, Ljunggren H. Microbial numbers and activity during infiltration of septic-tank effluent in a subsurface sand filter. Water Research. 1990;24(11):1347-54.		sand (and gravel); the sand particles are glacial deposits of smooth particls having an effective size of 0.53 mm and a uniformity coefficient of 5.7	ND	ND	ND	ND	ND		no	no	no	no	no		septic tank and sand filter	2	years		yes	40-80	l/m2/day		no	no	4	persons		Cl- method	Dissolved TP septic tank effluent and after filter	No	Observational	-
Pour 2004		Pour BN. A wastewater system for high shrink-swelling clays. In: Mankin KR, editor. On-Site Wastewater Treatment X. Conference Proceeding of the 10th National Symposium on Individual and Small Community Sewage Systems. March 21-24, 2004; Sacramento, California. St Joseph: American Society of Agricultural Engineers; 2004. pp. 249-55.	Wissenback System	black clay	ND	ND	ND	ND	ND		no	no	no	no	no		septic tank and raised bed-drip system	2	years		no	ND	-		no	no	1	single-family residence		None	Dissolved TP septic tank effluent and after filter	No	Observational	-
			Saunders System	black clay	ND	ND	ND	ND	ND		no	no	no	no	no		septic tank and raised bed-drip system	1	year		no	ND	-		no	no	1	single-family residence		None	Dissolved TP septic tank effluent and after filter	No	Observational	-
			Chavez System	black clay	ND	ND	ND	ND	ND		no	no	no	no	no		septic tank and raised bed-drip system	1	year		no	ND	-		no	no	1	single-family residence		None	Dissolved TP septic tank effluent and after filter	No	Observational	-
Ridderstolpe 2019		Ridderstolpe P, Öckerman H. Avloppssystemet vid Vackstanäsgymnasiet: Bedömning av funktion och förslag till åtgärder. Uppsala: WRS AB; 2019. WRS report; 2019:1177-A.		ND	ND	ND	ND	ND	ND		no	no	no	no	no		septic tank and soil infiltration	15	years		yes	25	mm/day		no	no	1	school	240 pupils, 30 staff (not complete days - corresponds to 52 pe)	Cl- method	Dissolved TP septic tank effluent and after filter	Yes	Observational	-
Riznyk 1993		Riznyk RZ, Rockwell J, Reid LC, Reid SL. Peat Leachmound Treatment of Residential Wastewater in Sub-Arctic Alaska. Water Air and Soil Pollution. 1993;69(1):165.	Rabbit Creek site	peat	Histosol	ND	ND	ND	ND		yes	no	no	no	no		experimental peat leachmounds	2	years		yes	10.2	l/m2/day	mean	yes	yes	1	residence		None	Dissolved TP septic tank effluent and after filter	Yes	Observational	-
			Bird site	peat	Histosol	ND	ND	ND	ND		yes	no	no	no	no		experimental peat leachmounds	2	years		yes	21.2	l/m2/day	mean	yes	yes	1	residence		None	Dissolved TP septic tank effluent and after filter	Yes	Observational	-
Robertson 2003	Robertson 2003 (2)	Robertson WD. Enhanced attenuation of septic system phosphate in noncalcareous sediments. Ground Water. 2003;41(1):48	Noncalcareous filter sand	sand	ND	sand	98	ND	ND		yes	no	no	no	no		septic tank effluent + sand filter	5	months		yes	15 to 60	l/m2/day		yes	yes	ND	-		None	Dissolved PO4-P septic tank effluent and after filter	Yes	Experimental	1
			Noncalcareous filter sand with 5% limestone	sand	ND	sand	97	ND	ND		yes	no	no	no	no		septic tank effluent + sand filter	5	months		yes	15 to 60	l/m2/day		yes	yes	ND	-		None	Dissolved PO4-P septic tank effluent and after filter	Yes	Experimental	1
Sauer 1976		Sauer DK, Boyld WC, ASCE M, Otis RJ 1976. Intermittent sand filtration of household wastewater. J. Environ. Eng. Div. 102(4):789-803.	Ashland experimental farm	commersially available sand, 0.45 mm	ND	sand	ND	ND	ND		no	no	no	no	no		septic tank effluent + sand filter	14	months		yes	14-42	gallons/day/square foot		no	no	1	"home site"		None	Dissolved PO4-P septic tank effluent and after filter	Yes	Experimental	1
			Electric research farm	commersially available sand, 0.19 mm	ND	sand	ND	ND	ND		no	no	no	no	no		aerobic treatment + sand filter	17	months		yes	3.8	gallons/day/square foot	average	no	no	1	"home site"		None	Dissolved PO4-P septic tank effluent and after filter	Yes	Experimental	1
Scherer 1982	Scherer 1982 (1)	Scherer BP, Mitchell DT. Individual household surface disposal of treated wastewater without chlorination. In: On-site sewage treatment. Proceedings of the Third National Symposium on Individual and Small Community Sewage Systems. American Society of Agricultural Engineers; 1982. ASAE Publication 1-82; 1982, pp. 207-214.		Three sand layers: Coarse sand, fine sand and very fine sand. Each layer seperated by a layer of coarse gravel.	ND	sand/gravel	ND	ND	ND		no	no	no	no	no		septic tank and sand filter	8.5	months		yes	6.3	gallons/day/square foot		no	no	ND	-	experimental	None, but correction possible	Dissolved TP septic tank effluent and after filter	No	Experimental	1
Sezerino 2012		Sezerino PH, Bento AP, Decezaro ST, Carissimi E, Philippi LS. Constructed wetlands and sand filter applied as onsite post-treatment of anaerobic effluent. Water Practice & Technology. 2012;7(3):047.		sand (in sand filter, but followed by ditches)	ND	sand	ND	ND	ND		no	no	no	no	no		septic tank and sand filter	3	years		yes	0.2	m3/day		yes	yes	3	pe		None	Dissolved PO4-P septic tank effluent and after filter	Yes	Observational	-	Black water; System 2 relevant (sand filter)
Spooner 1998	Spooner 1998 (1)	Spooner J, House CH, Hoover MT, Rubin AR, Silverthorne R, Steinbeck SJ, et al. Performance evaluation of innovative and alternative on-site wastewater treatment systems in Craven County, NC. In: On-Site Wastewater Treatment. Proceedings of the Eighth National Symposium on Individual and Small Community Sewage Systems. March 8-10, 1998; Orlando, Florida. American Society of Agricultural Engineers;…	2	sand (in sand filter)	ND	sand	ND	ND	ND		no	no	no	no	no		septic tank with single pass sand filter	ND	-	evaluated for a minimum of two years	no	ND	-		no	no	1	family		None	Dissolved TP septic tank effluent and after filter	No	Observational	-	Ultisol sites excluded; Wetland site excluded
			21	sand (in sand hill)	ND	sand	ND	ND	ND		no	no	no	no	no		septic tank and sand hill	ND	-	evaluated for a minimum of two years	no	ND	-		no	no	1	family		None	Dissolved TP septic tank effluent and after filter	No	Observational	-
			18	sand (in sand filter)	ND	sand	ND	ND	ND		no	no	no	no	no		septic tank with single pass sand filter	ND	-	evaluated for a minimum of two years	no	ND	-		no	no	1	family		None	Dissolved TP septic tank effluent and after filter	No	Observational	-
St Marseille 2002		St Marseille JG, Anderson BC. Use of leaching chambers for on-site sewage treatment. Environmental technology reviews. 2002;23(3):261-72.		sand filter with and without labile carbon (sawdust)	ND	ND	ND	ND	ND		no	no	no	no	no		septic tank and leaching chambers	48	weeks	27 sampling events	yes	5	cm/day		yes	yes	1	restaurant		None	Dissolved TP/ortho-P septic tank effluent and after filter	No	Observational	-
Stråe 2005		Stråe D. Avloppsreningsanläggningen vid Ångersjöns rastplats. Sammanställning av reningsresultat för 2004. Uppsala: WRS Uppsala AB; 2005.		ND	ND	ND	ND	ND	ND		no	no	no	no	no		septic tank and soil filter	1	year	two filters, only the "vertical" filter is relevant here	unclear	34; 54	mm/day	pump setting unclear	no	no	720	visitors/day		None	Dissolved TP septic tank effluent and after filter	No	Observational	-
Tjernström 2017		Tjernström L. Function of soil-based on-site wastewater treatment systems - Biological and chemical treatment capacity [Student thesis]. Stockholm: KTH Royal Institute of Technology; 2017.	Site 1	Filter media: sand. Overlaying soil: clay. Application layer bedding: Washed shingle. Drainage layer bedding: Shingle.	ND	sand	ND	ND	ND		no	no	no	no	no		septic tank and sand filter	~3	years		yes	2.7	cm/day		yes	yes	13	households	35 pe	None	Dissolved TP septic tank effluent and after filter	Yes	Observational	-
			Site 2	Filter media: Sand with a grain size distribution within the recommendation from the Swedish EPA. Overlaying soil: clay. Application layer bedding: washed shingle. Drainage bedding layer: shingle.	ND	sand	ND	ND	ND		no	no	no	no	no		septic tank and sand filter	~23	years		yes	2.5	cm/day		yes	yes	37	households	100 pe	None	Dissolved TP septic tank effluent and after filter	Yes	Observational	-
Van Der Graaf 1989		Van Der Graaf J, Fastenau FA, Van Bergen AHM. Practical performance of various systems for small-scale waste water treatment during a two-year field test. Water Science & Technology. 1989;21(4):1-12.	Kampen	ND	ND	ND	ND	ND	ND		no	no	no	no	no		pre-treatment tank and elevated filtration bed	ND	-	measurements performed during 2 years	yes	25	l/m2/day		no	no	15	pe		None	Dissolved TP septic tank effluent and after filter	No	Observational	-	Also non-soil based systems evaluated
			Ambt Delden	ND	ND	ND	ND	ND	ND		no	no	no	no	no		pre-treatment tank and sand filter	ND	-	measurements performed during 2 years	yes	170	l/m2/day		no	no	30	pe		None	Dissolved TP septic tank effluent and after filter	No	Observational	-
			Epse	ND	ND	ND	ND	ND	ND		no	no	no	no	no		pre-treatment tank and infiltration trench	ND	-	measurements performed during 2 years	yes	10	l/m2/day		no	no	5	pe		None	Dissolved TP septic tank effluent and after filter	No	Observational	-
			Arcen	ND	ND	ND	ND	ND	ND		no	no	no	no	no		pre-treatment tank and infiltration pit	ND	-	measurements performed during 2 years	no	ND			no	no	5	pe		None	Dissolved TP septic tank effluent and after filter	No	Observational	-	Test results were not evidential due to specific circumstances influencing the results
			Appelscha	ND	ND	ND	ND	ND	ND		no	no	no	no	no		pre-treatment tank and infiltration trench	ND	-	measurements performed during 2 years	yes	20	l/m2/day		no	no	5	pe		None	Dissolved TP septic tank effluent and after filter	No	Observational	-
Vidal 2018		Vidal B, Hedström A, Herrmann I. Phosphorus reduction in filters for on-site wastewater treatment. Journal of Water Process Engineering. 2018;22:210-217.	A	sand and gravel, particle sizes 2–8 mm	ND	ND	ND	ND	ND		no	no	no	no	no		sand filter bed	6-7	years		no	ND	-		no	yes	3	persons		None	Dissolved TP septic tank effluent and after filter	No	Observational	-
			B	sand	ND	ND	ND	ND	ND		no	no	no	no	no		sand filter with biomodules	2-3	years		no	ND	-		no	yes	2	persons		None	Dissolved TP septic tank effluent and after filter	No	Observational	-
			C	sand	ND	ND	ND	ND	ND		no	no	no	no	no		sand filter with biomodules	1	year		no	ND	-		no	yes	5	persons		None	Dissolved TP septic tank effluent and after filter	No	Observational	-
			D	sand and gravel, particle sizes 2–8 mm	ND	ND	ND	ND	ND		no	no	no	no	no		sand filter bed	1-2	years		no	ND	-		no	yes	2	persons		None	Dissolved TP septic tank effluent and after filter	No	Observational	-
			E	sand and gravel, particle sizes 2–8 mm	ND	ND	ND	ND	ND		no	no	no	no	no		sand filter bed	6-7	years		no	ND	-		no	yes	5	persons		None	Dissolved TP septic tank effluent and after filter	No	Observational	-
			F	sand	ND	ND	ND	ND	ND		no	no	no	no	no		sand filter with biomodule	5	years		no	ND	-		no	yes	2	persons	only summer residence	None	Dissolved TP septic tank effluent and after filter	No	Observational	-
			G	sand	ND	ND	ND	ND	ND		no	no	no	no	no		sand filter with biomodule	3	years		no	ND	-		no	yes	2	persons	only summer residence	None	Dissolved TP septic tank effluent and after filter	No	Observational	-
			H	sand	ND	ND	ND	ND	ND		no	no	no	no	no		sand filter with biomodule	<1	year		no	ND	-		no	yes	2	persons		None	Dissolved TP septic tank effluent and after filter	No	Observational	-
Yang 2021		Yang F, Zhang H, Zhang X, Zhang Y, Li J, Jin F, et al. Performance analysis and evaluation of the 146 rural decentralized wastewater treatment facilities surrounding the Erhai Lake. Journal of Cleaner Production. 2021;315.		ND	ND	ND	ND	ND	ND		no	no	no	no	no		soil purification tank	ND	-	4 sampling occasions during 12 months	no	ND	-		no	no	ND	-	6 facilities, not described separately	None	Dissolved TP septic tank effluent and after filter	No	Observational	-	The six soil purification tanks in use relevant, not the other technologies; Data clustered - facilities not described separately
Zhang 2018b		Zhang W, Renman G. Wastewater purification and removal of micropollutants in a soil treatment system and by subsequent filtration through activated carbon and xyloid lignite – a field experiment. Manuscript in thesis: An add-on filter technique to improve micropollutant removal and water quality in in-site sewage treatment facilities. Stockholm: KTH Royal Institute of Technology; 2018.		ND	ND	ND	ND	ND	ND		no	no	no	no	no		septic tank and soil bed	ND	-	measurements performed during 24 weeks	no	ND	-	hydraulic loading rate to subsequent olumns reported	no	no	13	households		None	Dissolved TP septic tank effluent and after filter	No	Observational	-	Measurements from inlet and outlet of soil bed relevant, not the columns with non-natural soil

## Sheet: Vadose zone, natural soil
Article ID	Study ID	Full reference	Site/Case	Soil description	Soil order	Soil texture	Sand %	Silt %	Clay %	Comment	pH of soil unaffected by wastewater reported	Oxalate extractable iron content reported	Dithionite extractable iron content reported	Oxalate extractable aluminum content reported	Dithionite extractable aluminum content reported	Comment	Type of OWS	Duration of wastewater effluent load	Unit	Comment	Wastewater loading rate reported or inferrable	Wastewater loading rate (volume/area/time) or wastewater load (volume/time)	Unit	Comment	pH of wastewater (influent) reported	pH of wastewater (effluent) reported	Number of entities giving rise to P load	Unit	Comment	Strategy to correct for dilution	Method to evaluate P retention	Experimental or observational	Number of replicates	Comment
Amador 2010		Amador JA, Potts DA, Loomis GW, Kalen DV, Patenaude EL, Gorres JH. Improvement of Hydraulic and Water Quality Renovation Functions by Intermittent Aeration of Soil Treatment Areas in Onsite Wastewater Treatment Systems. Water. 2010;2(4):886-903.	1 South Kingstown	Coarse loamy over sandy skeletal, mixed mesic Typic Dystrudepts. Upper solum fine sandy loam to gravelly fine sandy loam in the lower B horizons; massive, very friable. Substratum gravelly to very gravelly loamy sand to a depth of 60 inches or more.	Inceptisol	sandy loam	ND	ND	ND		no	no	no	no	no		stone-lined trench field (intermittent soil aeration during phase II)	ND	­		no	ND	-		yes	yes	1	medical group home		Cl- method	Dissolved TP STE and after soil	Observational	-
			2 Charlestown	Sandy, mixed, mesic Typic Dystrudepts. Weakly structured fine sandy loam in the A and upper B horizons and gravelly analogs in lower B. Substratum very gravelly sand; single grain; loose stratified; 40% gravel.	Inceptisol	sandy loam	ND	ND	ND		no	no	no	no	no		stone-lined trench field (intermittent soil aeration during phase II)	ND	­		no	ND	-		yes	yes	1	medical group home		Cl- method	Dissolved TP STE and after soil	Observational	-
			3 Charlestown	Coarse loamy over sandy skeletal, mixed, mesic Typic Distrudepts. Upper solum fine sandy loam to gravelly fine sandy loam; massive, very friable. Substratum gravelly to very gravelly loamy sand extending to a depth of 60 inches or more; single grain friable to very friable.	Inceptisol	sandy loam to loamy sand	ND	ND	ND		no	no	no	no	no		stone-lined trench field (intermittent soil aeration during phase II)	ND	­		no	ND	-		yes	yes	1	medical group home		Cl- method	Dissolved TP STE and after soil	Observational	-
Geary 2005		Geary PM. Effluent tracing and the transport of contaminants from a domestic septic system. Water Science & Technology. 2005;51(10):283-90.		Pleistocene Tomago Sand Beds, comprised of coarse-grained freely draining sandy soils.	Entisol	sand	99	0.8 (together with clay)	0.8 (together with silt)	0.2% gravel	yes	no	no	no	no		septic tank and tunnel trench and an open drain	ND	-		yes	55	l/m2/day		yes	yes	2	adults		None, but correction possible	Plume study PO4-P	Observational	-
Gill 2009		Gill LW, O'Sulleabhain C, Misstear BDR, Johnston PM. Comparison of Stratified Sand Filters and Percolation Trenches for On-Site Wastewater Treatment. Journal of Environmental Engineering-Asce. 2009;135(1):8-16.	Site A1	gravelly-clayey sands	ND	gravelly-clayey sands	ND	ND	ND		no	no	no	no	no		septic tank and percolation trenches	1	year		yes	28.6-57.2	l/m2/day		yes	yes	4	persons	1 adult, 3 children	Estimated rainfall recharge	Dissolved PO4-P STE and after soil	Observational	-
			Site A2	gravelly-clayey sands in the natural soil environment; sand filter with fine to coarse sand	ND	gravelly-clayey sands	ND	ND	ND		no	no	no	no	no		septic tank and intermittently dosed, stratified sand filters	1	year		yes	28.6-57.2	l/m2/day		yes	yes	4	persons	1 adult, 3 children	Estimated rainfall recharge	Dissolved PO4-P STE and after soil	Observational	-
			Site B1	gravelly-clayey sands	ND	gravelly-clayey sands	ND	ND	ND		no	no	no	no	no		septic tank followed by a naturally aerated peat filter, and percolation trenches	1	year		yes	41.0-97.9	l/m2/day		yes	yes	5	persons	2 adults, 3 children	Estimated rainfall recharge	Dissolved PO4-P STE and after soil	Observational	-
			Site B2	gravelly-clayey sands in the natural soil environment; sand filter with fine to coarse sand	ND	gravelly-clayey sands	ND	ND	ND		no	no	no	no	no		septic tank followed by a naturally aerated peat filter, and intermittently dosed, stratified sand filters	1	year		yes	41.0-97.9	l/m2/day		yes	yes	5	persons	2 adults, 3 children	Estimated rainfall recharge	Dissolved PO4-P STE and after soil	Observational	-
Gill 2009b	Gill 2009b (1)	Gill LW, O’Luanaigh N, Johnston PM, Misstear BDR, O’Suilleabhain C. Nutrient loading on subsoils from on-site wastewater effluent, comparing septic tank and secondary treatment systems. Water Research. 2009;43:2739-49.	Site 1		ND	gravelly silt	ND	ND	ND		no	no	no	no	no		septic tank	32	months	new-built for the project	yes	24	l/m2/day		yes	yes	6	persons		Estimated rainfall recharge	Dissolved PO4-P STE and after soil	Observational	-
			Site 2		ND	sandy clay	ND	ND	ND		no	no	no	no	no		septic tank	12	months	new-built for the project	yes	11.7	l/m2/day		yes	yes	4	persons		Estimated rainfall recharge	Dissolved PO4-P STE and after soil	Observational	-
			Site 3		ND	gravelly, clayey sand	ND	ND	ND		no	no	no	no	no		septic tank	12	months	new-built for the project	yes	22.8	l/m2/day		yes	yes	4	persons		Estimated rainfall recharge	Dissolved PO4-P STE and after soil	Observational	-
			Site 4		ND	sandy gravel	ND	ND	ND		no	no	no	no	no		packaged plant	32	months	new-built for the project	yes	373.3	l/m2/day		yes	yes	3	persons		Estimated rainfall recharge	Dissolved PO4-P STE and after soil	Observational	-
			Site 5		ND	sandy clay to silt	ND	ND	ND		no	no	no	no	no		packaged plant	12	months	new-built for the project	yes	41.7	l/m2/day		yes	yes	5	persons		Estimated rainfall recharge	Dissolved PO4-P STE and after soil	Observational	-
			Site 6		ND	gravelly, clayey sand	ND	ND	ND		no	no	no	no	no		packaged plant	12	months	new-built for the project	yes	54.7	l/m2/day		yes	yes	4	persons		Estimated rainfall recharge	Dissolved PO4-P STE and after soil	Observational	-
Gustavsson 1995	Gustavsson 1995 (2)	Gustavsson A. Studier av fosfor- och kväveflöden i småskaliga avloppsanläggningar [Master Thesis]: Chalmers University of Technology; 1995.	Ödsmålmosse	ND	ND	ND	ND	ND	ND		no	no	no	no	no		septic tank, sand filter, and infiltration bed	ND	-		no	ND	-		no	no	59	dwellings	15 permanent housings	None	Dissolved TP and PO4-P STE and after filter+soil	Observational	-
Hassett 2007		Hassett MJ, Chan A, Martin JS, DeJohn T. Effectiveness of Alternative On-Site Wastewater Treatment Technologies in the Catskill/Delaware Watershed. Eleventh Individual and Small Community Sewage Systems Conference. October 20-24, 2007; Warwick, Rhode Island. American Society of Agricultural and Biological Engineers; 2007.		ND	ND	ND	ND	ND	ND		no	no	no	no	no		septic tank and conventional leach field	1	year		no	ND	-		no	no	ND	-		None	Dissolved TP STE and after soil	Observational	-
				ND	ND	ND	ND	ND	ND		no	no	no	no	no		septic tank and mound system	1	year		no	ND	-		no	no	ND	-		None	Dissolved TP STE and after soil	Observational	-
				peat (in filter section)	ND	ND	ND	ND	ND		no	no	no	no	no		septic tank and peat filter with mound system	1	year		no	ND	-		no	no	ND	-		None	Dissolved TP STE and after filter+soil	Observational	-
				sand (in filter section)	ND	sand	ND	ND	ND		no	no	no	no	no		septic tank and sand filter with mound system	1	year		no	ND	-		no	no	ND	-		None	Dissolved TP STE and after filter+soil	Observational	-
				ND	ND	ND	ND	ND	ND		no	no	no	no	no		septic tank and aerobic treatment unit with mound system	1	year		no	ND	-		no	no	ND	-		None	Dissolved TP STE and after soil	Observational	-
Humphrey 2014	Humphrey 2014 (2)	Humphrey C, O'Driscoll M, Deal N, Lindbo D. Fate and transport of phosphate from an onsite wastewater system in Beaufort County, North Carolina. Journal of environmental health. 2014;76(6):28-33.		soils similar in characteristics to the Seabrook (Mixed, thermic Aquic Udipsamments) and Tarboro (Mixed, thermic Typic Udipsam-ments) soil series. Seabrook soils are characterized as very sandy and moderately well drained with rapid permeability (15–50cm/hour), low cation exchange capacity (<3 cmol/kg), and acidic conditions (pH between 4.5 and 6.5). Tarboro series are somewhat excessively draine…	Entisol	sand	ND	ND	ND		no	no	no	no	no		septic tank and drainfield trench	>30	years		no	ND	-		yes	yes	1	residence	2 persons during the study	None	Dissolved PO4-P STE and after soil	Observational	-
Iskandar 1976		Iskandar IK, Sletten RS, Leggett DC, Jenkins TF. Wastewater renovation by a prototype slow infiltration land treatment system. Hanover, New Hampshire: Cold Regions Research and Engineering Laboratory; 1976. CRREL Report;1976:19.	1	Windsor sandy loam	Entisol	sandy loam	ND	ND	ND		no	no	no	no	no		secondary treated domestic wastewater, applied by spray irrigation	~1	year		yes	7.1	l/m2/day		yes	no	ND	-	experimental	None	Dissolved TP STE and after soil	Experimental	1
			2	Windsor sandy loam	Entisol	sandy loam	ND	ND	ND		no	no	no	no	no		secondary treated domestic wastewater, applied by spray irrigation	~1	year		yes	21.4	l/m2/day		yes	no	ND	-	experimental	None	Dissolved TP STE and after soil	Experimental	1
			3	Windsor sandy loam	Entisol	sandy loam	ND	ND	ND		no	no	no	no	no		secondary treated domestic wastewater, applied by spray irrigation	~1	year		yes	10.7	l/m2/day		yes	no	ND	-	experimental	None	Dissolved TP STE and after soil	Experimental	1
			4	Charlton silt loam	ND	silt loam	ND	ND	ND		no	no	no	no	no		secondary treated domestic wastewater, applied by spray irrigation	~1	year		yes	10.7	l/m2/day		yes	no	ND	-	experimental	None	Dissolved TP STE and after soil	Experimental	1
			5	Charlton silt loam	ND	silt loam	ND	ND	ND		no	no	no	no	no		secondary treated domestic wastewater, applied by spray irrigation	~1	year		yes	10.7	l/m2/day		yes	no	ND	-	experimental	None	Dissolved TP STE and after soil	Experimental	1
			6	Charlton silt loam	ND	silt loam	ND	ND	ND		no	no	no	no	no		secondary treated domestic wastewater, applied by spray irrigation	~1	year		yes	7.1	l/m2/day		yes	no	ND	-	experimental	None	Dissolved TP STE and after soil	Experimental	1
Katz 2010	Katz 2010 (2)	Katz BG, Griffin DW, McMahon PB, Harden HS, Wade E, Hicks RW, et al. Fate of effluent-borne contaminants beneath septic tank drainfields overlying a karst aquifer. Journal of Environmental Quality. 2010;39(4):1181-95.	LT site	Alpin, Blanton, Ortega sands	Entisol	sand	ND	ND	ND		no	no	no	no	no		septic tank and drainfield	~21	years		no	394	l/day	Average daily water use, not wastewater but gives an indication!	yes	yes	2 to 3	persons		None, but correction possible	Dissolved PO4-P STE and after soil	Observational	-
			HK site	Alpin, Blanton, Ortega sands	Entisol	sand	ND	ND	ND		no	no	no	no	no		septic tank and drainfield	30	years		no	1630	l/day	Average daily water use, not wastewater but gives an indication!	yes	yes	4	persons	2 children, 2 adults	None, but correction possible	Dissolved PO4-P STE and after soil	Observational	-
			YG site	Alpin, Blanton, Ortega sands	Entisol	sand	ND	ND	ND		no	no	no	no	no		septic tank and drainfield	4	years		no	610	l/day	Average daily water use, not wastewater but gives an indication!	yes	yes	2	persons		None, but correction possible	Dissolved PO4-P STE and after soil	Observational	-
Lowe 2007		Lowe KS, Van Cuyk SM, Siegrist RL. Soil treatment unit performance as affected by hydraulic loading rate and applied effluent quality. In: Proccedings of Eleventh Individual and Small Community Sewage Systems Conference. October 20-24, 2007; Warwick, Rhode Island. St Joseph, Michigan: American Society of Agricultural and Biological Engineers; 2007. ASABE Publication Number 701P1107.	ST1	Ascalon sandy loam soil	Mollisol	sandy loam	ND	ND	ND		no	no	no	no	no		septic tank and soil treatment	3	years		yes	20	l/m2/day		yes	no	ND	-	from an 8-unit multifamily apartment complex	None	Dissolved TP STE and after soil	Experimental	3
			ST2	Ascalon sandy loam soil	Mollisol	sandy loam	ND	ND	ND		no	no	no	no	no		septic tank and soil treatment	3	years		yes	80	l/m2/day		yes	no	ND	-	from an 8-unit multifamily apartment complex	None	Dissolved TP STE and after soil	Experimental	3
			TFU1	Ascalon sandy loam soil	Mollisol	sandy loam	ND	ND	ND		no	no	no	no	no		septic tank with textile filter unit + soil treatment	3	years		yes	20	l/m2/day		yes	no	ND	-	from an 8-unit multifamily apartment complex	None	Dissolved TP STE and after soil	Experimental	3
			TFU2	Ascalon sandy loam soil	Mollisol	sandy loam	ND	ND	ND		no	no	no	no	no		septic tank with textile filter unit + soil treatment	3	years		yes	80	l/m2/day		yes	no	ND	-	from an 8-unit multifamily apartment complex	None	Dissolved TP STE and after soil	Experimental	3
			MBR1	Ascalon sandy loam soil	Mollisol	sandy loam	ND	ND	ND		no	no	no	no	no		septic tank with with membrane bioreactor + soil treatment	3	years		yes	20	l/m2/day		yes	no	ND	-	from an 8-unit multifamily apartment complex	None	Dissolved TP STE and after soil	Experimental	3
			MBR2	Ascalon sandy loam soil	Mollisol	sandy loam	ND	ND	ND		no	no	no	no	no		septic tank with with membrane bioreactor + soil treatment	3	years		yes	80	l/m2/day		yes	no	ND	-	from an 8-unit multifamily apartment complex	None	Dissolved TP STE and after soil	Experimental	3
Lowe 2008		Lowe KS, Siegrist RL. Controlled field experiment for performance evaluation of septic tank effluent treatment during soil infiltration. Journal of Environmental Engineering. 2008;134(2):93-101.	Open ISA 1	Ascalon sandy loam soil; mixed, mesic Aridic Argiustolls	Mollisol	sandy loam	ND	ND	ND		yes	no	no	no	no		open infiltrative surface architecture	2	years		yes	40	l/m2/day		yes	no	ND	-	from a nearby multifamily apartmentbuilding	None	Dissolved TP STE and after soil	Experimental	5
			Open ISA 2	Ascalon sandy loam soil; mixed, mesic Aridic Argiustolls	Mollisol	sandy loam	ND	ND	ND		yes	no	no	no	no		open infiltrative surface architecture	2	years		yes	80	l/m2/day		yes	no	ND	-	from a nearby multifamily apartmentbuilding	None	Dissolved TP STE and after soil	Experimental	5
			Stone ISA 1	Ascalon sandy loam soil; mixed, mesic Aridic Argiustolls	Mollisol	sandy loam	ND	ND	ND		yes	no	no	no	no		stone infiltrative surface architecture	2	years		yes	40	l/m2/day		yes	no	ND	-	from a nearby multifamily apartmentbuilding	None	Dissolved TP STE and after soil	Experimental	5
			Stone ISA 2	Ascalon sandy loam soil; mixed, mesic Aridic Argiustolls	Mollisol	sandy loam	ND	ND	ND		yes	no	no	no	no		stone infiltrative surface architecture	2	years		yes	80	l/m2/day		yes	no	ND	-	from a nearby multifamily apartmentbuilding	None	Dissolved TP STE and after soil	Experimental	5
			Synthetic ISA 1	Ascalon sandy loam soil; mixed, mesic Aridic Argiustolls	Mollisol	sandy loam	ND	ND	ND		yes	no	no	no	no		synthetic infiltrative surface architecture	2	years		yes	40	l/m2/day		yes	no	ND	-	from a nearby multifamily apartmentbuilding	None	Dissolved TP STE and after soil	Experimental	5
			Synthetic ISA 2	Ascalon sandy loam soil; mixed, mesic Aridic Argiustolls	Mollisol	sandy loam	ND	ND	ND		yes	no	no	no	no		synthetic infiltrative surface architecture	2	years		yes	80	l/m2/day		yes	no	ND	-	from a nearby multifamily apartmentbuilding	None	Dissolved TP STE and after soil	Experimental	5
Mechtensimer 2017		Mechtensimer S, Toor GS. Septic systems contribution to phosphorus in shallow groundwater: Field-scale studies using conventional drainfield designs. PLoS ONE. 2017;12(1).	Drip dispersal	Commercial sand and soil. The soil is loamy sand and is classified as a Spodosol, zolfofine series (sandy siliceous, Hyperthermic Oxyaquic Alorthods)	spodosol	Loamy sand	86.5	8.5	5	in the soil layer; sand layer 100% sand	yes	no	no	no	no		septic tank with gravel trench drainfield	18	months		yes	32	l/m2/day		no	no	~25	employees		None	Dissolved TP and PO4-P STE and after filter+soil	Experimental	1
			Gravel trench	Commercial sand and soil. The soil is loamy sand and is classified as a Spodosol, zolfofine series (sandy siliceous ,Hyperthermic Oxyaquic Alorthods)	spodosol	Loamy sand	86.5	8.5	5	in the soil layer; sand layer 100% sand	yes	no	no	no	no		septic tank with drip dispersal drainfield	18	months		yes	32	l/m2/day		no	no	~25	employees		None	Dissolved TP and PO4-P STE and after filter+soil	Experimental	1
Mohamed 2013		Mohamed RM, Kassim AH, Anda M, Dallas S. A monitoring of environmental effects from household greywater reuse for garden irrigation. Environmental monitoring and assessment. 2013;185(10):8473-88.	House A	ND	ND	sandy soil	ND	ND	ND		no	no	no	no	no		greywater diversion device	ND	-		no	ND	-		yes	no	1	household	2 adults	None	Dissolved TP and PO4-P STE and after filter+soil	Observational	-	Ferilizers used in the garden
			House B	ND	ND	sandy soil	ND	ND	ND		no	no	no	no	no		greywater diversion device	ND	-		no	ND	-		yes	no	1	household	2 adults, 2 pets	None	Dissolved TP and PO4-P STE and after filter+soil	Observational	-	Ferilizers used in the garden
			House C	ND	ND	sandy soil	ND	ND	ND		no	no	no	no	no		greywater diversion device and greywater treatment system	ND	-		no	ND	-		yes	no	1	household	2 adults, 2 children	None	Dissolved TP and PO4-P STE and after filter+soil	Observational	-	Ferilizers used in the garden
			House D	ND	ND	sandy soil	ND	ND	ND		no	no	no	no	no		greywater treatment system	ND	-		no	ND	-		yes	no	1	community	6 adults, 5 teenage children	None	Dissolved TP and PO4-P STE and after filter+soil	Observational	-	Ferilizers used in the garden
Monnett 1996		Monnett GT, Reneau Jr RB, Hagedorn C. Evaluation of spray irrigation for on-site wastewater treatment and disposal on marginal soils. Water Environment Research. 1996;68(1):11-8.	Montgomery County	Chilhowie silt loam (very fine, mixed, mesic Typic Hapludalfs), which exhibited shallow depth to shale bed_x0002_rock and slowly permeable clays.	Alfisol	ND	ND	ND	ND		yes	no	no	no	no		slow rate spray irrigation, soil plant system	20	months		yes	1.25	cm/week		no	yes	1	single-family residence		None, but correction possible	Dissolved PO4-P STE and after soil	Experimental	1	Site 2 irrelevant, an ultisol
			Montgomery County	Chilhowie silt loam (very fine, mixed, mesic Typic Hapludalfs), which exhibited shallow depth to shale bed_x0002_rock and slowly permeable clays.	Alfisol	ND	ND	ND	ND		yes	no	no	no	no		slow rate spray irrigation, soil plant system	20	months		yes	2.5	cm/week		no	yes	1	single-family residence		None, but correction possible	Dissolved PO4-P STE and after soil	Experimental	1
Robertson 2019	Robertson 2019 (2)	Robertson WD, Van Stempvoort DR, Schiff SL. Review of phosphorus attenuation in groundwater plumes from 24 septic systems. Science of the Total Environment. 2019;692:640-52.	1. HA Cottage	Sandy till	ND	sandy till	ND	ND	ND		no	no	no	no	no		septic tank with drainfield	29	years		yes	3	l/m2/day		no	yes	1	seasonal use cottage		Cl- method	Dissolved PO4-P STE and after soil	Observational	-
			2. MU House	Sand	ND	sand	ND	ND	ND		no	no	no	no	no		septic tank with drainfield	10	years		yes	10	l/m2/day		no	yes	1	house		Cl- method	Dissolved PO4-P STE and after soil	Observational	-
			3. SN Campground	Imported sand on clay	ND	sand/clay	ND	ND	ND		no	no	no	no	no		septic tank with drainfield	>20	years		yes	8	l/m2/day		no	yes	1	seasonal use campground		Cl- method	Dissolved PO4-P STE and after soil	Observational	-
			4. DL Cottage	Imported sand on clay	ND	sand/clay	ND	ND	ND		no	no	no	no	no		septic tank with drainfield	20	years		yes	3	l/m2/day		no	yes	1	seasonal use cottage		None	Dissolved PO4-P STE and after soil	Observational	-
			5. RS House	Imported sand on clay	ND	sand/clay	ND	ND	ND		no	no	no	no	no		septic tank with drainfield	ND	years		yes	3	l/m2/day		no	yes	1	house		None	Dissolved PO4-P STE and after soil	Observational	-
			6. DY Cottage	Imported sand on clay	ND	sand/clay	ND	ND	ND		no	no	no	no	no		septic tank with drainfield	20	years		yes	3	l/m2/day		no	yes	1	seasonal use cottage		Cl- method	Dissolved PO4-P STE and after soil	Observational	-
			7. LJ Resort	Sand	ND	sand	ND	ND	ND		no	no	no	no	no		septic tank with drainfield	>20	years		yes	4	l/m2/day		no	yes	1	resort		Cl- method	Dissolved PO4-P STE and after soil	Observational	-
			8. NO Motel	Sand	ND	sand	ND	ND	ND		no	no	no	no	no		septic tank with drainfield	39	years		yes	7	l/m2/day		no	yes	1	motel		None	Dissolved PO4-P STE and after soil	Observational	-
			9. TD House	Imported sand on silt/bedrock	ND	sand/silt	ND	ND	ND		no	no	no	no	no		septic tank with drainfield	22	years		yes	3	l/m2/day		no	yes	1	house		Cl- method	Dissolved PO4-P STE and after soil	Observational	-
			10. KR Campground	Imported sand on sand/silt	ND	sand/silt	ND	ND	ND		no	no	no	no	no		septic tank with drainfield	20	years		yes	5	l/m2/day		no	yes	1	seasonal use campground		Cl- method	Dissolved PO4-P STE and after soil	Observational	-
			11. KP Campground	Imported sand on clay	ND	sand/clay	ND	ND	ND		no	no	no	no	no		septic tank with drainfield	8	years		yes	5	l/m2/day		no	yes	1	seasonal use campground		Cl- method	Dissolved PO4-P STE and after soil	Observational	-
			12. KN Campground	Imported sand on sand	ND	sand	ND	ND	ND		no	no	no	no	no		septic tank with drainfield	16	years		yes	15	l/m2/day		no	yes	1	seasonal use campground		Cl- method	Dissolved PO4-P STE and after soil	Observational	-
			13. OA Campground	Imported sand on sand/clay	ND	sand/clay	ND	ND	ND		no	no	no	no	no		septic tank with drainfield	>10	years		yes	8	l/m2/day		no	yes	1	seasonal use campground		Cl- method	Dissolved PO4-P STE and after soil	Observational	-
			14. JL Cottage	Sandy silt on bedrock	ND	sandy loam	ND	ND	ND		no	no	no	no	no		septic tank with drainfield	29	years		yes	3	l/m2/day		no	yes	1	seasonal use cottage		Cl- method	Dissolved PO4-P STE and after soil	Observational	-
			15. SM Campground	Imported sand on clay	ND	sand/clay	ND	ND	ND		no	no	no	no	no		septic tank with drainfield	>10	years		yes	19	l/m2/day		no	yes	1	seasonal use campground		Cl- method	Dissolved PO4-P STE and after soil	Observational	-
			16. HH (reduc) Resoirt	Sand	ND	sand	ND	ND	ND		no	no	no	no	no		septic tank with drainfield	11	years		no	ND	-		no	yes	1	resort		Cl- method	Dissolved PO4-P STE and after soil	Observational	-
			17. MC Trailer Depot	Imported sand on clay	ND	sand/clay	ND	ND	ND		no	no	no	no	no		septic tank with drainfield	12	years		yes	4	l/m2/day		no	yes	1	trailer deport		None	Dissolved PO4-P STE and after soil	Observational	-
			18. MA Campground	Imported sand on clay	ND	sand/clay	ND	ND	ND		no	no	no	no	no		septic tank with drainfield	13	years		yes	13	l/m2/day		no	yes	1	seasonal use campground		None	Dissolved PO4-P STE and after soil	Observational	-
			19. LP Campground	Sand	ND	sand	ND	ND	ND		no	no	no	no	no		septic tank with drainfield	17	years		yes	60	l/m2/day		no	yes	1	seasonal use campground		Cl- method	Dissolved PO4-P STE and after soil	Observational	-
			20. CR Campground	Imported sand on sand	ND	sand	ND	ND	ND		no	no	no	no	no		septic tank with drainfield	16	years		yes	5	l/m2/day		no	yes	1	seasonal use campground		Cl- method	Dissolved PO4-P STE and after soil	Observational	-
			21. MB2 House	Silty fine sand	ND	Loamy sand	ND	ND	ND		no	no	no	no	no		septic tank with drainfield	>45	years		yes	5	l/m2/day		no	yes	1	house		Cl- method	Dissolved PO4-P STE and after soil	Observational	-
			22. MB Campground	Imported sand on clay	ND	sand/clay	ND	ND	ND		no	no	no	no	no		septic tank with drainfield	26	years		yes	18	l/m2/day		no	yes	1	seasonal use campground		None	Dissolved PO4-P STE and after soil	Observational	-
			23. LA School	Sand	ND	sand	ND	ND	ND		no	no	no	no	no		septic tank with drainfield	44	years		yes	20	l/m2/day		no	yes	1	school		Cl- method	Dissolved PO4-P STE and after soil	Observational	-
			24. PP Campground	Sand	ND	sand	ND	ND	ND		no	no	no	no	no		septic tank with drainfield	16	years		yes	30	l/m2/day		no	yes	1	seasonal use campground		Cl- method	Dissolved PO4-P STE and after soil	Observational	-
			25. CA House	Sand	ND	sand	ND	ND	ND		no	no	no	no	no		septic tank with drainfield	20	years		yes	13	l/m2/day		no	yes	1	house		Cl- method	Dissolved PO4-P STE and after soil	Observational	-
			26. PL2 House	Clayey silt	ND	Loam	ND	ND	ND		no	no	no	no	no		septic tank with drainfield	25	years		yes	5	l/m2/day		no	yes	1	house		Cl- method	Dissolved PO4-P STE and after soil	Observational	-
			27. BD (RL) House	ND	ND	sand	ND	ND	ND		no	no	no	no	no		septic tank with drainfield	30	years		yes	5	l/m2/day		no	yes	1	house		Cl- method	Dissolved PO4-P STE and after soil	Observational	-
			28. RD House	Sand	ND	sand	ND	ND	ND		no	no	no	no	no		septic tank with drainfield	13	years		yes	5	l/m2/day		no	yes	1	house		None	Dissolved PO4-P STE and after soil	Observational	-
Sawhney 1977		Sawhney BL, Starr JL. Movement of phosphorus from a septic system drainfield. Journal of the Water Pollution Control Federation. 1977;49(11):2238-42.		ND	ND	ND	ND	ND	ND		no	no	no	no	no		septic tank with drainfield	6	years	two trenches, used alternately	no	ND	-		no	no	ND	-		None	Dissolved PO4-P STE and after soil	Observational	-
Suzuki 1989	Suzuki 1989 (1)	Suzuki T, Yamaura G. Natural recovery of chemical components accumulated in soil by wastewater application. Water Research. 1989;23(10):1285-91.		ND	ND	ND	ND	ND	ND		no	no	no	no	no		septic tank and sand filter	5	years	four 25m long trenches 60cm wide packed with macadom	yes	30	m3/day		no	no	1	hotel		None	Dissolved TP STE and after soil	Observational	-
Tackett 2004		Tackett KN, Lowe KS, Siegrist RL, Van Cuyk SM. Vadose zone treatment during effluent reclamation as affected by infiltrative surface architecture and hydraulic loading rate. In: Mankin KR, editor. On-Site Wastewater Treatment X. Conference Proceeding of the 10th National Symposium on Individual and Small Community Sewage Systems. March 21-24, 2004; Sacramento, California. St Joseph: American Soci…	Open surface, LR1	The soils at the Mines Park site are described as sandy loam (fine-loamy, mixed, mesic Aridic Arugiustolls) (USDA 1980). The parent materials are generally derived from igneous and metamorphic rocks of the mountains and sedimentary rocks of the foothills. The typical soil profile includes a neutral, grayish brown and dark grayish brown sandy loam surface layer (0-18 cm), with a mildly alkaline, b…	Mollisol	sandy loam	73	<3	<3		yes	no	no	no	no		pilot-scale test cells installed to mimic a typical OWS comprised of a soil absorption trench	7	months		yes	40	l/m2/day		yes	no	part of 1	8-unit multi-family apartment building	experimental	None	Dissolved PO4-P STE and after soil	Experimental	5
			Stone laden surface, LR1	The soils at the Mines Park site are described as sandy loam (fine-loamy, mixed, mesic Aridic Arugiustolls) (USDA 1980). The parent materials are generally derived from igneous and metamorphic rocks of the mountains and sedimentary rocks of the foothills. The typical soil profile includes a neutral, grayish brown and dark grayish brown sandy loam surface layer (0-18 cm), with a mildly alkaline, b…	Mollisol	sandy loam	73	<3	<3		yes	no	no	no	no		pilot-scale test cells installed to mimic a typical OWS comprised of a soil absorption trench	7	months		yes	40	l/m2/day		yes	no	part of 1	8-unit multi-family apartment building	experimental	None	Dissolved PO4-P STE and after soil	Experimental	5
			Synthetic aggregate laden surface, LR1	The soils at the Mines Park site are described as sandy loam (fine-loamy, mixed, mesic Aridic Arugiustolls) (USDA 1980). The parent materials are generally derived from igneous and metamorphic rocks of the mountains and sedimentary rocks of the foothills. The typical soil profile includes a neutral, grayish brown and dark grayish brown sandy loam surface layer (0-18 cm), with a mildly alkaline, b…	Mollisol	sandy loam	73	<3	<3		yes	no	no	no	no		pilot-scale test cells installed to mimic a typical OWS comprised of a soil absorption trench	7	months		yes	40	l/m2/day		yes	no	part of 1	8-unit multi-family apartment building	experimental	None	Dissolved PO4-P STE and after soil	Experimental	5
			Open surface, LR2	The soils at the Mines Park site are described as sandy loam (fine-loamy, mixed, mesic Aridic Arugiustolls) (USDA 1980). The parent materials are generally derived from igneous and metamorphic rocks of the mountains and sedimentary rocks of the foothills. The typical soil profile includes a neutral, grayish brown and dark grayish brown sandy loam surface layer (0-18 cm), with a mildly alkaline, b…	Mollisol	sandy loam	73	<3	<3		yes	no	no	no	no		pilot-scale test cells installed to mimic a typical OWS comprised of a soil absorption trench	7	months		yes	80	l/m2/day		yes	no	part of 1	8-unit multi-family apartment building	experimental	None	Dissolved PO4-P STE and after soil	Experimental	5
			Stone laden surface, LR2	The soils at the Mines Park site are described as sandy loam (fine-loamy, mixed, mesic Aridic Arugiustolls) (USDA 1980). The parent materials are generally derived from igneous and metamorphic rocks of the mountains and sedimentary rocks of the foothills. The typical soil profile includes a neutral, grayish brown and dark grayish brown sandy loam surface layer (0-18 cm), with a mildly alkaline, b…	Mollisol	sandy loam	73	<3	<3		yes	no	no	no	no		pilot-scale test cells installed to mimic a typical OWS comprised of a soil absorption trench	7	months		yes	80	l/m2/day		yes	no	part of 1	8-unit multi-family apartment building	experimental	None	Dissolved PO4-P STE and after soil	Experimental	5
			Synthetic aggregate laden surface, LR2	The soils at the Mines Park site are described as sandy loam (fine-loamy, mixed, mesic Aridic Arugiustolls) (USDA 1980). The parent materials are generally derived from igneous and metamorphic rocks of the mountains and sedimentary rocks of the foothills. The typical soil profile includes a neutral, grayish brown and dark grayish brown sandy loam surface layer (0-18 cm), with a mildly alkaline, b…	Mollisol	sandy loam	73	<3	<3		yes	no	no	no	no		pilot-scale test cells installed to mimic a typical OWS comprised of a soil absorption trench	7	months		yes	80	l/m2/day		yes	no	part of 1	8-unit multi-family apartment building	experimental	None	Dissolved PO4-P STE and after soil	Experimental	5
Van Ryneveld 2016		Van Ryneveld M, Fourie AB, Palmer I. Movement of contaminants in the unsaturated zone of the subsurface from a low flush on-site sanitation system in Ivory Park, Johannesburg. Water SA. 2016;42(4):505-15.	Stand 4239	silty sand	ND	silty sand	ND	ND	ND		no	no	no	no	no		latrine with built in digester (150l) feeding to soakaway	20	months	"An evaluation of the aqua-privy systems in Ivory Park (PDG et al., 1992) found that ‘.... [a]t Ivory Park, the units were newly installed and had only been in operation for 4 months"	no	15	l/day		no	no	8	persons		None	Dissolved TP STE and after soil	Observational	-
			Stand 4236	silty sand	ND	silty sand	ND	ND	ND		no	no	no	no	no		latrine with built in digester (150l) feeding to soakaway	14	months		yes	5	l/day		no	no	6	persons		None	Dissolved TP STE and after soil	Observational	-
			Stand 4687	silty sand	ND	silty sand	ND	ND	ND		no	no	no	no	no		latrine with built in digester (150l) feeding to soakaway	14	months		yes	7	l/day		no	no	4	persons		None	Dissolved TP STE and after soil	Observational	-
Ver Hey 1987	Ver Hey 1987 (2)	Ver Hey ME, Woessner WW. Documentation of the degree of waste treatment provided by septic systems, vadose zone and aquifer in intermontane soils underlain by sand and gravel. In: Proceedings of the Fifth National Symposium on Individual and Small Community Sewage Systems. December 14-15, 1987; Chicago, Illinois. American Society of Agricultural Engineers; 1987. pp 77-86.	Site H	Grantsdale loam, a coarse-silty over sandy or sandy-skeletal, mixed frigid Calciorthidic Haploxeroll with moderate permeability to a depth of about 32 inches. Below this depth, increasing amounts of sand, pebbles and cobbles occur.	Mollisol	silty to sandy loam	ND	ND	ND		no	no	no	no	no		septic tank and drain field	6	years		yes	0.19	l/m2/day		no	no	3	persons		None	Dissolved PO4-P STE and after soil	Observational	-
			Site T	Grantsdale loam, a coarse-silty over sandy or sandy-skeletal, mixed frigid Calciorthidic Haploxeroll with moderate permeability to a depth of about 32 inches. Below this depth, increasing amounts of sand, pebbles and cobbles occur.	Mollisol	silty to sandy loam	ND	ND	ND		no	no	no	no	no		septic tank and drain field	6	years		yes	0.19	l/m2/day		no	no	5	persons		None	Dissolved PO4-P STE and after soil	Observational	-
Viraraghavan 1976		Viraraghavan T, Warnock RG. Efficiency of a septic tile system. Journal of the Water Pollution Control Federation. 1976;48(5):934-44.		The soil in this area is a mixture of Piedmont (sandy loam tex ture) and Pontiac (silt loam to silty clay loam texture) soils, and the terrain is un dulating land with steeply sloping banks, free of stone and outcrop. A visual exam ination of the soil samples taken from various depths at the site indicated that the soil is sandy clay for the initial depth of 2 ft (0.61 m), followed by clay with l…	ND	silty to sandy loam	ND	ND	ND		no	no	no	no	no		septic tank with tile field	14	months		yes	49.5	l/m2/day		yes	no	1	household	part of (experimental)	None	Dissolved PO4-P STE and after soil	Experimental	1
Viraraghavan 1977		Viraraghavan T. Influence of temperature on the performance of septic tank systems. Water, Air, and Soil Pollution. 1977;7(1):103-10.		ND	ND	ND	ND	ND	ND		no	no	no	no	no		septic tank with tile field	15	months		no	ND	-		no	no	1	household	part of (experimental)	None	Dissolved PO4-P STE and after soil	Experimental	1
Whelan 1984		Whelan BR, Barrow NJ. The movement of septic tank effluent through sandy soils near perth. II Movement of phosphorus. Australian Journal of Soil Research. 1984;22(3):293-302.	40-year old blackwater soak well	Coarse sands. The two major soil types are Spearwood and Bessendean.	Entisol	sand	ND	ND	ND		no	no	no	no	no		septic tank with soak well	40	years		no	ND	-		no	no	ND	-		None	Dissolved PO4-P STE and after soil	Observational	-
				Coarse sands. The two major soil types are Spearwood and Bessendean.	Entisol	sand	ND	ND	ND		no	no	no	no	no		septic tank with soak well	40	years		no	ND	-		no	no	ND	-		None	Inorganic/organic P in soil compared to control	Observational	-
			4-year old combined leach drain	Coarse sands. The two major soil types are Spearwood and Bessendean.	Entisol	sand	ND	ND	ND		no	no	no	no	no		septic tank with leach drain	4	years		no	ND	-		no	no	ND	-		None	Dissolved PO4-P STE and after soil	Observational	-
				Coarse sands. The two major soil types are Spearwood and Bessendean.	Entisol	sand	ND	ND	ND		no	no	no	no	no		septic tank with leach drain	4	years		no	ND	-		no	no	ND	-		None	Inorganic/organic P in soil compared to control	Observational	-
			10-year old combined soak well	Coarse sands. The two major soil types are Spearwood and Bessendean.	Entisol	sand	ND	ND	ND		no	no	no	no	no		septic tank with soak well	10	years		no	ND	-		no	no	ND	-		None	Inorganic/organic P in soil compared to control	Observational	-
Whelan 1988	Whelan 1988 (2)	Whelan BR. Disposal of septic tank effluent in calcareous sands. Journal of Environmental Quality. 1988;17(2):272-7.	Soak well	Calcaric regosols (Xeropsamments). Coarse sands.	Entisol	sand	ND	ND	ND		yes	no	no	no	no		septic tank with soak well	12	years		no	173	m3/year		yes	yes	1	family	2 adults, 2 children	None	Dissolved PO4-P STE and after soil	Observational	-
			Soak well	Calcaric regosols (Xeropsamments). Coarse sands.	Entisol	sand	ND	ND	ND		yes	no	no	no	no		septic tank with soak well	12	years		no	173	m3/year		yes	yes	1	family	2 adults, 2 children	None	Inorganic P in soil compared to control	Observational	-
			Leach drain	Calcaric regosols (Xeropsamments). Coarse sands.	Entisol	sand	ND	ND	ND		yes	no	no	no	no		septic tank with leach drain	7	years		yes	173	m3/year		yes	yes	1	family	2 adults, 2 children	None	Dissolved PO4-P STE and after soil	Observational	-
			Leach drain	Calcaric regosols (Xeropsamments). Coarse sands.	Entisol	sand	ND	ND	ND		yes	no	no	no	no		septic tank with leach drain	7	years		yes	173	m3/year		yes	yes	1	family	2 adults, 2 children	None	Inorganic P in soil compared to control	Observational	-
Wiklund 2003		Wiklund U. Infiltration av avloppsvatten i öppna dammari kallt norrlandsklimat. Stockholm: Svenskt Vatten AB; 2003. VA-forsk report; 4.		gravelly sand	ND	gravelly sand	91	9	0	0-5 cm layer	no	no	no	no	no		septic tank and two leachfields	4.3	years		yes	42 - 99	l/m2/day		yes	yes	115	persons		None	Dissolved TP STE and after soil	Observational	-
Wolf 1998		Wolf DC, Gross MA, Earlywine KE, Davis KJ, Rutledge EM. Renovation of onsite domestic wastewater in a poorly drained soil. In: On-site wastewater treatment. Proceedings of the Eight National Symposium on Individual and Small Community Sewage Systems. March 8-10, 1998; Orlando, Florida. American Society of Agricultural Engineers; 1998.		Calloway silt loam (fine-silty, mixed, thermic Glossaquic Fragiudalf)	Alfisol	silt loam	ND	ND	ND		no	no	no	no	no		septic tank followed by absorption trenches	ND	-		yes	18	l/m2/day		no	no	1	single family household		None, but correction possible	Dissolved PO4-P STE and after soil	Observational	-
Zanini 1998	Zanini 1998 (1)	Zanini L, Robertson WD, Ptacek CJ, Schiff SL, Mayer T. Phosphorus characterization in sediments impacted by septic effluent at four sites in central Canada. J Contam Hydrol. 1998;33(3):405-29.	Cambridge	Relatively homogeneous fine to medium grained sand. Sediment carbonate content ranges from 20 to 37% in the unsaturated zone.	ND	sand	ND	ND	ND		yes	no	no	no	no		infiltration bed	22	years		no	ND	-		no	yes	4	persons		None	Dissolved PO4-P STE and after soil	Observational	-	Langton, Muskoka and Harp lake sites not relevant - no comparator

## Sheet: Groundwater
Article ID	Study ID	Full reference	Location	Site/Case	Soil description	Soil order	Soil texture	Sand %	Silt %	Clay %	Comment	pH of groundwater unaffected by wastewater reported	Oxalate extractable Iron content reported	Dithionite extractable iron content reported	Oxalate extractable aluminum content reported	Dithionite extractable aluminum content reported	Comment	Type of OWS	Duration of wastewater effluent load	Unit	Comment	Wastewater loading rate (volume/area/time) reported or inferrable	Wastewater loading rate (volume/area/time) or wastewater load (volume/time)	Unit	Comment	Number of entities giving rise to P load	Unit	Comment	pH in groundwater affected by wastewater discharge reported	Strategy to correct for dilution and/or background P/leakage from other sources	Method to evaluate P retention/possible impact from OWSs	Experimental or observational	Number of replicates	Comment
Alhajjar 1989		Alhajjar BJ, Harkin JM, Chesters G. Detergent Formula Effect on Transport of Nutrients to Ground Water from Septic Systems. Ground Water. 1989;27(2):209-19.	South central Wisconsin	1	Udiaqualf; soil parent material was sandy outwash of glacial lake deposits underlying loess	Alfisol	ND	ND	ND	ND		no	no	no	no	no		mound system	ND	-		no	ND	-		1	household		no	Cl tracer, background sample	concentration of P before and after infiltration and upgradient	observational	-	receiving wastes from households using P04-built laundry detergent
			South central Wisconsin	2	A Typic Udipsamment is an excessively drained, rapidly permeable soil that is formed in the sandy outwash of glacial lake deposits. An Aquic Udipsamrnent consists of deep, somewhat poorly drained, rapidly permeable soil that is developed in sandy outwash of glacial lake deposits.	Entisol	ND	ND	ND	ND		no	no	no	no	no		mound system	ND	-		no	ND	-		1	household		no	Cl tracer, background sample	concentration of P before and after infiltration and upgradient	observational	-	receiving wastes from households using P04-built laundry detergent
			South central Wisconsin	3	Hapludalf; soil parent material was loess overlying calcareous drift	Alfisol	ND	ND	ND	ND		no	no	no	no	no		pressurized dosing system	ND	-		no	ND	-		1	household		no	Cl tracer, background sample	concentration of P before and after infiltration and upgradient	observational	-	receiving wastes from households using P04-built laundry detergent
			South central Wisconsin	4	A Typic Udipsamment is an excessively drained, rapidly permeable soil that is formed in the sandy outwash of glacial lake deposits. An Aquic Udipsamment consists of deep, sornewhat poorly drained, rapidly permeable soil that is developed in sandy outwash of glacial lake deposits.	Entisol	ND	ND	ND	ND		no	no	no	no	no		conventional septic system	ND	-		no	ND	-		1	household		no	Cl tracer, background sample	concentration of P before and after infiltration and upgradient	observational	-	receiving wastes from households using P04-built laundry detergent
			South central Wisconsin	5	Hapludalf; soil parent material was glaciofluvial sand overlying calcareous drift	Alfisol	ND	ND	ND	ND		no	no	no	no	no		conventional septic system	ND	-		no	ND	-		1	household		no	Cl tracer, background sample	concentration of P before and after infiltration and upgradient	observational	-	receiving wastes from households using P04-built laundry detergent
			South central Wisconsin	6	A Typic Udipsamment is an excessively drained, rapidly permeable soil that is formed in the sandy outwash of glacial lake deposits. An Aquic Udipsamment consists of deep, somewhat poorly drained, rapidly permeable soil that is developed in sandy outwash of glacial lake deposits.	Entisol	ND	ND	ND	ND		no	no	no	no	no		conventional septic system	ND	-		no	ND	-		1	household		no	Cl tracer, background sample	concentration of P before and after infiltration and upgradient	observational	-	receiving wastes from households using P04-built laundry detergent
			South central Wisconsin	7	Hapludalf; soil parent material was glaciofluvial sand	Alfisol	ND	ND	ND	ND		no	no	no	no	no		conventional septic system	ND	-		no	ND	-		1	household		no	Cl tracer, background sample	concentration of P before and after infiltration and upgradient	observational	-	receiving wastes from households using P04-built laundry detergent
			South central Wisconsin	8	Hapludalf; soil parent material was loess overlying calcareous drift	Alfisol	ND	ND	ND	ND		no	no	no	no	no		conventional septic system	ND	-		no	ND	-		1	household		no	Cl tracer, background sample	concentration of P before and after infiltration and upgradient	observational	-	receiving wastes from households using P04-built laundry detergent
			South central Wisconsin	9	A Typic Udipsamment is an excessively drained, rapidly permeable soil that is formed in the sandy outwash of glacial lake deposits. An Aquic Udipsamment consists of deep, somewhat poorly drained, rapidly permeable soil that is developed in sandy outwash of glacial lake deposits.	Entisol	ND	ND	ND	ND		no	no	no	no	no		pressurized dosing system	ND	-		no	ND	-		1	household		no	Cl tracer, background sample	concentration of P before and after infiltration and upgradient	observational	-	receiving wastes from house-holds using C03-built detergent
			South central Wisconsin	10	A Typic Udipsamment is an excessively drained, rapidly permeable soil that is formed in the sandy outwash of glacial lake deposits. An Aquic Udipsamment consists of deep, somewhat poorly drained, rapidly permeable soil that is developed in sandy outwash of glacial lake deposits.	Entisol	ND	ND	ND	ND		no	no	no	no	no		mound system	ND	-		no	ND	-		1	household		no	Cl tracer, background sample	concentration of P before and after infiltration and upgradient	observational	-	receiving wastes from house-holds using C03-built detergent
			South central Wisconsin	11	Eutrochrept; soil parent materialwas loess	Inceptisol	ND	ND	ND	ND		no	no	no	no	no		pressurized dosing system	ND	-		no	ND	-		1	household		no	Cl tracer, background sample	concentration of P before and after infiltration and upgradient	observational	-	receiving wastes from house-holds using C03-built detergent
			South central Wisconsin	12	A Typic Udipsamment is an excessively drained, rapidly permeable soil that is formed in the sandy outwash of glacial lake deposits. An Aquic Udipsamment consists of deep, somewhat poorly drained, rapidly permeable soil that is developed in sandy outwash of glacial lake deposits.	Entisol	ND	ND	ND	ND		no	no	no	no	no		pressurized dosing system	ND	-		no	ND	-		1	household		no	Cl tracer, background sample	concentration of P before and after infiltration and upgradient	observational	-	receiving wastes from house-holds using C03-built detergent
			South central Wisconsin	13	A Typic Udipsamment is an excessively drained, rapidly permeable soil that is formed in the sandy outwash of glacial lake deposits. An Aquic Udipsamment consists of deep, somewhat poorly drained, rapidly permeable soil that is developed in sandy outwash of glacial lake deposits.	Entisol	ND	ND	ND	ND		no	no	no	no	no		conventional septic system	ND	-		no	ND	-		1	household		no	Cl tracer, background sample	concentration of P before and after infiltration and upgradient	observational	-	receiving wastes from house-holds using C03-built detergent
			South central Wisconsin	14	A Typic Udipsamment is an excessively drained, rapidly permeable soil that is formed in the sandy outwash of glacial lake deposits. An Aquic Udipsamment consists of deep, somewhat poorly drained, rapidly permeable soil that is developed in sandy outwash of glacial lake deposits.	Entisol	ND	ND	ND	ND		no	no	no	no	no		mound system	ND	-		no	ND	-		1	household		no	Cl tracer, background sample	concentration of P before and after infiltration and upgradient	observational	-	receiving wastes from house-holds using C03-built detergent
			South central Wisconsin	15	Haplaquoll; soil parent material was loess	Mollisol	ND	ND	ND	ND		no	no	no	no	no		mound system	ND	-		no	ND	-		1	household		no	Cl tracer, background sample	concentration of P before and after infiltration and upgradient	observational	-	receiving wastes from house-holds using C03-built detergent
			South central Wisconsin	16	A Typic Udipsamment is an excessively drained, rapidly permeable soil that is formed in the sandy outwash of glacial lake deposits. An Aquic Udipsamment consists of deep, somewhat poorly drained, rapidly permeable soil that is developed in sandy outwash of glacial lake deposits.	Entisol	ND	ND	ND	ND		no	no	no	no	no		conventional septic system	ND	-		no	ND	-		1	household		no	Cl tracer, background sample	concentration of P before and after infiltration and upgradient	observational	-	receiving wastes from house-holds using C03-built detergent
			South central Wisconsin	17	A Typic Udipsamment is an excessively drained, rapidly permeable soil that is formed in the sandy outwash of glacial lake deposits. An Aquic Udipsamment consists of deep, somewhat poorly drained, rapidly permeable soil that is developed in sandy outwash of glacial lake deposits.	Entisol	ND	ND	ND	ND		no	no	no	no	no		conventional septic system	ND	-		no	ND	-		1	household		no	Cl tracer, background sample	concentration of P before and after infiltration and upgradient	observational	-	receiving wastes from house-holds using C03-built detergent
Arnade 1999		Arnade LJ. Seasonal correlation of well contamination and septic tank distance. Ground Water. 1999;37(6):920-3.	Palm Bay		Myakka, Eau Gallie and Oldsmare sands - highly porous sands	Spodosol	ND	ND	ND	ND		no	no	no	no	no		septic tanks	ND	-	area with several septic systems studied	no	ND	-	area with several septic systems studied	ND	-	area with several septic systems studied	no	ND	concentration of P in groundwater during high load (wet season) and low load (dry season) and at different distances from septic tank	observational	-
Baer 2019		Baer S, Robertson W, Spoelstra J, Schiff S. Phosphorus and nitrogen loading to Lake Huron from septic systems at Grand Bend, ON. Journal of Great Lakes Research. 2019;45(3):642-50.	Grand Bend	Beach	Medium sand, grading to coarser sand and gravel at depth, was present through-out the area and was underlain by impermeable clay till at 5–12 m depth.	ND	ND	ND	ND	ND		no	no	no	no	no		septic tanks and drain-fields	many >20	years	area with several septic systems studied	no	ND	-		ND	-	area with several septic systems studied	yes	concentrations of acesulfame (ACE) and sucralose measured, used as tracers of wastewater impact, background sample	estimation of groundwater P loading to surface water	observational	-
			Grand Bend	BD site	Medium sand, grading to coarser sand and gravel at depth, was present through-out the area and was underlain by impermeable clay till at 5–12 m depth.	ND	ND	ND	ND	ND		no	no	no	no	no		septic tank and drain-field with infiltration pipes	30	years		no	ND	-		2	persons		yes	Cl tracer, background sample	concentration of P in the soil below the tile lines compared to background site	observational	-
			Grand Bend	RD site	Medium sand, grading to coarser sand and gravel at depth, was present through-out the area and was underlain by impermeable clay till at 5–12 m depth.	ND	ND	ND	ND	ND		no	no	no	no	no		septic tank and drain-field with infiltration pipes	13	years		no	ND	-		2	persons		yes	Cl tracer, background sample	concentration of P in the soil below the tile lines compared to background site	observational	-
Barringer 2006		Barringer JL, Szabo Z, Schneider D, Atkinson WD, Gallagher RA. Mercury in ground water, septage, leach-field effluent, and soils in residential areas, New Jersey coastal plain. Science of the Total Environment. 2006;361(1-3):144-62.	Gloucester County		Quartz sands and gravels with silt and clay lensescompose the study area’s aquifer; the over-lying soils are sandy and naturally acidic, with little organic matter (OM).	ND	sand	ND	ND	ND		yes	no	no	no	no		leach field	ND	-	area with several septic systems studied	no	ND	-	area with several septic systems studied	ND	-	area with several septic systems studied	yes	sampling of groundwater both up-stream and down-stream of septic leachfield	concentration of P in groundwater upstream (upgradient) and downstream (downgradient) of septage infiltration	observational	-
Chen 1988		Chen M. Pollution of ground water by nutrients and fecal coliforms from lakeshore septic tank systems. Water Air and Soil Pollution. 1988;37(3-4):407-17.	South east side of Queechy lake; Columbia County	A	Grass, gravelly silt loam stratified with sand and loamy sand, moderate drainage	ND	silt loam	ND	ND	ND		no	no	no	no	no		septic tank and leach pit	ND	-		no	760	l/day		ND	-		no	control water samples	P concentration relative to control; concentration of P in groundwater at different depths and at different distances from the discharge point	observational	-
			South east side of Queechy lake, Canaan, Columbia County	B	Sand beach, grass, silt loam, stratified with sand and loamy fine sand, moderate drainage	ND	silt loam	ND	ND	ND		no	no	no	no	no		septic tank and tile field	ND	-		no	760	l/day		ND	-		no	control water samples	P concentration relative to control; concentration of P in groundwater at different depths and at different distances from the discharge point	observational	-
			South east side of Queechy lake, Canaan, Columbia County	C	Grass and pine trees, gravelly silt loam stratified with loamy field sand, moderate drainage	ND	silt loam to loamy sand	ND	ND	ND		no	no	no	no	no		septic tank and tile field	ND	-		no	760	l/day		ND	-		no	control water samples	P concentration relative to control; concentration of P in groundwater at different depths and at different distances from the discharge point	observational	-
			South west side of Upper Saranac Lake, Santa Clara, Franklin County	D	Mainly trees, silt loam with loamy sand and sand in the bottom, moderate drainage	ND	silt loam to loamy sand	ND	ND	ND		no	no	no	no	no		septic tank and seepage pit	ND	-		no	380	l/day		ND	-		no	control water samples	P concentration relative to control; concentration of P in groundwater at different depths and at different distances from the discharge point	observational	-
			North west side of Upper Saranac Lake, Santa Clara, Franklin County	E	Pine trees, sand, good drainage	ND	sand	ND	ND	ND		no	no	no	no	no		septic tank and cesspool	ND	-		no	570	l/day		ND	-		no	control water samples	P concentration relative to control; concentration of P in groundwater at different depths and at different distances from the discharge point	observational	-
			West side of Lake George, Warren County	F	Sand beach, good drainage	ND	sand	ND	ND	ND		no	no	no	no	no		septic tank and leach pit	ND	-		no	9500	l/day		ND	-		no	control water samples	P concentration relative to control; concentration of P in groundwater at different depths and at different distances from the discharge point	observational	-
			West side of Lake George, Warren County	G	Grass, sandy loam with loamy sand and sand in the bottom, moderate to good drainage	ND	sandy loam	ND	ND	ND		no	no	no	no	no		septic tank and cesspool	ND	-		no	760	l/day		ND	-		no	control water samples	P concentration relative to control; concentration of P in groundwater at different depths and at different distances from the discharge point	observational	-
			West side of Lake George, Warren County	H	Grass, silt loam with loamy sand and sand in the bottom, moderate drainage	ND	silt loam to loamy sand	ND	ND	ND		no	no	no	no	no		septic tank and tile field	ND	-		no	3420	l/day		ND	-		no	control water samples	P concentration relative to control; concentration of P in groundwater at different depths and at different distances from the discharge point	observational	-
			Wiltwood lake, Greenville, Greene County	I	Grass, gravelly silt loam, moderate drainage	ND	gravelly silt loam	ND	ND	ND		no	no	no	no	no		septic tank and tile field	ND	-		no	1140	l/day		ND	-		no	control water samples	P concentration relative to control; concentration of P in groundwater at different depths and at different distances from the discharge point	observational	-
			West side of Canadarago Lake, Richfield Springs, Otsego County	J	Grass, silt loam, poor drainage	ND	silt loam	ND	ND	ND		no	no	no	no	no		septic tank and tile field	ND	-		no	15960	l/day		ND	-		no	control water samples	P concentration relative to control; concentration of P in groundwater at different depths and at different distances from the discharge point	observational	-
			Goodyear Lake, Milford, Otsego County	K	Very gravelly silt loam, good drainage	ND	gravelly silt loam	ND	ND	ND		no	no	no	no	no		septic tank and cesspool	ND	-		no	3420	l/day		ND	-		no	control water samples	P concentration relative to control; concentration of P in groundwater at different depths and at different distances from the discharge point	observational	-
			East side of Canadarago Lake, Richfield Springs, Otsego County	L	Sand beach, grass, silt loam, moderate drainage	ND	silt loam	ND	ND	ND		no	no	no	no	no		septic tank and tile field	ND	-		no	5700	l/day		ND	-		no	control water samples	P concentration relative to control; concentration of P in groundwater at different depths and at different distances from the discharge point	observational	-
			West side of Sacandaga Reservoir, Mayfield, Fulton County	M	Grass, silt loam with loamy sand and sandy loam in the bottom, moderate drainage	ND	loamy sand	ND	ND	ND		no	no	no	no	no		septic tank and tile field	ND	-		no	6080	l/day		ND	-		no	control water samples	P concentration relative to control; concentration of P in groundwater at different depths and at different distances from the discharge point	observational	-
			South west side of Sacandaga Reservoir, Mayfield, Fulton County	N	Grass and sand beach, silt loam with fine sandy loam in the bottom, moderate drainage	ND	silt loam	ND	ND	ND		no	no	no	no	no		septic tank and tile field	ND	-		no	4560	l/day		ND	-		no	control water samples	P concentration relative to control; concentration of P in groundwater at different depths and at different distances from the discharge point	observational	-
			North side of Sacandaga Reservoir, Mayfield, Fulton County	O	Weeds, shrub and sand beach, loamy sand and sand, moderate-good drainage	ND	loamy sand to sand	ND	ND	ND		no	no	no	no	no		septic tank and tile field	ND	-		no	95000	l/day		ND	-		no	control water samples	P concentration relative to control; concentration of P in groundwater at different depths and at different distances from the discharge point	observational	-
			East side of West Caroga Lake, Caroga, Fulton County	P	Grass, loamy sand, sand, good drainage	ND	loamy sand to sand	ND	ND	ND		no	no	no	no	no		septic tank and seepage pit	ND	-		no	2280	l/day		ND	-		no	control water samples	P concentration relative to control; concentration of P in groundwater at different depths and at different distances from the discharge point	observational	-
			South side of West Caroga Lake, Caroga, Fulton County	Q	Grass, silt loam with mucky loamy sand in the bottom, moderate to poor drainage	ND	silt loam	ND	ND	ND		no	no	no	no	no		septic tank and tile field	ND	-		no	2280	l/day		ND	-		no	control water samples	P concentration relative to control; concentration of P in groundwater at different depths and at different distances from the discharge point	observational	-
Close 1989		Close ME. Effects of septic tank effluent on chemical quality of alluvial gravel aquifers. New Zealand Journal of Marine and Freshwater Research. 1989;23(2):275-86.	Burnham	1	The site is located on a geological formation of well sorted, little weathered, glacial outwash gravels derived from greywacke, overlain by a very stony silt loam soil, about 50 cm deep. Borelogs indicated an unsaturated subsoil profile of clays, gravels, and sands to a depth of 9.0 m.	ND	stony silt loam	ND	ND	ND		yes	no	no	no	no		septic tank and a 5.5m deep boulder pit	7	months		no	1000	l/day		5	persons	simulated; experimental	yes	Cl tracer	concentration ratios (Cgw/Ceff) of P at different distances from boulder pit	experimental	1
			Burnham	2	The site is located on a geological formation of well sorted, little weathered, glacial outwash gravels derived from greywacke, overlain by a very stony silt loam soil, about 50 cm deep. Borelogs indicated an unsaturated subsoil profile of clays, gravels, and sands to a depth of 9.0 m.	ND	stony silt loam	ND	ND	ND		yes	no	no	no	no		septic tank and a 18 m deep injection well	7	months		no	1000	l/day		5	persons	simulated; experimental	yes	Cl tracer	concentration ratios (Cgw/Ceff) of P at different distances from boulder pit	experimental	1
Coble 1981		Coble LW. Influence on Groundwater from the Bermed Infiltration Pond. Journal of Environmental Health. 1981;44(1):27-31.	Dorchester County		Tidal marsh and the Elkton and Othello series soils comprise 54% of the total area of the county, Elkton and Othello soils are poorly drained, having developed from silty and clayey deposits. These heavy soils are usually underlain at depths generally greater than five feet by permeable sandy substrata.	variable	"sandy"	ND	ND	ND		yes	no	no	no	no		septic tank and infiltration pond	ND	­		no	ND	-		2	households	6 persons	yes	control samples taken immediately after pond construction	concentration of P in groundwater at different distances from wastewater discharge	observational	-
[truncated: 172 more rows]

## Sheet: Surface water
Article ID	Study ID	Full reference	Location	Site	Soil description	Soil order	Soil texture	Sand %	Silt %	Clay %	Oxalate extractable iron content reported	Dithionite extractable iron content reported	Oxalate extractable aluminum content reported	Dithionite extractable aluminum content reported	Duration of wastewater effluent load	Unit	Comment	Method to infer possible impact from OWSs	Possible to isolate the effect of OWSs	Comparison with control without OWSs	Contribution of poor systems (i.e. without soil) to effect?
[truncated: 35 more rows]
