# Supplementary material for: Existing evidence related to soil retention of phosphorus from on-site wastewater treatment systems in boreal and temperate climate zones: a systematic map
Source: Environ Evid. 2023 Apr 3;12:6. doi: 10.1186/s13750-023-00300-7 (PMC11378865; doi:10.1186/s13750-023-00300-7)
Supplement: Supplementary file 6 — Additional file 6. Unobtainable articles. [file 13750_2023_300_MOESM6_ESM.xlsx]

## Sheet: Blad1
Author	Year	Title	Source
Abernathy, A. R.	1983	Wastewater treatment by overland flow	Proceedings 38th Industrial Waste Conference. Purdue University.
Adeyemi, S. O.	1976	Engineering, Sanitary and Municipal Modeling, Identification and Control of a Dynamic and Stochastic Chemical Biological Process	Available from University Microfilms, Inc., Ann Arbor, Michigan. Order No. 76-15, 979. PhD Thesis.
Akratos, C. S., Tsihrintzis, V. A., Papaspyros, J. N. E. and Lekkas, T. D.	2005	Performance of pilot-scale horizontal subsurface flow constructed wetlands in wastewater treatment	Proceedings of the 9th International Conference on Environmental Science and Technology, Vol a
Alhajjar, B. J.	1985	Groundwater Contamination From Septic Systems Receiving Detergents of Two Types of Formulation	Available from University Microfilms International 300 N. Zeeb Road, Ann Arbor, MI 48106, Order No. 8601085. PhD Dissertation.
Antoniu, R., Popa, M., Wisner, M., Simota, H., Ghederim, V. and Marculescu, I.	1964	Investigations carried out in 1962 at the experimental plots of Tuzla, Constanta, on the conditions for using sewage for irrigation	Stud. Prot. Epur. Apel. Bucharest
Aulenbach, D. B. and Clesceri, N. L.	1980	Land Application of Secondary Effluent at Lake George, NY	Clearwaters Vol 10, No 2, p 16-21, June, 1980.
Bain, R. C.	1987	Moses Lake Clean Lake Project. Final stage 3 report
Bennett, E. R. and Leach, L. E.	1985	Rapid infiltration wastewater treatment for small communities
Berry, J. M., Spiese, C. E. and Streacker, L. M.	2014	Nutrient inputs from rural septic systems to a eutrophic watershed	Abstracts of Papers of the American Chemical Society
Black, E. D.	1983	Phosphate sorption from municipal wastewater by calcareous overland flow systems
Black, R. W. and Struchtemeyer, R. A.	1982	Effectiveness of Septic Systems in Safeguarding the Groundwater in Maine	Available from the National Technical Information Service, Springfield VA 22161 as PB83-140004, Price codes: A04 in paper copy, A01 in microfiche. Completion Report, Maine Land and Water Research Center, Orono, Aug 1982. OWRT A-052-ME.
Boehm, A. B., De Sieyes, N. R., Yamahara, K. M., Layton, B. A. and Joyce, E. H.	2008	NUTRIENT-RICH, FRESH SUBMARINE GROUNDWATER DISCHARGE IS ENHANCED DURING NEAP TIDES AT AN OPEN OCEAN BEACH
Bond, M. T.	1977	Dual Media Filtration of Waste Stabilization Pond Effluent	Available from the National Technical Information Service, Springfield VA 22161 as PB-273 769. Mississippi State University, Water Resources Research Institute, Completion Report, September 1977. OWRT A-107-MISS(1), 14-34-0001-7052.
Bortleson, G. C. and Foxworthy, B. L.	1973	RELATIVE SUSCEPTIBILITY OF LAKES TO WATER-QUALITY DEGRADATION IN THE SOUTHERN HOOD CANAL AREA, WASHINGTON	OPEN-FILE REPORT.
Bouhoum, K., Ouazzani, N., Mandi, L., Aboufirassi, M., Bouarab, L., Bontoux, J., and Schwartzbrod, J.		Purification abilities of four extensive wastewater treatment plants under arid climate of Marrakech	2nd International Symposium on Wastewater Reclamation and Reuse
Bouwer, H.	1974	INFILTRATION-PERCOLATION SYSTEMS	IN: LAND APPLICATION OF WASTEWATER, NOVEMBER 20-21, 1974, NEWARK, DELAWARE, P 85-92.
Bouwer, H.	1991	Answers lie in the soil	Water Quality International
Brandes, M.	1974	Studies on sub-surface movement of effluent from private sewage-disposal systems using radioactive and dye tracers. Interim Report Part 1, 1972
Brandes, M.	1975	Studies on sub-surface movement of effluent from private sewage-disposal systems using radioactive and dye tracers. Part 2, 1973-74
Bromssen, U.	1984	Short Term and Long Term Effects on Groundwater by Wastewater Infiltration in Subsoil System	Proceedings of the International Conference on New Technology for Wastewater Treatment and Sewerage in Rural and Suburb Areas, Hanasaari, Finland October 3-6, 1983. Tampere Univ. of Technology, Finland. 1984. p 345-352.
Brouwer, J., Willatt, S. T. and Van, D. G. R. H. M.	1979	The Hydrology of on-Site Septic Tank Effluent Disposal on a Yellow Duplex Soil	Aust Inst of Eng Hydrol and Water Resour Symp, Perth
Brutsaert, W. F., Hedstrom, W. E. and McMillan, J. D.	1983	Improving Design of a Domestic Waste Disposal System Using an Unsaturated Flow Model and Phosphorus Adsorption	Available from the National Technical Information Service, Springfield VA 22161 as PB83-196527. Land and Water Resources Center Completion Report, Univ. of Maine at Orono, February, 1983. OWRT A-50-ME(1), 14-34-0001-9021, -0121, -1121.
Brutsaert, W. F., Hedstrom, W. E. and McNeice, T. G.	1980	Effect of Soil Moisture Content Upon Adsorption and Movement of Phosphorus from Leachates of Domestic Waste Disposal Systems	Available from the National Technical Information Service, Springfield VA 22161 as PB81-209173. Project Completion Report, November, 1980. 52 p, 21 Fig, 3 Tab, 54 Ref. OWRT-A-044-ME(2).
Burke, N.	1986	Program Report for Fiscal Year 1985 (Connecticut Institute of Water Resources)	Available from the National Technical Information Service, Springfield VA 22161, as PB87-187845/AS. Program Report G-1007-01. October 1986. Contract No. 14-08-0001-G-1007. Project No. USGS G1007-01.
Burton, T. M.	1978	A Mass Balance Study of Recycling Secondary Municipal Wastewater on Abandoned Field Ecosystems	Available from the National Technical Information Service, Springfield VA 22161 as PB-286 275. Institute of Water Research, Michigan State University, East Lansing. Completion Report. July, 1978. OWRT A-091-MICH(1), 14-31-0001-6023.
Canter, L. W. and Knox, R. C.	1985	Septic Tank System Effects on Ground Water Quality	Lewis Publishers, Inc., Chelsea MI. 1985. 336 p.
Carl Brunner, A.	1970	PHOSPHORUS REMOVAL BY SINGLE-STAGE LIME TREATMENT OF SECONDARY EFFLUENT	PROCEEDINGS, PITTSBURG SANITARY ENGINEERING CONFERENCE, 8TH, PITTSBURG, PENNSYLVANIA, FEBRUARY 1970, P 89-98.
Carlson, G.	1977	Translocation and Attenuation of Wastewater Phosphorus in Streams	Available from University Microfilms International, Ann Arbor Michigan 48106; Order No. 77-23,782. PhD Thesis, 1977, 260 p.
Cebedeau	1982	Wastewater treatment for small communities. Proceedings of 35th International Conference, Liege, 24-26 May 1982
Cebula, J. and Kutera, J.	1978	Land Treatment System in Poland	Usace/Et AL Land Treatment of Wastewater Int Symp, Hanover
Chang, N. B., Wanielista, M. P., Makkeasorn, A., Mtec, Royal Irrigation, D., Tistr, Tsinghua University, D. o. H. E. and Itc		Innovative design of low impact development in support of green building initiative	6th International Conference on Environmental Informatics, ISEIS 2007
Chen, Y. X., Shang, B., Dong, H. M., Tao, X. P. and Huang, H. K.	2011	Experimental Study on Artificial Fast Infiltration Processing Sewage Water from Small Towns in Arid Area	Journal of Agro-Environment Science
Cherry, R. N., Brown, D. P., Stamer, J. K. and Goetz, C. Z.	1973	HYDROBIOCHEMICAL EFFECTS OF SPRAYING WASTE-TREATMENT EFFLUENT IN ST. PETERSBURG, FLORIDA	OPEN-FILE REPORT, 1973.
Chowdhry, N. A.	1975	Sand and red mud filters: an alternative media for household effluents	Wat. & Pollut. Control
Chowdrhy, N. A.	1977	Septic tank/sand filter system for treatment of domestic sewage
Couture, S. D.	1978	A field study of treatment vs. depth of sand fill in a mound system
Cowan, P. A. and Clayshulte, R. N.	1980	Laboratory Application of Secondary Sewage Effluent to Argillaceous Limestone
Cox, D. C., Fan, P. R., Chave, K. and I, R.	1973	ESTUARINE POLLUTION IN THE STATE OF HAWAII, VOLUME 2: KANEOHE BAY STUDY	TECHNICAL REPORT NO 31, NOVEMBER 1973.
Crites, R. W., Middlebrooks, E. J. and Reed, S. C.	2006	Natural wastewater treatment systems	Natural wastewater treatment systems
Crites, R. W., Reed, S. C. and Bastian, R.	2000	Land treatment systems for municipal and industrial wastes
Cui, L., Luo, S. M., Zhu, X. Z., Liu, Y. H., Nehring, K. W. and Brauning, S. E.	2002	Treatment of septic tank effluent using vertical-flow constructed wetlands	Wetlands and Remediation Ii
David, M. B. and Struchtemeyer, R. A.	1980	The effects of spraying sewage effluent on forested land at Sugarloaf Mountain, Maine
Dempsey, S.	2003	Ireland's progress on the EU Framework Directive	Water21
DeWalle, F. B. and Schaff, R. M.	2011	Ground-Water Pollution by Septic Tank Drainfields	Journal of the Environmental Engineering Division, American Society of Civil Engineers Vol 106, No EE3, Proceedings Paper 15496, p 631-646l, June 1l980.
Dierberg, F. E., Brezonik, P. L., Ewel, K. C. and Odum, H. T.	1984	The effect of wastewater on the surface water and groundwater quality of cypress domes
D'Itri, F. M.	1982	A Cooperative Water Resource Technology Transfer Program	Available from the National Technical Information Service, Springfield VA 22161 as PB83-108266. Completion Report, June, 1982. 49 p, 12 Append. OWRT A-104-MICH(1), 14-34-0001-8024.
D'Itri, F. M., Bouwer, H., Demirjian, Y. A., Smith, T. P. and Leseman, W. G.	1982	Land Treatment of Municipal Wastewater: Selected Examples in the United States	Symposium on the Treatment and Reuse of Industrial and Municipal Wastewater March 24, 1982, Mexico City (Mexico).
Dornbush, J. N.	1981	Infiltration Land Treatment of Stabilization Pond Effluent	Available from the National Technical Information Service, Springfield VA 22161 as PB82-109919. Environmental Protection Agency, Project Summary EPA-600/S2-81-226, December 1981. Robert S. Kerr Environmental Research Laboratory, Ada, Oklahoma.
Dornbush, J. N.	1976	Infiltration Lagoons for Tertiary Treatment of Stabilization Pond Effluent	Available from the National Technical Information Service, Springfield VA 22161, as PB-259 473. South Dakota Water Resources Research Institute, Termination Report, March 1976. 38 p, 3 fig, 4 tab, 6 ref, 3 append. OWRT A-044-SDAK(1). 14-31-0001-5042
Ebeling, J., Tsukuda, S., Hankins, J. and Solomon, C.	2003	Performance Evaluation of a Recirculating Sand Filter and Peat Filter in West Virginia	Small Flows Quarterly
Ehlert, N.	1975	SPRAY RUNOFF DISPOSAL OF WASTE STABILIZATION POND EFFLUENT	TRAINING AND TECHNOLOGY TRANSFER DIVISION (WATER), RESEARCH REPORT NO 22, JULY, 1975. 24 P, 3 FIG, 6 TAB, 5 REF.
Fitzgerald, C. J.	1979	Evaluation of Mound Systems for Purification of Septic Tank Effluent	Available from the National Technical Information Service, Springfield VA 22161 as PB80-158132. M.S. Thesis, 1979. 310 p, 26 Fig, 18 Tab, 112 Ref. OWRT B-099-WIS(2), 14-34-0001-7200.
Floegl, H. and Floegl, W.	1980	O-ring collectors
Forsell, B.	1991	Removal of phosphorous and nitrogen by DYNASAND continuous sand filter experience and current developments
Frank, W. H.	2011	FUNDAMENTAL VARIATIONS IN THE WATER QUALITY WITH PERCOLATION IN INFILTRATION BASINS	PAPER NO 7 OF ARTIFICIAL GROUNDWATER RECHARGES CONFERENCE, UNIVERSITY OF READING, ENGLAND, SEPTEMBER 21-24, 1970: THE WATER RESEARCH ASSOCIATION, MARLOW, ENGLAND. 22 P, 25 FIG.
Frederick, D. J., Rubin, A. R., Frederick, S. J. and Woody, T. W.	1998	Renovation of municipal wastewater and biomass production in hardwood tree plantations	ASAE Annual International Meeting, Orlando, Florida, USA, 12-16 July, 1998.
Fredriksson, F.		Närsaltreduktion i infiltrationsanläggningar för avloppsvatten från enskilda fastigheter	vaxteko.nu
Gallagher, M. N. and Adams, J. K.	1985	Effects of Suburban Development on the Groundwater of the Stockton Formation Buckingham Township, Bucks County, Pennsylvania	The Second Annual Eastern Regional Ground Water Conference July 16-18, 1985, Portland, Maine. 1985. p 102-122.
Geiger, W. F., Chalmers Univ of Technology, D. o. H. G. S., Int Assoc for Hydraulics Research, D. N., Int Assoc on Water Pollution, R., Control, L. E., Swedish Council for Building Research, S. S., et al. and Chalmers Univ of Technology, D. o. S. E. G.		CHARACTERISTICS OF COMBINED SEWER RUNOFF	Proceedings of the Third International Conference on Urban Storm Drainage. Volume 4: Supplements
Gerritse, R. G., Adeney, J. A. and Bates, L. E.	1992	Nutrient inputs from various land uses on the Darling Plateau in Western Australia-results of a survey	Divisional Report - Division of Water Resources, CSIRO
Goodrich, P.	1970	MOVEMENT OF POLLUTANT PHOSPHORUS IN SATURATED SOILS	PH D THESIS, 1970. 135 P, 57 FIG, 3 TAB, 49 REF.
Hamisi, R., Renman, G., Renman, A. and Wörman, A.	2019	Phosphorus sorption and leaching in sand filters used for onsite wastewater treatment - a column experiment
Hanson, L. D. and Fenster, W. E.	1969	WHAT'S KILLING OUR LAKES	CROPS AND SOILS, VOL 22, P 13-15, 1969.
Hart, W. C. and Waller, D. H.		APPLICATION OF A PHOSPHORUS LOADING MODEL TO WATER QUALITY MANAGEMENT IN THE SHUBENACADIE RIVER BASIN	Proceedings, 1984 Annual Conference - Canadian Society for Civil Engineering.
Hetling, L. J.	1974	OBSERVATION ON THE RATE OF PHOSPHORUS INPUT INTO LAKE GEORGE AND IT'S RELATIONSHIP TO THE LAKE'S TROPHIC STATE	TECHNICAL PAPER NO 36, AUGUST 1974. 20 P, 1 FIG, 7 TAB, 21 REF.
Hinesly, T. D.	1974	The land treatment process for wastewater renovation	Public Works
Ho, K. M., Greenfield, P. F., Blackall, L., Krol, A. and Bell, P. R. F.	1990	Phosphorus removal in small scale sewage treatment plants	First Australian Conference on Biological Nutrient Removal from Sewage. Proceedings of IAWPRC, AWWA and AWRC Conference, Bendigo, Vic.
Hollenstein, G. H.	1969	NUTRIENTS AND OTHER FORMS OF POLLUTION	WATER POLLUTION BY NUTRIENTS--SOURCES, EFFECTS AND CONTROL, WATER RESOURCES RESEARCH CENTER, UNIVERSITY OF MINNESOTA, MINNEAPOLIS, WRRC BULLETIN 13, P 4-8, JUNE 1969.
Hortenstine, C.	1971	PLANTS AND WASTEWATER RENOVATION	IN: PROCEEDINGS OF THE LAND SPREADING CONFERENCE, ORLANDO, FLORIDA, JULY 15, 1971. P 5/1-5/6.
Hortenstine, C. C.	1978	Removal of phosphorous from sewage effluent by a typic quartzipsamment soil	SOIL CROP SCI. SOC. FLA PROC.
Hu, Z. B., Itayama, T., Tanaka, N., Wu, D. Y., Yan, L., Kong, H. N., Inamori, Y., Wang, X. C. and Chen, R.	2005	Advanced treatment of decentralized sewage of new city development zones by two-stage anaerobic biofilter soil trench system	Future of Urban Wastewater Systems - Decentralisation and Reuse
Huang, J. C., Sun, Y. A. and Liu, C. S.	1980	Use of Calcium Stripping Column to Achieve Energy Conservation and Residue Reuse in Phosphate Precipitation by Lime	Available from the National Technical Information Service, Springfield VA 22161 as PB81-197634. Missouri Water Resources Research Center, University of Missouri, Completion Report, November, 1980. 47 p, 12 Fig, 11 Tab, 6 Ref. OWRT-A-109-MO(1), 14-34-0001-9027 & 0127.
Humenik, F. J.	1975	LAND DISPOSAL OF WASTEWATER	IN: PROCEEDINGS OF THE SOUTHEASTERN CONFERENCE ON WATER SUPPLY AND WASTEWATER IN COASTAL AREAS, APRIL 2-4, 1975, WILMINGTON, NORTH CAROLINA, UNIVERSITY OF NORTH CAROLINA, P 48-59.
Hylander, L. D., Hansson, K. and Rubaek, G. H.	2008	Phosphorus recycling at a household-size wastewater facility at Norrbäck farm	NJF seminar, 22-23 September 2008, Uppsala, Sweden
Iskandar, I. K.	1981	Modelling wastewater renovation. Land treatment
Iskandar, I. K. and Leggett, D. C.	1976	Reclamation of Wastewater by Application on Land	Available from the National Technical Information Service, Springfield VA 22161 as AD-A026 050. 1976. 15 p, 5 fig, 2 tab, 23 ref.
Janerus, I. V.	1982	Operating experiences with a continuous sand filter	Fifth Symposium on Waste Water Treatment. November, Cat. No. EN 44-14 /1982, 123-142. (07A QUE)
Jeffus, H. M.	1985	Groundwater Pollution in Northwest Arkansas	Second International Conference on Groundwater Quality Research: Proceedings, National Center for Ground Water Research, Houston TX. (1985). p 125-126.
Jenkins, S. H.		Developments in land methods of wastewater treatment and utilisation	Progress in Water Technology
Jenssen, P. D.	1991	Decentralized technologies - the future solution to high nutrient removal and recycling
Jing, H., Hua, L., Sun, C. and Guo, J.	2008	Analysis on urban lakes' eutrophication status in Beijing	Journal of lake sciences
Johannessen, E.	2012	Optimizing phosphorus removal in on-site wastewater treatment facilities	Philosophiae Doctor (PHD) Sciences
Johnson, R. D., Jones, R. L., Hinesly, T. D. and David, D. J.	1974	Selected Chemical Characteristics of Soils, Forages, and Drainage Water from the Sewage Farm Serving Melbourne, Australia	Available from the National Technical Information Service, Springfield VA 22161 as AD-A019 586. January 1974. 54 p, 1 fig, 11 tab, 31 ref. Bound with EPA-430/9-75-017, May 1975.
Jones, R. A. and Lee, G. F.	1977	Septic tank waste-water disposal systems as phosphorus sources for surface waters
Karlsson, R.	2014	Utredning av fosfortrender i Vegeån-en skattning av fosforläckage till recipient
Kirichenko, A. G. and Drushlyak, O. G.	1988	Removal of petroleum products, SSAS and biogenic pollutants during tertiary treatment of waste water in aerated filters	Soviet Journal of Water Chemistry and Technology
Kocerha, B. A.	1973	LAND APPLICATION OF WASTEWATER AT COLORADO SPRINGS	PAPER PRESENTED AT THE APWA INTERNATIONAL CONGRESS AND EQUIPMENT SHOW, DENVER, COLORADO, SEPTEMBER 1973.
Laak, R.	1975	A COVERED DOMESTIC LAGOON SYSTEM FOR NATURAL GROUND WATER RECHARGE NEAR METROPOLITAN AREAS	AVAILABLE FROM THE NATIONAL TECHNICAL INFORMATION SERVICE, SPRINGFIELD, VA. 22161, AS PB-243 506. COMPLETION REPORT, JUNE 1975. OWRT A-039-CONN(1). 14-31-0001-3807.
Laamyem, A., Ben Abdellah, A., Essadiqi, E., Faqir, M. and Bouya, M.	2014	Filtration and reuse of liquid discharges from washing machines by infiltration percolation through the sand matrix ash	Eau, l'Industrie, les Nuisances
Laamyem, A., Haffad, H. and Najem, M.	2011	Physical and chemical characterization of industrial wastewater after filtration through a soil-sand matrix according to grain size	L'Eau, l'Industrie, les Nuisances
Lance, J. C.	1985	Denitrification During Wastewater Renovation Groundwater Recharge	Second International Conference on Ground Water Quality Research: Proceedings, National Center for Ground Water Research , Houston Texas. (1985). p 22-24, 2 fig, 11 ref.
Landin, M. and Ekstam, B.	2015	Övergödning i Röttleån : Förändringar av näringstillförseln över tiden, relaterad till omgivningen
Lau, L. S.	1975	Water and nutrient recycling from sewage effluent by irrigation: a pilot field study on Oahu	Proceedings: Planning and Organization Meeting, Fertilizer I.N.P.U.T.S. (Increasing Productivity under Tight Supplies) Project.
Lauff, G. H., Moss, B. and Tague, D. F.	1979	Public information and lake eutrophication ( water quality, pollution): a case study of Gull Lake in southwestern Michigan. Completion report, July 1971 - June 1974
Lee, B. H. and Kang, L. S.	1986	A study on land application of wastewater	Bulletin of National Fisheries University of Pusan
Li, G. X., Li, L. F., Tang, G. F.		Sewage treatment by rapid soil infiltration and related effects on grass	International Conference on Water-Saving Agriculture and Sustainable Use of Water and Land Resources
Li, Z., Ma, J. and Jing, L.	2016	Study of the phytoplankton growth limited by n and p in a small domestic sewage-receiving water body	Acta hydrobiologica sinica/Shuisheng Shengwu Xuebao
Liepolt, K.	1957	Pollution of lake Zeller	Wass. u. Abwass.
Lincoln, J.	1971	SORPTION OF SOLUBLE PHOSPHATES BY FRESHWATER SEDIMENTS IN THE HURON RIVER BASIN, MICHIGAN	AVAILABLE FROM THE NATIONAL TECHNICAL INFORMATION SERVICE AS PB-202 582. PROJECT COMPLETION REPORT, FEBRUARY 1971. 29 P, 3 FIG, 5 TAB, 24 REF. OWRR A-045-MICH(1).
Lind, A.	1984	Practical Experiences on Package Treatment Plants	Proceedings of the International Conference on New Technology for Wastewater Treatment and Sewerage in Rural and Suburb Areas, Hanasaari, Finland October 3-6, 1983. Tampere Univ. of Technology, Finland. 1984. p 239-254.
Lo, K. V.	1975	An experimental and simulation study of waste effluent filtration through soil
Lotse, E. G.	1976	Septic Tank Effluent Movement Through Soil	Available from the National Technical Information Service, Springfield VA 22161 as PB-261 368. Maine Land and Water Resources Institute, Orono, Completion Report, June 1976. OWRT A-029-ME(1).
Luce, H. D. and Welling, T. G.	1983	Movement of nitrates, phosphates, and fecal coliform bacteria from disposal systems installed in selected Connecticut soils
Mayer, T., Bourbonniere, R. A., Crowe, A. S., Means, J. L. and Hinchee, R. E.	2000	Assessment of sewage-derived phosphorus input to the Point Pelee marsh	Wetlands & Remediation: An International Conference
McCray, J., Doyle, S., Thyne, G., Lowe, K., Siegrist, R. and Moglen, G. E.		Assessing contaminant transport in a small Rocky Mountain watershed using monitoring data and mathematical modeling	2005 Watershed Management Conference - Managing Watersheds for Human and Natural Impacts: Engineering, Ecological, and Economic Challenges
McKenzie, C.	2005	Indian Point: A Grassroots Model for Onsite Management	Small Flows Quarterly
McKinley, J. W.	2008	The occurrence and environmental behavior of humic substances and polysaccharides accumulating in soil wastewater treatment units
Meals, D. W. and Cassell, E. A.	1980	Spray Application of Wastewater in West Dover, Vermont: A Case Study of Operation in Cold Climate	Completion Report, July 25, 1980. 273p, 53 fig, 35 tab, 24 ref, 6 append. Army Corps of Engineers Grant No. DACA 89-78-G-013.
Mooers, J. D., Waller, D. H., Newhook, J. P. and Tupper, E.		Innovative on-site wastewater disposal	Canadian Society for Civil Engineering - 1998 Annual Conference
Murray, J. P.	1972	Kohl Spring - Biogeochemistry of a Blackwater System	Available from the National Technical Information Service, Springfield VA 22161 as PB-289 242. M.A. thesis, September 1972. OWRT B-077-MO(1), 14-31-0001-3608.
Myers, E. A. and Butler, R. M.	1974	EFFECTS OF HYDROLIGIC REGIME ON NUTRIENT REMOVAL FROM WASTEWATER USING GRASS FILTRATION FOR FINAL TREATMENT	AVAILABLE FROM THE NATIONAL TECHNICAL INFORMATION SERVICE, SPRINGFIELD, VA. 22161 AS PB-241 487. PENNSYLVANIA INSTITUTE FOR RESEARCH ON LAND AND WATER RESOURCES UNIVERSITY PARK, RESEARCH PUBLICATION 88, DECEMBER 1974. 65 P, 13 FIG, 33 TAB, 21 REF, APPEND. OWRT B-054-PA (3). 14-31-0001-3931.
Netter, R.	1994	Ten years experience with the use of the planted soil filter at See (Germany) for the treatment of septic tank effluent
Nilsson, L. and Norén, T.	2000	Enskilda avloppsanläggningar : bra små avlopp
Nilsson, P.	1984	Some Aspects on Reduction of Phosphorus in Soil Treatment Systems	Proceedings of the International Conference on New Technology for Wastewater Treatment and Sewerage in Rural and Suburb Areas, Hanasaari, Finland October 3-6, 1983. Tampere Univ. of Technology, Finland. 1984. p 273-290.
Noah, M.	2000	Phosphorus Overload in Receiving Waters Some New Approaches to an Old Problem	Small Flows Quarterly
Nunes, G. S.	2006	Simulation of phosphorus fate and transport and evaluation of the life expectancy of a wastewater land treatment system / by Germana S. Nunes
Oldham, W. K.	1975	SPRAY IRRIGATION OF TREATED MUNICIPAL SEWAGE	IN: PROCEEDINGS OF THE ANNUAL CONFERENCE OF THE BRITISH COLUMBIA WATER AND WASTE ASSOCIATION, APRIL 9-11, 1974, BRITISH COLUMBIA, P 227-239, 1975.
Oldham, W. K.	1974	Can municipal sewage be spray irrigated	Water & Pollution Control
Omidbakhsh, M., Jafarnejadi, A., Gholami, A. and Mosavifazl, S. M.	2012	Study of effect of refined waste water application on trend of changes in certain soil chemical properties in Khouzestan, Iran	Advances in Environmental Biology
O'Shaughnessy, J. C., Blanc, F. C., Martin, P. and Raymond, G.	1988	Advanced Wastewater Treatment Using a Combined Land Application System	ASCE/et al Environ Eng Natl Conf, Vancouver, Can
Overman, A. R.	1979	Waste-water irrigation at Tallahassee, Florida
Overman, A. R. and Leseman, W. G.	1980	Soil and groundwater changes under land treatment	ASAE Paper
Page, A. L. and Pratt, P. F.	1975	Effects of Sewage Sludge or Effluent Application to Soil on the Movement of Nitrogen, Phosphorus, Soluble Salts and Trace Elements to Groundwaters	Proceedings of the 1975 National Conference on Municipal Sludge Management and Disposal August 18-20, 1975, Anaheim, California, p 179-187.
Peavy, H. S., Stark, P. E. and Schwendeman, T. G.	1981	The Effects of Rapid Infiltration of Municipal Wastewater on Groundwater Quality	Available from the National Technical Information Service, Springfield VA 22161 as PB82-157900. Montana Water Resources Research Center, Montana State University, Report No 117, September, 1981. OWRT-A-127-MONT(1), 14-34-0001-0128.
Perlmutter, N. M. and Koch, E.	1971	PRELIMINARY FINDINGS ON THE DETERGENT AND PHOSPHATE CONTENTS OF WATER OF SOUTHERN NASSAU COUNTY, NEW YORK	AVAILABLE FROM GPO, WASHINGTON, DC 20402, PRICE $2.50. GEOLOGICAL SURVEY RESEARCH 1971, CHAPTER D, PROFESSIONAL PAPER 750-D, P D171-D177, 1971.
Peters, R. E., Lee, C. R. and Bates, D. J.	1981	Field Investigations of Overland Flow Treatment of Municipal Lagoon Effluent	Technical Report EL-81-9 September 1981. Final Report.
Pfeiffer, R.	1982	Experience Report for Decentralized Wastewater Treatment (Erfahrungsbericht Mit Der Dezentralen Abwasserreinigung)	Wasserwirtschaft Vol 72, No 6, p 250-251, 1982. 1 Fig. (No English Summary).
Polta, R. C.	1969	SEPTIC TANK EFFLUENTS	WATER POLLUTION BY NUTRIENTS--SOURCES, EFFECTS AND CONTROL, WATER RESOURCES RESEARCH CENTER, UNIVERSITY OF MINNESOTA, MINNEAPOLIS, WRRC BULLETIN 13, P 53-57, JUNE 1969.
Poon, C. P. C.	1988	Fiscal Year 1987 Program Report (Rhode Island Water Resources Center)	Available from National Technical Information Service, Springfield VA 22161 as PB88 244751/AS. Program Report G1447-01, July 1988. 45p. USGS contract 14-08-0001-G1447. USGS project G1447-01.
Pyper, G. R. and Chenette, B. X.	1980	Where Does the Sewage Go--Indirect and Diffused Waste Discharges	IN: Proceedings of the 1980--Seventh Annual Lake Champlain Basin Environmental Conference. (1980). p 198-208.
Raju, M. V. S.	2019	Performance assessment of soil biotechnology treatment process- A case study	Indian Journal of Environmental Protection
Ramalingaiah, T. N., Mulligan, C. N., Fukue, M., Xiao, J. Z., Zhang, Y., Cheung, M. S. and Chu, R. P. K.	2010	REMOVAL OF SUSPENDED SOLIDS USING ON-SITE FILTRATION OF SURFACE WATER	2nd International Conference on Waste Engineering Management, Icwem 2010
Ramamurthy, N., Subashini, J. and Thillaivelavan, K.	2004	Fourier transform infrared study of some pool environment soils	Indian Journal of Environmental Protection
Ramaraju, H. K., Rao, N. M., Venkatachalappa, M. and Ranganna, G.	1999	Contaminants from low cost sanitation pits and its impact on groundwater quality
Refsgaard, K., Hoyas, A. and Maehlum, T.	1998	Models and analyses, economic and environmental costs for wastewater treatment with infiltration constructed wetlands and package treatment plants	Modeller og analyser av okonomi og miljo for jordrenseanlegg, vatmarks-filtre og minirenseanlegg.
Renman, A. and Renman, G.		Phosphorus removal by Polonite from wastewater: Column experiments and a compact bed filter trial
Renman, G. and Kietlinska, A.	2004	Reactive bed filters for treatment of landfill leachate	Stratford-upon-Avon 28-30 september 2004
Renman, G., Kietlinska, A. and Cucarella Cabanas, V. M.	2004	Treatment of phosphorus and bacteria by filter media in onsite wastewater disposal systems	2nd international symposium on ecological sanitation, incorporating the 1st IWA specialist group conference on sustainable sanitation, 7th-11th April 2003, Lübeck, Germany
Rettinger, S. and Bischofsberger, W.	1988	Mass Balance during Subsoil Irrigation of Domestic Sewage: Experimental Set-up and Present Results (Stoffbilanz im System Boden-Bodenluft-Wasser bei der Abwasserversickerung: Versuchsaufbau und Erste Ergebnisse)	Zeitschrift fuer Wasser- und Abwasser-Forschung ZWABAQ Vol. 21, No. 5, p 182-188, October 1988.
Richenderfer, J. L. and Sopper, W. E.	1974	Effects of land disposal of treated municipal wastewater on the chemical properties of forested soils	PENN.ST.U.SCH.FOR.RESO.RES.BRIEFS
Rock, C. A., Brooks, J. L., Bradeen, S. A. and Woodard, F. E.	1981	Treatment of Septic Tank Effluent in a Peat Bed	Am Soc of Agric Eng/et al Individual and Small Community Sewage Treatment 3rd Natl Sy
Rosolen, S., Anderson, B. C., McTavish, D., Knights, G., Bartlett, F. M., Rowe, R. K. and Easa, S.		Designing subsurface flow constructed wetlands for phosphorous removal	2000 Annual Conference - Canadian Society for Civil Engineering
Schillinger, J. E. and Stuart, D. G.	1978	Quantification of Non-Point Water Pollutants from Logging, Cattle Grazing, Mining, and Subdivision Activities	Available from the National Technical Information Service, Springfield VA 22161 as PB80-174063. Montana Water Resources Research Center. Montana State University Report No 93, 1978. OWRT-C-7054 (No 6207)(1), 14-34-0001-6207.
Shah, D. B.	1975	REMOVAL OF PHOSPHORUS AND NITROGEN FROM WASTEWATER BY SPRAY IRRIGATION OF LAND	AVAILABLE FROM UNIVERSITY MICROFILMS, LTD., ANN ARBOR, MICH., 48106, ORDER NO. 76-12519. PH.D. THESIS.
Sjoelander, L. E.	1997	Sewage - A resource to be used	Enviro
Skaarer, N.	1976	The capacity of different types of peat to bind P	Ulike torvtypers evne til a binde fosfor. (PRA-prosjekt 3.5 - Infiltrasjon av avloepsvann og slam).
Skelton, L. W., Hinesly, T. D. and John, S. F.	1989	Guide to land treatment of municipal wastewater in Illinois
Smith, T. P.	1971	ACTUAL SPRAY FIELD OPERATIONS	IN: PROCEEDINGS OF THE LAND SPREADING CONFERENCE, ORLANDO, FLORIDA, JULY 15, 1971, P 8/1-8/4.
Srinath, E. G. and Pillai, S. C.	1973	Phosphorus in sewage and effluents	WATER WASTE TREATM.
Sternberg, Y. M.	1977	An Assessment of Potential Ground Water Pollution Associated with Land Application of Domestic Effluent	ACS Div of Environ Chem Drinking Water Qual Enhancement Through Source Prot Symp, New
Sundblad-Tonderski, K.	1988	Recycling of wastewater nutrients in a wetland filter	Linköping Studies in Arts and Science
Tagert, M. L., Pote, J., Martin, J. and White, Q.	2007	Geospatial technologies for assessing water quality impacts of failing septic systems in a coastal area
Tague, D. F. and Lauff, G. H.	1973	Gull Lake: Past, Present, Future	NTIS Report Pb-237 530
Tanaka, N., Itayama, T., Kiji, M., Suetsugu, A., Saitou, T., Iwami, N., Mizuochi, M., Inamori, Y., Wang, X. C. and Chen, R.	2005	The statistical analysis of domestic water treatment efficiency using the slanted soil treatment systems under several conditions	Future of Urban Wastewater Systems - Decentralisation and Reuse
Tofflemire, T. J., Chen, M. and Van Alstyne, F.	1973	PHOSPHATE REMOVAL BY SANDS AND SOILS
Vermes, L. and Kutera, J.	1984	Waste-water disposal and utilization in agriculture in Poland and Hungary	Effluent and Water Treatment Journal
Viraraghavan, T.	1976	Characterization of Septic Tank Effluent-A Statistical Analysis	Journal of the Institution of Engineers (India) Vol 56, No 3, p 115-117.
Viraraghavan, T.	1977	Wastewater Treatment Through Soil -- With Special Reference to Septic Tank Effluent Treatment	Journal of the Institution of Engineers (India) Vol. 57, Part EN 3, p 95-102.
Viraraghavan, T., Mathavan, G. N. and Rana, S. M.	1987	Use of peat in wastewater treatment	Symposium '87 Wetlands/Peatlands.
Volpi, J. A.	2001	Lake Erie Rehabilitated: Controlling Cultural Eutrophication, 1960s - 1990s	The Ohio Journal of Science
Wang, C. Y., Fang, F. and Guo, J. S.	2007	Experimental study on CRI treating sewage at different wet/dry ratios in Three Gorges Reservoir Region	Journal of Central South University of Technology
Wang, J. and Pant, H. K.	2009	Impacts of land use on phosphorus transport in the Bronx River, New York City, NY
Wang, X., Li, H. B., Sun, T. H and Pan, J.	2010	Pilot Study on the Performance and Microbial Structure of a Subsurface Wastewater Infiltration System	2010 4th International Conference on Bioinformatics and Biomedical Engineering
Weeks, M.	1974	THE EFFECT OF LAND USE ON THE CHEMICAL AND PHYSICAL QUALITY OF SURFACE AND GROUND WATERS IN SMALL WATER SHEDS	AVAILABLE FROM THE NATIONAL TECHNICAL INFORMATION SERVICE, SPRINGFIELD, VA., AS PB-251 890. MASSACHUSETTS WATER RESOURCES CENTER, AMHERST, PUBLICATION 41, COMPLETION REPORT 74-7, SEPTEMBER 1974. OWRT A-040-MASS(1)
Wilson, J. A.	2010	Effects of loading rate and filter length on the performance of sloping sand filters used for on-site wastewater treatment
Wood, B. and McAtamney, C.	1995	Constructed wetlands: prospects for protecting rural waters in Northern Ireland
Xie, Q. J., Wu, X. H. and Tu, Z. G.	2009	Study on the Treatment of Sewage by Shallow Eco-soil System	2009 3rd International Conference on Bioinformatics and Biomedical Engineering, Vols 1-11
Young, R. H. F. and Chang, S. Y. K.	1977	An Investigation into Environmental Effects of Sewage Effluent Reuse at the Kane'Ohe Marine Corps Air Station Klipper Golf Course	Available from the National Technical Information Service, Springfield VA 22161 as PB-272 320. Technical Memorandum Report No. 53, January 1977. OWRT A-064-HI(1), 14-34-0001-6012.
Zhang, G.-k., Deng, C.-s. and Zhang, Y.-r.	2015	Effect of Biochar on Interception of Sewage Nitrogen, Phosphorus and COD	Journal of Agro-Environment Science: Volume 34, Issue 9, pp. 1782-1789.
Zhang, W. and Renman, G.	2018	Removal of 31 organic micropollutants and phosphorus by filter media in a column experiment using household wastewater	In thesis, probably redundant
Zhang, X. Y., Shi, L., Peng, R. Z., Liu, C. L. and Guan, X. M.	2004	Dephosphorization Efficiency of Plants in Underground - Ditch - Pattern Soil Treatment and Artificial Wetland	Journal of Agro-Environment Science: Volume 23, Issue 1, pp. 151-153.
Zhang, Z. Y., Li, W. Q., Chen, Q. C. and Li, F. H.	2016	Comparison of Different Substrate Types and Hydraulic Loadings on Sewage Pollutants Removal	2016 International Conference on Environmental Science and Engineering
Zhanyi, G., Jayawardane, N. S. and Prathapar, S. A.	1996	Minimising FILTER area required to treat sewerage effluent while maintaining phosphorus balance	Technical Memorandum - CSIRO, Australia, Division of Water Resources
Zhu, X. Z., Cui, L. H., Wen, X. L. and Tao, Y.	2003	Removal Efficiency of Different Substrates Used in Vertical Flow Constructed Wetlands for Treating Municipal Wastewater	Journal of Agro-Environment Science: Volume 22, Issue 4.
Zou, S. Z., Yu, X. Y., Chen, H. F., Deng, Z. P. and Tang, J. S.	2008	Researches on denitrifying phosphorus and nitrogen removal in Constructed Rapid Infiltration System	International Conference on Informational Technology and Environmental System Science
		Mersey River Board. Tenth and eleventh annual reports, 1960-61 and 1961-62
	1983	Lake Morey groundwater study	Wagner, Heindel and Noyes, Inc., Burlington, VT (USA)
Naturvårdsverket	2000	Orsaker till övergödning av Östersjöns kustvatten: källfördelning för närsaltutsläpp i Kalmar län
	1978	Sewage Farming...Why it May Be in Your Future	The American City and County Vol 93, No 1, p 48-49.
	1973	Annual report of activities during fiscal year 1973	Available from the national technical information service as PB-223 869. Annual report No 9, July 1973. 25 P. OWRR A-999-ME(10).
	1972	The Quality of Lake of the Ozarks	Available from the National Technical Information Service, Springfield VA 22161 as PB-259 667, June, 1972.
	1986	Kansas Clean Lakes Program, Lake Olathe, City of Olathe, Kansas	Available from the National Technical Information Service, Springfield VA. 22161, as PB89-209951. Report prepared for U.S. Environmental Protection Agency, Kansas City, MO, June 1986.
	1975	Technology and $20 billion advance wastewater treatment effort	Engineering news record, Vol. 195, No. 13, p. 18-19, 21-22, 24, 26, 29, 31. October 2, 1975.
	1969	Lake Michigan Beach Survey 1968	Illinois State Sanitary Water Board, Report to 76th General assembly, Feb. 1969.
Robertson, W. D. (ed.); Harman, J. (ed.); et al.	1995	Phosphate plume persistence at two decommissioned septic system sites	Lake and Reservoir Management. Vol. 11, Iss. 2, (0, 1995): 184.
	1996	Punktkällornas betydelse för närsaltbelastningen på Långtorabäcken i Uppsala län	Meddelanden från Länsstyrelsen, Uppsala län
	1969	Muskegon County Plan for Managing Waste Water	Muskegon County Metropolitan Planning Commission. Mich.,1969.
	1978	Effects of Spray Irrigation with Stabilization Pond Effluent on Surface and Ground Waters	New England Interstate Water Pollut Control Comm Report Tr-20.
	1979	Developments in land methods of wastewater treatment and utilisation	Progress in Water Technology. Proceedings of a conference held in Melbourne, October 1978.
	1979	Subbasin 15, Lake Erie	Pennsylvania Dept. of Environmental Resources Harrisburg. Office of Resources Management. Report SWP-15 December 1979.
	1991	Sewage disposal. Where do we stand?	Proceedings of 6th international conference organized by Sherkin Island Marine Station, 8-9 November 1990, Cork, Irish Republic.
ND	1980	The Effect of Continuous Advanced Wastewater Treatment by the City of Spokane on the Trophic Status of Long Lake, WA During 1979	State of Washington Department of Ecology, Olympia Document DOE 80-11, October, 1980.
