# Supplementary material for: Existing evidence related to soil retention of phosphorus from on-site wastewater treatment systems in boreal and temperate climate zones: a systematic map
Source: Environ Evid. 2023 Apr 3;12:6. doi: 10.1186/s13750-023-00300-7 (PMC11378865; doi:10.1186/s13750-023-00300-7)
Supplement: Supplementary file 8 — Additional file 8. Small-scale field studies using municipal wastewater. [file 13750_2023_300_MOESM8_ESM.xlsx]

## Sheet: Generic article information
Article ID	Full Referens	Report type	First author	Year of publication	E mail, corresponding author	Country	State/Region	Study type	Comment, study type	Language	Aim of study	Measured outcome	Comment, measured outcome	P species	Unit	Page/table/figure	Comment	Comment	Questions	Questions
Bekele 2011	Bekele E, Toze S, Patterson B, Higginson S. Managed aquifer recharge of treated wastewater: Water quality changes resulting from infiltration through the vadose zone. Water Research. 2011;45(17):5764-72.	Journal article	Bekele E	2011	Elise.Bekele@csiro.au	Australia	Western Australia	Field study; groundwater zone		English	to determine the changes in recycled water quality after infiltrating vertically through a 9 m-thick vadose zone and migrating laterally through 2.3m of aquifer using infiltration galleries as the managed aquifer recharge (MAR) method during a 39 month MAR field trial.	concentration of P in groundwater related to wastewater discharge	before and after infiltration and in ambient groundwater at different points in time	dissolved reactive P	mg/l	Table 3; Figure 4
Bridson-Pateman 2013	Bridson-Pateman E, Hayward J, Jamieson R, Boutilier L, Lake C. The effects of dosed versus gravity-fed loading methods on the performance and reliability of contour trench disposal fields used for onsite wastewater treatment. Journal of Environmental Quality. 2013;42(2):553-61.	Journal article	Bridson-Pateman E	2013	jamiesrc@dal.ca	Canada	Nova Scotia	Field study; vadose zone	within facility	English	to compare gravity-fed and periodically dosed contour disposal fields, evaluating reductions in biomat clogging in periodically dosed systems while identifying the positive or negative effects on treatment performance.	removal efficiency of P		total P, dissolved reactive P	%	Table 1	Compares the performance under gravity-fed versus periodically dosed loading conditions.
Brooks 1976	Brooks KN, Borovsky JP, Holtschlag DJ, Mace A. Feasibility of Using Iron Ore Overburden Material as a Media for Disposal of Secondary Sewage Effluent in Northeastern Minnesota. WRRC Bulletin 93. 1976.	Report from research institute or university	Brooks KN	1976	ND	USA	Minnesota	Field study, vadose zone	in the natural soil environment; outdoor lysimeter	English	to evaluate the efficiency of iron-ore over­burden material to renovate secondary sewage effluent and thereby reduce the levels of nutrients entering receiving waters.	concentration of P in water before and after infiltration	at different soil depths, at different points in time and at different hydraulic loading rates	total P	mg/l	Tables 2-4; Gifure 3
												removal efficiency of P		total P	%	Table 6
												concentration of P in soil after infiltration	at different soil depths, compared to control	total P	ppm	Tables 7, 8; Figure 5
Barton 1984	Barton PG. Preliminary results from spray irrigating domestic sewage effluent under Pinus radiata at Waitangi Forest. Land treatment of wastes Seminar: Ministry of Works and Development, Wellington; 1984. p. 63-87.	Journal article	Barton, PG	1984	ND	New Zealand	Paihia	Field study; vadose zone	within facility	English	to evaluate the impact of spraying municipal wastewater over two soils in a forested area	concentration of P in soil after infiltration	at different soil depths, compared to control	total P	ppm	table 4, text p 72
Burton 1982	Burton TM, Hook JE. Oldfield management studies on the water quality management facility at michigan state university usa. Land Treatment of Municipal Wastewater; Vegetation Selection and Management. 1982:107-34.	Book chapter	Burton TM	1982	ND	USA	Michigan	Field study; vadose zone	in the natural soil environment	English	to determine if spray irrigation on oldfields was a reasonable means of achieving tertiarytreatment; and, if so, what the best plan of operation would be to achieve maximal renovation per unit area of oldfield.	amount of P retained by soil	at different loading rates	total P	kg P/ha	Table 2	Results from plots without harvesting reported	Results reported from previous studies, which we do not have got access to
Farnham 1974	Farnham R. Use of organic soils for wastewater filtration. In: Aandahl AR, editor. Histosols: Their Characteristics, Classification, and Use. SSSA Special Publications. 61974. 1974. p. 111-8	Book chapter	Farnham RS	1974	ND	USA	Minnesota	Field study; vadose zone	within facility; pilot-scale	English	to evaluate the effectiveness of the principal organic soil types in 1) removal of phosphorus and organic matter (BOD) reduction of wastewater applied by overhead irrigation, 2) develop a practical and economical waste treatment system using organic soils, and 3) utilize several types of grasses to maximize the uptake of both nitrogen and phosphorus contained in the wastewater	concentration of P in water before and after infiltration	at different points in time	phosphate	mg/l	Table 2	vegegated and bare sites
Finlayson-Bourque 2014	Finlayson-Bourque D. Phosphorus Retention in On-site Wastewater Systems in Nova Scotia [Master Thesis]. Halifax: Dalhousie University; 2014.	Thesis	Finlayson-Bourque D	2014	ND	Canada	Nova Scotia	Field study; vadose zone	within facility	English	to determine how P is retained and removed within the disposal fields of OWSs to gain a better understanding of how to limit P loading to surrounding aquatic systems.	concentration of P in soil after infiltration		total P	ppm	Figure 4.6	First phase, pilot scale: septic tank that is fed from the Bible Hill municipal sewer system. Hence not relevant (according to our criteria). Second phase (groundwater), no comparator.
												contour maps deliniating the planar view of the distribution of P	at different depths	total P	ppm	Figures 4.4, 4.5
Havard 2008	Havard P, Jamieson R, Cudmore D, Boutilier L, Gordon R. Performance and hydraulics of lateral flow sand filters for on-site wastewater treatment. Journal of Hydrologic Engineering. 2008;13(8):720-8.	Journal article	Havard P	2008	jamiesrc@dal.ca	Canada	Nova Scotia	Field study; vadose zone	within facility	English	to: 1) Evaluate the performance of Lateral Flow Sanc FIlters (LFSFs) in field conditions and determine the influence of temperature and external hydrologic processes on treatment processes; 2) evaluate the effects of slope and sand characteristics on LFSF performance; and 3) characterize the hydraulic operation of LFSF systems in field conditions.	removal efficiency of P		total P, dissolved reactive P	%	Table 2	Overlapping data; Sinclair 2014, Wilson 2011
Hicken 1978	Hicken B. Separation of Algal Cells from Wastewater Lagoon Effluents, Vol. III: Soil Mantle Treatment of Wastewater Stabilization Pond Effluent- Sprinkler Irrigation. 1978. Report No.: 430.	Government report	Hicken BT	1978	ND	USA	Utah	Field study; vadose zone	in natural soil environment, experimental plots	English		concentration of P in water before and after infiltration	at different soil depths and at different points in time	phosphate	µg/l	Figure B-42; B-43, B-44; B-45, B-46; B-47	vegetated and bare sites	column studies included in the systemtic map
									in natural soil environment, experimental plots			concentration of P in water before and after infiltration	at different soil depths and at different points in time	total P	µg/l	Figure B-34; B-35, B-36; B-37; B-38; B-39; B-40	vegetated and bare sites
									in natural soil environment, experimental plots			removal efficiency of P	at different soil depths and at different points in time	phosphate, total P	%	Figure 23, 24	vegetated and bare sites
Hortenstine 1976	Hortenstine CC. Chemical Changes in the Soil Solution from a Spodosol Irrigated with Secondary-treated Sewage Effluent. Journal of Environmental Quality. 1976;5(3):335-8.	Journal article	Hortenstine CC	1976	ND	USA	Florida	Field study; vadose zone	within facility	English	o examine the chemical changes in the soil following irrigation with municipal wastewater	concentration of P in water before and after infiltration	at different depths and times	total P	ppm	Figure 3
Kauppinen 2014	Kauppinen A, Martikainen K, Matikka V, Veijalainen AM, Pitkänen T, Heinonen-Tanski H, et al. Sand filters for removal of microbes and nutrients from wastewater during a one-year pilot study in a cold temperate climate. Journal of Environmental Management. 2014;133:206-13.	Journal article	Kauppinen A	2014	ari.kauppinen@thl.fi	Finland	Kuoppio	Field study; vadose zone	within facility, pilot-scale	English	to determine the hygienic purification capacities of each system with respect to pathogens and indicators. The functioning of the systems was also evaluated in terms of their ability to remove nutrients and organic load.	removal efficiency of P		total P	%	Table 2	Pilot-scale
Laaksonen 2012	Laaksonen P, Sinkkonen A, Zaitsev G, Mäkinen E, Grönroos T, Romantschuk M. Treatment of municipal wastewater in full-scale on-site sand filter reduces BOD efficiently but does not reach requirements for nitrogen and phosphorus removal. Environmental Science and Pollution Research. 2017 Apr;24(12):11446-58.	Journal article	Laaksonen P	2017	petteri.laaksonen@clewer.com	Finland		Field study, vadose zone	within facility	English	to test a full-scale ground filtration unit in cold climate conditions in a way that accounts for all incoming water from all possible sources and all outflowing water that has passed through the unit. Included in the inflow is then the wastewater, rainwater, and snowmeltin the spring, while all water leaving the unit is accounted for,monitored, sampled, and included in the calculation of environ…	quantity of P in water before and after infiltration	at different points in time	total P	g/day	Figure 7
												removal efficiency of P	at different points in time	total P	%	Figure 8
Motz 2012	Motz EC, Cey E, Ryan MC, Chu A. Nutrient Fate and Transport in the Vadose Zone below an At-Grade Wastewater Distribution System in a Cold Climate. Journal of Environmental Engineering. 2012;138(10):1029-39.	Journal article	Motz EC	2012	ecey@ucalgary.ca	Canada	Alberta	Field study; vadose zone	in natural soil environment	English	to gain a better under_x0002_standing of the hydrological and biochemical mechanisms affecting nutrient fate and transport in the vadose zone beneath an at-grade distribution system in Alberta, Canada.	concentration of P in water before and after infiltration	at different soil depths and at different points in time	phosphate	mg/l	Figure 2	Table 3 Correlation Matrices of Phosphate, CO2, Average Temperature, and pH in the Soil at Different Monitoring Depths below and between Orifices are presented
												concentration of P in the soil after infiltration	at different soil depths and at different distances from distribution pipe	phosphate	mg/kg	Table 4
Niu 2013	Niu MF, Wei J, Ma J, Chen X. A study on the start-up period of underground infiltration system treating rural domestic sewage. Advanced Materials Research. 2013. p. 552-5.	Journal article	Niu M	2013	niumingfen@sina.com	China	ND	Field study; vadose zone	within facility	English	to study the sewage nitrogen and phosphorus removal effect in start-up period by underground infiltration system.	concentration of P in water before and after infiltration		total P	mg/l	Figure 3
Ou 1996	Ou Z, Sun T, Li P, Chang S. Ecological Engineering Treatment for Municipal Wastewater-Studies on a Pilot-Scale Slow-Rate Land Treatment System in Shenyang, China. Retrospective Collection; 1996.	Journal article	Ou ZQ	1996	ND	China	Liaoning province	Field study; vadose zone	in natural soil environment	English	to understand the effectiveness of two types of treatment system (adapted to summer and winter conditions) at removing nutrients from municipal wastewater	concentration of TP in influent and effluent	2 different systems investigated	total P	mg/l	Tables 3-5
Sinclair 2014b	Sinclair A, Jamieson R, Gordon RJ, Madani A, Hart W. Modeling phosphorus treatment capacities of on-site wastewater lateral flow sand filters. Journal of Environmental Engineering (United States). 2014;140(2).	Journal article	Sinclair A	2014	acsincla@dal.ca	Canada	Nova Scotia	Field study; vadose zone	within facility	English	to (1) develop an approach for estimating the mass of sand in Lateral Flow Sand FIlters (LFSF) s actively involved in P treatment; and (2) develop and evaluate linear and nonlinear isotherm models using the estimated active P treatment LFSF sand masses to simulate cumulative P sorption and precipitation removal in LFSFs.	removal efficiency of P	at different points in time	total P	%	Table 6	Overlapping data; Havard 2008, Wilson 2011
Stepniewska 2003	Stepniewska Z, Kotowska U. Detoxification of pollutants from municipal wastewater using organic soil as a biofilter. New Horizons in Biotechnology: Springer; 2003. p. 267-70.	Conference paper	Stepniowska Z	2003	stepz@demeter.ipan.lublin.p	Poland	Sudeten	Field study; vadose zone	in natural soil environment	English	to investigate the rate of purification of pre-treated municipal waste water on organic soil (Eutric Histosol) in the presence of cultivated plants.	concentration of P in water before and after infiltration	with different plant treatments and at different points in time	phosphate, total P	gP/m3	Tables 1, 2, 4	Different plant covers viz. Salix americana, Populus alba, and meadow (with Alopecurus pratensis, Phalari sarundinacea, and Festuca pratensis as dominating grass species).
												removal efficiency of P	with different plant treatments and at different points in time	phosphate, total P	%	Table 2
Wilson 2011	Wilson J, Boutilier L, Jamieson R, Havard P, Lake C. Effects of hydraulic loading rate and filter length on the performance of lateral flow sand filters for on-site wastewater treatment. Journal of Hydrologic Engineering. 2011;16(8):639-49.	Journal article	Wilson J	2011	Leah.Boutilier@Dal.ca	Canada	Nova Scotia	Field study; vadose zone	within facility	English	to investigate the effects of (a) filter length, and (b) wastewater loading rate on the treatment performance and hydraulic behavior of lateral flow sand filters.	removal efficiency of P	at different loading rates and at different slopes of sand filters	total P	%	Table 3; Table 4	Overlapping data; Havard 2008, Sinclair 2014
												removal efficiency of P	at different lengths of sand filters	total P	%	Table 5
